# Supplementary material for: Inorganic Polyphosphate Is Essential for Salmonella Typhimurium Virulence and Survival in Dictyostelium discoideum
Source: Front Cell Infect Microbiol. 2018 Jan 30;8:8. doi: 10.3389/fcimb.2018.00008 (PMC5797601; doi:10.3389/fcimb.2018.00008)
Supplement: Table S1 — List of all proteins detected in uninfected amoebae, and in amoebae infected with S. Typhimurium wild type or Δppk, and their corresponding PANTHER annotation. [file DataSheet1.XLSX]

## Sheet: uninfected amoebae
	Protein Name	gene name	description	E-value	Intensity	Peptides	Identifications	Spectral Counts	Coverage (%)	Locus tags	up_id	up_os	up_oc	ncbi_taxid	up_kegg
	Q553U6	act22	Putative actin-22	-647.79	9.31434	33	142	105	75.5319		ACT22_DICDI Reviewed; 376 AA.	Dictyostelium discoideum (Slime mold).	Eukaryota; Amoebozoa; Mycetozoa; Dictyosteliida; Dictyostelium.	44689	ddi:DDB_G0275023
	Q54H30	act1	Major actin	-751.685	9.25437	41	160	124	84.0426		ACT1_DICDI Reviewed; 376 AA.	Dictyostelium discoideum (Slime mold).	Eukaryota; Amoebozoa; Mycetozoa; Dictyosteliida; Dictyostelium.	44689	ddi:DDB_G0269234
	Q55BA0	DDB_G0271402	Probable serine/threonine-protein kinase DDB_G0271402	-5.77522	9.24065	1	1	1	3.79085		Y9866_DICDI Reviewed; 765 AA.	Dictyostelium discoideum (Slime mold).	Eukaryota; Amoebozoa; Mycetozoa; Dictyosteliida; Dictyostelium.	44689	ddi:DDB_G0271402
	Q54GX7	act10	Actin-10	-688.679	9.21961	40	149	119	84.0426		ACT10_DICDI Reviewed; 376 AA.	Dictyostelium discoideum (Slime mold).	Eukaryota; Amoebozoa; Mycetozoa; Dictyosteliida; Dictyostelium.	44689	ddi:DDB_G0289811
	Q54MA6	rps5	40S ribosomal protein S5	-158.66	9.15425	11	26	23	52.1053		RS5_DICDI Reviewed; 190 AA.	Dictyostelium discoideum (Slime mold).	Eukaryota; Amoebozoa; Mycetozoa; Dictyosteliida; Dictyostelium.	44689	ddi:DDB_G0286075
	Q55EU6	act23	Putative actin-23	-559.027	9.15341	32	119	93	63.1285		ACT23_DICDI Reviewed; 358 AA.	Dictyostelium discoideum (Slime mold).	Eukaryota; Amoebozoa; Mycetozoa; Dictyosteliida; Dictyostelium.	44689	ddi:DDB_G0268744
	P07829	act3	Actin-3	-394.166	9.07894	28	92	76	48.1383		ACT3_DICDI Reviewed; 376 AA.	Dictyostelium discoideum (Slime mold).	Eukaryota; Amoebozoa; Mycetozoa; Dictyosteliida; Dictyostelium.	44689	ddi:DDB_G0289487
	Q8TA03	gnd	6-phosphogluconate dehydrogenase, decarboxylating	-335.67	9.07595	19	65	53	49.8986		6PGD_DICDI Reviewed; 493 AA.	Dictyostelium discoideum (Slime mold).	Eukaryota; Amoebozoa; Mycetozoa; Dictyosteliida; Dictyostelium.	44689	ddi:DDB_G0277885
	Q554S6	act17	Actin-17	-226.82	9.06162	15	49	42	30.7487		ACT17_DICDI Reviewed; 374 AA.	Dictyostelium discoideum (Slime mold).	Eukaryota; Amoebozoa; Mycetozoa; Dictyosteliida; Dictyostelium.	44689	ddi:DDB_G0274131
	Q54GT6	agxt	Serine--pyruvate aminotransferase	-187.573	9.02976	12	27	24	54.5455		SPYA_DICDI Reviewed; 407 AA.	Dictyostelium discoideum (Slime mold).	Eukaryota; Amoebozoa; Mycetozoa; Dictyosteliida; Dictyostelium.	44689	ddi:DDB_G0289923
	O96625	arcD	Actin-related protein 2/3 complex subunit 4	-93.1521	9.01134	4	18	14	43.1953		ARPC4_DICDI Reviewed; 169 AA.	Dictyostelium discoideum (Slime mold).	Eukaryota; Amoebozoa; Mycetozoa; Dictyosteliida; Dictyostelium.	44689	ddi:DDB_G0269102
	Q869W9	pks16	Probable polyketide synthase 16	-416.1	8.95261	35	84	63	20.9758		PKS16_DICDI Reviewed; 2603 AA.	Dictyostelium discoideum (Slime mold).	Eukaryota; Amoebozoa; Mycetozoa; Dictyosteliida; Dictyostelium.	44689	ddi:DDB_G0275069
	Q55CS9	atp5b	ATP synthase subunit beta, mitochondrial	-260.209	8.94833	18	39	33	32.5653		ATPB_DICDI Reviewed; 651 AA.	Dictyostelium discoideum (Slime mold).	Eukaryota; Amoebozoa; Mycetozoa; Dictyosteliida; Dictyostelium.	44689	ddi:DDB_G0269916
	Q54BI8	DDB0219884	Uncharacterized protein	-358.593	8.94241	19	67	48	39.5683		Q54BI8_DICDI Unreviewed; 695 AA.	Dictyostelium discoideum (Slime mold).	Eukaryota; Amoebozoa; Mycetozoa; Dictyosteliida; Dictyostelium.	44689	ddi:DDB_G0293724
	Q557D2	g6pd-1	Glucose-6-phosphate 1-dehydrogenase	-231.708	8.93606	18	53	44	39.0342		G6PD_DICDI Reviewed; 497 AA.	Dictyostelium discoideum (Slime mold).	Eukaryota; Amoebozoa; Mycetozoa; Dictyosteliida; Dictyostelium.	44689	ddi:DDB_G0273131
	Q55DV9	cysA	Cystathionine gamma-lyase	-235.067	8.92049	17	40	33	57.6227		CGL_DICDI Reviewed; 387 AA.	Dictyostelium discoideum (Slime mold).	Eukaryota; Amoebozoa; Mycetozoa; Dictyosteliida; Dictyostelium.	44689	ddi:DDB_G0269122
	P25870	chcA	Clathrin heavy chain	-242.069	8.89234	21	47	33	17.8276		CLH_DICDI Reviewed; 1694 AA.	Dictyostelium discoideum (Slime mold).	Eukaryota; Amoebozoa; Mycetozoa; Dictyosteliida; Dictyostelium.	44689	ddi:DDB_G0277221
	B0G141	efa1G	Glutathione S-transferase domain-containing protein	-299.534	8.8889	24	56	45	60.2439		B0G141_DICDI Unreviewed; 410 AA.	Dictyostelium discoideum (Slime mold).	Eukaryota; Amoebozoa; Mycetozoa; Dictyosteliida; Dictyostelium.	44689	ddi:DDB_G0282979
	P05095	abpA	Alpha-actinin A	-410.863	8.8841	35	74	54	53.3101		ACTNA_DICDI Reviewed; 861 AA.	Dictyostelium discoideum (Slime mold).	Eukaryota; Amoebozoa; Mycetozoa; Dictyosteliida; Dictyostelium.	44689	ddi:DDB_G0268632
	P15112	efbA	Elongation factor 2	-518.672	8.88255	29	97	81	37.0679		EF2_DICDI Reviewed; 839 AA.	Dictyostelium discoideum (Slime mold).	Eukaryota; Amoebozoa; Mycetozoa; Dictyosteliida; Dictyostelium.	44689	ddi:DDB_G0288373
	Q55FM2	DDB0189736	Uncharacterized protein	-145.194	8.86562	9	25	22	20.2593		Q55FM2_DICDI Unreviewed; 617 AA.	Dictyostelium discoideum (Slime mold).	Eukaryota; Amoebozoa; Mycetozoa; Dictyosteliida; Dictyostelium.	44689	ddi:DDB_G0268044
	Q54WG6	H2AX	Histone H2AX	-94.4206	8.82313	8	18	14	51.9481		H2AX_DICDI Reviewed; 154 AA.	Dictyostelium discoideum (Slime mold).	Eukaryota; Amoebozoa; Mycetozoa; Dictyosteliida; Dictyostelium.	44689	ddi:DDB_G0279667
	Q55FI4	nop58	Nucleolar protein 58	-80.5023	8.82055	7	16	9	18.4953		NOP58_DICDI Reviewed; 638 AA.	Dictyostelium discoideum (Slime mold).	Eukaryota; Amoebozoa; Mycetozoa; Dictyosteliida; Dictyostelium.	44689	ddi:DDB_G0268098
	O96455	Ddj1	Heat shock protein Ddj1	-85.4275	8.80284	3	13	10	12.4088		O96455_DICDI Unreviewed; 411 AA.	Dictyostelium discoideum (Slime mold).	Eukaryota; Amoebozoa; Mycetozoa; Dictyosteliida; Dictyostelium.	44689
	Q54VQ1	ddj1	Heat shock protein	-85.4275	8.80284	3	13	10	12.4088		Q54VQ1_DICDI Unreviewed; 411 AA.	Dictyostelium discoideum (Slime mold).	Eukaryota; Amoebozoa; Mycetozoa; Dictyosteliida; Dictyostelium.	44689	ddi:DDB_G0280037
	Q54PQ6	DDB0185982	Uncharacterized protein	-15	8.77558	1	4	2	4.86284		Q54PQ6_DICDI Unreviewed; 802 AA.	Dictyostelium discoideum (Slime mold).	Eukaryota; Amoebozoa; Mycetozoa; Dictyosteliida; Dictyostelium.	44689	ddi:DDB_G0284383
	P27685	rps2	40S ribosomal protein S2	-236.981	8.7698	13	40	34	46.4151		RS2_DICDI Reviewed; 265 AA.	Dictyostelium discoideum (Slime mold).	Eukaryota; Amoebozoa; Mycetozoa; Dictyosteliida; Dictyostelium.	44689	ddi:DDB_G0293742
	Q76NV5	hpd	4-hydroxyphenylpyruvate dioxygenase	-94.1539	8.76624	3	27	16	13.624		HPPD_DICDI Reviewed; 367 AA.	Dictyostelium discoideum (Slime mold).	Eukaryota; Amoebozoa; Mycetozoa; Dictyosteliida; Dictyostelium.	44689	ddi:DDB_G0277511
	Q54X49	metE	5-methyltetrahydropteroyltriglutamate--homocysteine methyltransferase	-121.941	8.76445	12	25	20	24.1212		METE_DICDI Reviewed; 825 AA.	Dictyostelium discoideum (Slime mold).	Eukaryota; Amoebozoa; Mycetozoa; Dictyosteliida; Dictyostelium.	44689	ddi:DDB_G0279211
	P13466	abpC	Gelation factor	-226.882	8.75991	17	42	29	34.5391		GELA_DICDI Reviewed; 857 AA.	Dictyostelium discoideum (Slime mold).	Eukaryota; Amoebozoa; Mycetozoa; Dictyosteliida; Dictyostelium.	44689	ddi:DDB_G0269100
	P54632	fttB	14-3-3-like protein	-220	8.75801	17	41	32	64.6825		1433_DICDI Reviewed; 252 AA.	Dictyostelium discoideum (Slime mold).	Eukaryota; Amoebozoa; Mycetozoa; Dictyosteliida; Dictyostelium.	44689	ddi:DDB_G0269138
	P16168	rpl11	60S ribosomal protein L11	-111.575	8.73164	9	21	17	46.0396		RL11_DICDI Reviewed; 202 AA.	Dictyostelium discoideum (Slime mold).	Eukaryota; Amoebozoa; Mycetozoa; Dictyosteliida; Dictyostelium.	44689	ddi:DDB_G0279189
	Q556G3	gsta2-1	Putative glutathione S-transferase alpha-2	-93.9136	8.72506	5	26	20	41.4141		GSTA2_DICDI Reviewed; 198 AA.	Dictyostelium discoideum (Slime mold).	Eukaryota; Amoebozoa; Mycetozoa; Dictyosteliida; Dictyostelium.	44689	ddi:DDB_G0272632
	Q54I98	smt1	Probable cycloartenol-C-24-methyltransferase 1	-185.732	8.68681	8	24	23	27.6836		SMT1_DICDI Reviewed; 354 AA.	Dictyostelium discoideum (Slime mold).	Eukaryota; Amoebozoa; Mycetozoa; Dictyosteliida; Dictyostelium.	44689	ddi:DDB_G0288907
	Q557C7	ORFNames=DDB0168140, DDB0217239	Uncharacterized protein	-242.528	8.68641	24	48	37	25.0641		Q557C7_DICDI Unreviewed; 1560 AA.	Dictyostelium discoideum (Slime mold).	Eukaryota; Amoebozoa; Mycetozoa; Dictyosteliida; Dictyostelium.	44689	ddi:DDB_G0273247
	Q54YA0	acly	Probable ATP-citrate synthase	-157.201	8.67345	9	33	26	23.955		ACLY_DICDI Reviewed; 622 AA.	Dictyostelium discoideum (Slime mold).	Eukaryota; Amoebozoa; Mycetozoa; Dictyosteliida; Dictyostelium.	44689	ddi:DDB_G0278345
	Q54Y20	alaS	Alanine--tRNA ligase, cytoplasmic	-167.65	8.66866	13	31	24	16.1734		SYAC_DICDI Reviewed; 946 AA.	Dictyostelium discoideum (Slime mold).	Eukaryota; Amoebozoa; Mycetozoa; Dictyosteliida; Dictyostelium.	44689	ddi:DDB_G0277823
	Q75JD5	pckA	Phosphoenolpyruvate carboxykinase [ATP]	-135.082	8.66092	11	24	18	23.4875		PCKA_DICDI Reviewed; 562 AA.	Dictyostelium discoideum (Slime mold).	Eukaryota; Amoebozoa; Mycetozoa; Dictyosteliida; Dictyostelium.	44689	ddi:DDB_G0271678
	Q869X2	pks17	Probable polyketide synthase 17	-289.122	8.65032	27	59	44	15.0922		PKS17_DICDI Reviewed; 2604 AA.	Dictyostelium discoideum (Slime mold).	Eukaryota; Amoebozoa; Mycetozoa; Dictyosteliida; Dictyostelium.	44689	ddi:DDB_G0275077
	Q54UH8	serA	D-3-phosphoglycerate dehydrogenase	-161.983	8.64028	8	26	21	25.5528		SERA_DICDI Reviewed; 407 AA.	Dictyostelium discoideum (Slime mold).	Eukaryota; Amoebozoa; Mycetozoa; Dictyosteliida; Dictyostelium.	44689	ddi:DDB_G0281071
	P08799	mhcA	Myosin-2 heavy chain	-536.921	8.61563	50	105	77	29.3006		MYS2_DICDI Reviewed; 2116 AA.	Dictyostelium discoideum (Slime mold).	Eukaryota; Amoebozoa; Mycetozoa; Dictyosteliida; Dictyostelium.	44689	ddi:DDB_G0286355
	Q55CY7	psaB	Puromycin-sensitive aminopeptidase-like protein	-209.828	8.61272	15	35	25	29.9065		Q55CY7_DICDI Unreviewed; 856 AA.	Dictyostelium discoideum (Slime mold).	Eukaryota; Amoebozoa; Mycetozoa; Dictyosteliida; Dictyostelium.	44689	ddi:DDB_G0270670
	Q54TY4	lysS	Lysine--tRNA ligase	-92.8194	8.59824	10	17	14	25.9528		Q54TY4_DICDI Unreviewed; 551 AA.	Dictyostelium discoideum (Slime mold).	Eukaryota; Amoebozoa; Mycetozoa; Dictyosteliida; Dictyostelium.	44689	ddi:DDB_G0281437
	Q54L51	DDB0187181	Uncharacterized protein	-16.8064	8.59227	2	3	3	3.7428		Q54L51_DICDI Unreviewed; 1042 AA.	Dictyostelium discoideum (Slime mold).	Eukaryota; Amoebozoa; Mycetozoa; Dictyosteliida; Dictyostelium.	44689	ddi:DDB_G0286899
	Q86KD1	cand1	Cullin-associated NEDD8-dissociated protein 1	-190.94	8.57981	21	35	28	26.979		CAND1_DICDI Reviewed; 1238 AA.	Dictyostelium discoideum (Slime mold).	Eukaryota; Amoebozoa; Mycetozoa; Dictyosteliida; Dictyostelium.	44689	ddi:DDB_G0274167
	P52922	lkhA	Leukotriene A-4 hydrolase homolog	-293.606	8.57612	16	48	35	41.4191		LKHA4_DICDI Reviewed; 606 AA.	Dictyostelium discoideum (Slime mold).	Eukaryota; Amoebozoa; Mycetozoa; Dictyosteliida; Dictyostelium.	44689	ddi:DDB_G0269148
	P22887	ndkC-1	Nucleoside diphosphate kinase, cytosolic	-79.7836	8.57604	7	13	12	46.4516		NDKC_DICDI Reviewed; 155 AA.	Dictyostelium discoideum (Slime mold).	Eukaryota; Amoebozoa; Mycetozoa; Dictyosteliida; Dictyostelium.	44689	ddi:DDB_G0273069
	Q55FM7	DDB0189731	Uncharacterized protein	-126.242	8.56773	8	20	15	29.2952		Q55FM7_DICDI Unreviewed; 454 AA.	Dictyostelium discoideum (Slime mold).	Eukaryota; Amoebozoa; Mycetozoa; Dictyosteliida; Dictyostelium.	44689	ddi:DDB_G0268034
	P52285	fpaA	SCF ubiquitin ligase complex protein SKP1a	-58.8053	8.55357	4	10	7	31.4815		SKP1A_DICDI Reviewed; 162 AA.	Dictyostelium discoideum (Slime mold).	Eukaryota; Amoebozoa; Mycetozoa; Dictyosteliida; Dictyostelium.	44689	ddi:DDB_G0269230
	Q557E4	fpaB-1	SCF ubiquitin ligase complex protein SKP1b	-58.8053	8.55357	4	10	7	31.4815		SKP1B_DICDI Reviewed; 162 AA.	Dictyostelium discoideum (Slime mold).	Eukaryota; Amoebozoa; Mycetozoa; Dictyosteliida; Dictyostelium.	44689	ddi:DDB_G0273251
	Q55E60	pepd	Xaa-Pro dipeptidase	-139.109	8.53762	10	25	16	47.505		PEPD_DICDI Reviewed; 501 AA.	Dictyostelium discoideum (Slime mold).	Eukaryota; Amoebozoa; Mycetozoa; Dictyosteliida; Dictyostelium.	44689	ddi:DDB_G0269382
	P10733	sevA	Severin	-121.104	8.53697	6	22	18	24.5856		SEVE_DICDI Reviewed; 362 AA.	Dictyostelium discoideum (Slime mold).	Eukaryota; Amoebozoa; Mycetozoa; Dictyosteliida; Dictyostelium.	44689	ddi:DDB_G0289327
	Q54VI3	glud2	Glutamate dehydrogenase 2	-219.614	8.53684	15	35	24	29.6545		GLUD2_DICDI Reviewed; 1042 AA.	Dictyostelium discoideum (Slime mold).	Eukaryota; Amoebozoa; Mycetozoa; Dictyosteliida; Dictyostelium.	44689	ddi:DDB_G0280319
	Q54B43	DDB_G0293920	Uncharacterized protein	-23.373	8.53431	3	4	4	4.64576		Q54B43_DICDI Unreviewed; 861 AA.	Dictyostelium discoideum (Slime mold).	Eukaryota; Amoebozoa; Mycetozoa; Dictyosteliida; Dictyostelium.	44689	ddi:DDB_G0293920
	Q55GC0	DDB0189501	Uncharacterized protein	-157.075	8.52978	10	26	19	48.6207		Q55GC0_DICDI Unreviewed; 290 AA.	Dictyostelium discoideum (Slime mold).	Eukaryota; Amoebozoa; Mycetozoa; Dictyosteliida; Dictyostelium.	44689	ddi:DDB_G0267734
	Q55FE0	eif4e	Eukaryotic translation initiation factor 4E	-13.1367	8.52698	1	2	1	10		IF4E_DICDI Reviewed; 250 AA.	Dictyostelium discoideum (Slime mold).	Eukaryota; Amoebozoa; Mycetozoa; Dictyosteliida; Dictyostelium.	44689	ddi:DDB_G0268574
	Q54MB5	adk	Adenosine kinase	-149.905	8.52241	8	25	18	28.5294		ADK_DICDI Reviewed; 340 AA.	Dictyostelium discoideum (Slime mold).	Eukaryota; Amoebozoa; Mycetozoa; Dictyosteliida; Dictyostelium.	44689	ddi:DDB_G0286057
	P54657	cadA	Calcium-dependent cell adhesion molecule 1	-151.696	8.52003	15	24	21	58.6854		CAD1_DICDI Reviewed; 213 AA.	Dictyostelium discoideum (Slime mold).	Eukaryota; Amoebozoa; Mycetozoa; Dictyosteliida; Dictyostelium.	44689	ddi:DDB_G0285793
	Q54KZ8	eif3m	Eukaryotic translation initiation factor 3 subunit M	-139.091	8.51427	8	30	16	23.9401		EIF3M_DICDI Reviewed; 401 AA.	Dictyostelium discoideum (Slime mold).	Eukaryota; Amoebozoa; Mycetozoa; Dictyosteliida; Dictyostelium.	44689	ddi:DDB_G0287005
	Q54ET6	abpF	Actin-binding protein F	-186.431	8.51326	17	36	31	15.6514		ABPF_DICDI Reviewed; 2364 AA.	Dictyostelium discoideum (Slime mold).	Eukaryota; Amoebozoa; Mycetozoa; Dictyosteliida; Dictyostelium.	44689	ddi:DDB_G0291229
	P54647	vatA	V-type proton ATPase catalytic subunit A	-217.212	8.51195	20	32	27	52.589		VATA_DICDI Reviewed; 618 AA.	Dictyostelium discoideum (Slime mold).	Eukaryota; Amoebozoa; Mycetozoa; Dictyosteliida; Dictyostelium.	44689	ddi:DDB_G0287127
	Q554J3	fkbp1	FK506-binding protein 1	-82.3156	8.50349	5	15	10	39.2523		FKBP1_DICDI Reviewed; 107 AA.	Dictyostelium discoideum (Slime mold).	Eukaryota; Amoebozoa; Mycetozoa; Dictyosteliida; Dictyostelium.	44689	ddi:DDB_G0275227
	Q54QQ0	impdh	Inosine-5'-monophosphate dehydrogenase	-79.3439	8.50076	2	12	11	8.15534		IMDH_DICDI Reviewed; 515 AA.	Dictyostelium discoideum (Slime mold).	Eukaryota; Amoebozoa; Mycetozoa; Dictyosteliida; Dictyostelium.	44689	ddi:DDB_G0283701
	Q54KB7	gluD	Glutamate dehydrogenase, mitochondrial	-186.078	8.49649	15	34	31	34.4622		DHE3_DICDI Reviewed; 502 AA.	Dictyostelium discoideum (Slime mold).	Eukaryota; Amoebozoa; Mycetozoa; Dictyosteliida; Dictyostelium.	44689	ddi:DDB_G0287469
	P34036	dhcA	Dynein heavy chain, cytoplasmic	-268.497	8.493	23	47	34	9.34461		DYHC_DICDI Reviewed; 4730 AA.	Dictyostelium discoideum (Slime mold).	Eukaryota; Amoebozoa; Mycetozoa; Dictyosteliida; Dictyostelium.	44689	ddi:DDB_G0276355
	O15818	clua	Clustered mitochondria protein homolog	-50.7201	8.48906	4	9	7	8.18182		CLU_DICDI Reviewed; 1320 AA.	Dictyostelium discoideum (Slime mold).	Eukaryota; Amoebozoa; Mycetozoa; Dictyosteliida; Dictyostelium.	44689	ddi:DDB_G0292806
	P24005	abpB	Calcium-regulated actin-bundling protein	-186.373	8.48851	12	39	29	44.0678		ACTB_DICDI Reviewed; 295 AA.	Dictyostelium discoideum (Slime mold).	Eukaryota; Amoebozoa; Mycetozoa; Dictyosteliida; Dictyostelium.	44689	ddi:DDB_G0279081
	P54654	cap	Adenylyl cyclase-associated protein	-165.82	8.48549	14	31	25	31.681		CAP_DICDI Reviewed; 464 AA.	Dictyostelium discoideum (Slime mold).	Eukaryota; Amoebozoa; Mycetozoa; Dictyosteliida; Dictyostelium.	44689	ddi:DDB_G0288769
	P0CT31	eef1a1	Elongation factor 1-alpha	-127.889	8.48263	10	28	21	28.0353		EF1A1_DICDI Reviewed; 453 AA.	Dictyostelium discoideum (Slime mold).	Eukaryota; Amoebozoa; Mycetozoa; Dictyosteliida; Dictyostelium.	44689	ddi:DDB_G0269134
	P0CT32	eef1a2	Elongation factor 1-alpha	-127.889	8.48263	10	28	21	28.0353		EF1A2_DICDI Reviewed; 453 AA.	Dictyostelium discoideum (Slime mold).	Eukaryota; Amoebozoa; Mycetozoa; Dictyosteliida; Dictyostelium.	44689	ddi:DDB_G0269134
	Q00766	glpV	Glycogen phosphorylase 1	-164.662	8.48164	10	29	21	21.4537		PHS1_DICDI Reviewed; 853 AA.	Dictyostelium discoideum (Slime mold).	Eukaryota; Amoebozoa; Mycetozoa; Dictyosteliida; Dictyostelium.	44689	ddi:DDB_G0281383
	P11874	rpl7	60S ribosomal protein L7	-77.5664	8.4783	6	17	13	37.3984		RL7_DICDI Reviewed; 246 AA.	Dictyostelium discoideum (Slime mold).	Eukaryota; Amoebozoa; Mycetozoa; Dictyosteliida; Dictyostelium.	44689	ddi:DDB_G0276441
	Q54BF6	mcfN	Mitochondrial substrate carrier family protein N	-132.58	8.46647	12	31	23	43.6242		MCFN_DICDI Reviewed; 298 AA.	Dictyostelium discoideum (Slime mold).	Eukaryota; Amoebozoa; Mycetozoa; Dictyosteliida; Dictyostelium.	44689	ddi:DDB_G0293646
	Q71VC9	tef2	Elongation factor 1-alpha	-108.761	8.46382	9	25	19	28		Q71VC9_DICDI Unreviewed; 400 AA.	Dictyostelium discoideum (Slime mold).	Eukaryota; Amoebozoa; Mycetozoa; Dictyosteliida; Dictyostelium.	44689
	Q55G93	tbcd	Tubulin-specific chaperone D	-11.405	8.45136	1	3	2	1.89189		TBCD_DICDI Reviewed; 1480 AA.	Dictyostelium discoideum (Slime mold).	Eukaryota; Amoebozoa; Mycetozoa; Dictyosteliida; Dictyostelium.	44689	ddi:DDB_G0268516
	Q54X97	eif3C	Eukaryotic translation initiation factor 3 subunit C	-142.281	8.44771	8	24	18	18.5897		EIF3C_DICDI Reviewed; 936 AA.	Dictyostelium discoideum (Slime mold).	Eukaryota; Amoebozoa; Mycetozoa; Dictyosteliida; Dictyostelium.	44689	ddi:DDB_G0279109
	Q553B6	nmt	Glycylpeptide N-tetradecanoyltransferase	-48.5804	8.44421	5	8	8	21.0654		NMT_DICDI Reviewed; 413 AA.	Dictyostelium discoideum (Slime mold).	Eukaryota; Amoebozoa; Mycetozoa; Dictyosteliida; Dictyostelium.	44689	ddi:DDB_G0275863
	Q54WV6	DDB_G0279373	CHE group protein	-13.8463	8.44143	2	2	2	10.0806		Q54WV6_DICDI Unreviewed; 496 AA.	Dictyostelium discoideum (Slime mold).	Eukaryota; Amoebozoa; Mycetozoa; Dictyosteliida; Dictyostelium.	44689	ddi:DDB_G0279373
	O97470	ancA	Mitochondrial substrate carrier family protein ancA	-143.397	8.43523	14	29	23	49.8382		ADT_DICDI Reviewed; 309 AA.	Dictyostelium discoideum (Slime mold).	Eukaryota; Amoebozoa; Mycetozoa; Dictyosteliida; Dictyostelium.	44689	ddi:DDB_G0267454
	O77082	rps10	40S ribosomal protein S10	-113.72	8.43353	10	22	18	62.987		RS10_DICDI Reviewed; 154 AA.	Dictyostelium discoideum (Slime mold).	Eukaryota; Amoebozoa; Mycetozoa; Dictyosteliida; Dictyostelium.	44689	ddi:DDB_G0286117
	Q95YL5	pefA	Penta-EF hand domain-containing protein 1	-147.773	8.43211	8	37	25	56.3452		PEFA_DICDI Reviewed; 197 AA.	Dictyostelium discoideum (Slime mold).	Eukaryota; Amoebozoa; Mycetozoa; Dictyosteliida; Dictyostelium.	44689	ddi:DDB_G0291081
	Q54HZ2	DDB0188270	Uncharacterized protein	-21.8798	8.42048	3	5	3	16.0839		Q54HZ2_DICDI Unreviewed; 286 AA.	Dictyostelium discoideum (Slime mold).	Eukaryota; Amoebozoa; Mycetozoa; Dictyosteliida; Dictyostelium.	44689	ddi:DDB_G0289127
	P15808	thyA	Probable thymidylate synthase thy1	-48.4546	8.40224	3	10	9	14.5215		THY1_DICDI Reviewed; 303 AA.	Dictyostelium discoideum (Slime mold).	Eukaryota; Amoebozoa; Mycetozoa; Dictyosteliida; Dictyostelium.	44689	ddi:DDB_G0280045
	Q554D9	asnS1	Asparagine--tRNA ligase, cytoplasmic	-116.592	8.39778	10	19	16	25.5743		SYNC_DICDI Reviewed; 653 AA.	Dictyostelium discoideum (Slime mold).	Eukaryota; Amoebozoa; Mycetozoa; Dictyosteliida; Dictyostelium.	44689	ddi:DDB_G0275263
	Q54PF3	csn5	COP9 signalosome complex subunit 5	-31.1567	8.39694	3	4	3	23.7952		CSN5_DICDI Reviewed; 332 AA.	Dictyostelium discoideum (Slime mold).	Eukaryota; Amoebozoa; Mycetozoa; Dictyosteliida; Dictyostelium.	44689	ddi:DDB_G0284597
	Q54X84	DDB0230137	Methylenetetrahydrofolate reductase	-49.8326	8.39253	5	10	8	20.5742		Q54X84_DICDI Unreviewed; 627 AA.	Dictyostelium discoideum (Slime mold).	Eukaryota; Amoebozoa; Mycetozoa; Dictyosteliida; Dictyostelium.	44689	ddi:DDB_G0279137
	O96623	arcB	Actin-related protein 2/3 complex subunit 2	-156.237	8.38863	8	32	25	36.1775		ARPC2_DICDI Reviewed; 293 AA.	Dictyostelium discoideum (Slime mold).	Eukaryota; Amoebozoa; Mycetozoa; Dictyosteliida; Dictyostelium.	44689	ddi:DDB_G0282813
	P90529	ifdA	IfdA	-133.711	8.38438	12	27	18	41.7722		P90529_DICDI Unreviewed; 395 AA.	Dictyostelium discoideum (Slime mold).	Eukaryota; Amoebozoa; Mycetozoa; Dictyosteliida; Dictyostelium.	44689	ddi:DDB_G0269146
	Q54YD4	ileS	Probable isoleucine--tRNA ligase, cytoplasmic	-82.702	8.37182	8	17	13	10.9653		SYIC_DICDI Reviewed; 1067 AA.	Dictyostelium discoideum (Slime mold).	Eukaryota; Amoebozoa; Mycetozoa; Dictyosteliida; Dictyostelium.	44689	ddi:DDB_G0278293
	Q550K0	DDB0217896	Uncharacterized protein	-4.60098	8.36499	1	1	1	2.88066		Q550K0_DICDI Unreviewed; 729 AA.	Dictyostelium discoideum (Slime mold).	Eukaryota; Amoebozoa; Mycetozoa; Dictyosteliida; Dictyostelium.	44689	ddi:DDB_G0277077
	Q552S3	DDB0217722	Uncharacterized protein	-7.97252	8.36454	1	1	1	3.42466		Q552S3_DICDI Unreviewed; 1022 AA.	Dictyostelium discoideum (Slime mold).	Eukaryota; Amoebozoa; Mycetozoa; Dictyosteliida; Dictyostelium.	44689	ddi:DDB_G0275917
	P18613	rapA	Ras-related protein rapA	-131.319	8.35514	7	26	20	43.5484		RAPA_DICDI Reviewed; 186 AA.	Dictyostelium discoideum (Slime mold).	Eukaryota; Amoebozoa; Mycetozoa; Dictyosteliida; Dictyostelium.	44689	ddi:DDB_G0291237
	Q7YSW8	canA	Calcineurin subunit A	-26.2463	8.35225	2	4	3	7.54414		PP2BA_DICDI Reviewed; 623 AA.	Dictyostelium discoideum (Slime mold).	Eukaryota; Amoebozoa; Mycetozoa; Dictyosteliida; Dictyostelium.	44689	ddi:DDB_G0276883
	Q23881		Slime mold (D.discoideum) actin b1 mRNA, 5' end	-121.947	8.34734	3	27	19	54.902		Q23881_DICDI Unreviewed; 51 AA.	Dictyostelium discoideum (Slime mold).	Eukaryota; Amoebozoa; Mycetozoa; Dictyosteliida; Dictyostelium.	44689
	P54641	vatD-1	V-type proton ATPase subunit d	-77.5036	8.33367	6	17	12	32.0225		VA0D_DICDI Reviewed; 356 AA.	Dictyostelium discoideum (Slime mold).	Eukaryota; Amoebozoa; Mycetozoa; Dictyosteliida; Dictyostelium.	44689	ddi:DDB_G0273071
	Q54RA2	DDB_G0283293	Delta-1-pyrroline-5-carboxylate dehydrogenase, mitochondrial	-129.983	8.32796	7	24	14	17.2043		AL4A1_DICDI Reviewed; 558 AA.	Dictyostelium discoideum (Slime mold).	Eukaryota; Amoebozoa; Mycetozoa; Dictyosteliida; Dictyostelium.	44689	ddi:DDB_G0283293
	Q54P24	grfA	Uncharacterized protein	-31.1807	8.30801	4	5	4	3.95062		Q54P24_DICDI Unreviewed; 1215 AA.	Dictyostelium discoideum (Slime mold).	Eukaryota; Amoebozoa; Mycetozoa; Dictyosteliida; Dictyostelium.	44689	ddi:DDB_G0284845
	Q54J34	purB	Adenylosuccinate lyase	-80.91	8.30316	7	18	14	23.3906		PUR8_DICDI Reviewed; 466 AA.	Dictyostelium discoideum (Slime mold).	Eukaryota; Amoebozoa; Mycetozoa; Dictyosteliida; Dictyostelium.	44689	ddi:DDB_G0288333
	O15917	GEF3	GxcC	-16.5446	8.29868	2	2	2	6.26305		O15917_DICDI Unreviewed; 479 AA.	Dictyostelium discoideum (Slime mold).	Eukaryota; Amoebozoa; Mycetozoa; Dictyosteliida; Dictyostelium.	44689
	Q556J0	tkt-1	Transketolase	-132.607	8.28747	10	24	19	24.6596		TKT_DICDI Reviewed; 661 AA.	Dictyostelium discoideum (Slime mold).	Eukaryota; Amoebozoa; Mycetozoa; Dictyosteliida; Dictyostelium.	44689	ddi:DDB_G0272618
	Q54LP3	dpm1	Dolichol-phosphate mannosyltransferase subunit 1	-43.4674	8.2856	2	7	6	11.4173		DPM1_DICDI Reviewed; 254 AA.	Dictyostelium discoideum (Slime mold).	Eukaryota; Amoebozoa; Mycetozoa; Dictyosteliida; Dictyostelium.	44689	ddi:DDB_G0286519
	Q553V1	cs	Citrate synthase, mitochondrial	-141.993	8.2806	13	31	25	34.3478		CISYM_DICDI Reviewed; 460 AA.	Dictyostelium discoideum (Slime mold).	Eukaryota; Amoebozoa; Mycetozoa; Dictyosteliida; Dictyostelium.	44689	ddi:DDB_G0275311
	Q54N83	leuS	Leucine--tRNA ligase, cytoplasmic	-126.907	8.27956	11	29	23	18.5255		SYLC_DICDI Reviewed; 1058 AA.	Dictyostelium discoideum (Slime mold).	Eukaryota; Amoebozoa; Mycetozoa; Dictyosteliida; Dictyostelium.	44689	ddi:DDB_G0285451
	Q75JN6	cyb5A	Cytochrome b5 A	-43.3355	8.27549	4	10	8	39.0977		Q75JN6_DICDI Unreviewed; 133 AA.	Dictyostelium discoideum (Slime mold).	Eukaryota; Amoebozoa; Mycetozoa; Dictyosteliida; Dictyostelium.	44689	ddi:DDB_G0276033
	Q54PW3	DDB0185931	Uncharacterized protein	-45.6742	8.27407	6	10	8	20.7277		Q54PW3_DICDI Unreviewed; 907 AA.	Dictyostelium discoideum (Slime mold).	Eukaryota; Amoebozoa; Mycetozoa; Dictyosteliida; Dictyostelium.	44689	ddi:DDB_G0284259
	Q86C65	tor	Target of rapamycin	-89.2125	8.26763	7	18	15	6.93277		TOR_DICDI Reviewed; 2380 AA.	Dictyostelium discoideum (Slime mold).	Eukaryota; Amoebozoa; Mycetozoa; Dictyosteliida; Dictyostelium.	44689	ddi:DDB_G0281569
	Q75JL7	DDB0169465	Uncharacterized protein	-52.0896	8.2626	1	22	12	4.40835		Q75JL7_DICDI Unreviewed; 431 AA.	Dictyostelium discoideum (Slime mold).	Eukaryota; Amoebozoa; Mycetozoa; Dictyosteliida; Dictyostelium.	44689	ddi:DDB_G0276067
	Q55ED1	nap1	Probable nucleosome assembly protein	-77.6975	8.26005	4	11	7	20.5607		NAP1_DICDI Reviewed; 321 AA.	Dictyostelium discoideum (Slime mold).	Eukaryota; Amoebozoa; Mycetozoa; Dictyosteliida; Dictyostelium.	44689	ddi:DDB_G0269290
	Q54K32	rgaA	Ras GTPase-activating-like protein rgaA	-104.505	8.25327	13	25	18	21.4112		RGAA_DICDI Reviewed; 822 AA.	Dictyostelium discoideum (Slime mold).	Eukaryota; Amoebozoa; Mycetozoa; Dictyosteliida; Dictyostelium.	44689	ddi:DDB_G0287585
	O00909	arfA	ADP-ribosylation factor 1	-84.2432	8.25029	10	22	16	67.033		ARF1_DICDI Reviewed; 182 AA.	Dictyostelium discoideum (Slime mold).	Eukaryota; Amoebozoa; Mycetozoa; Dictyosteliida; Dictyostelium.	44689	ddi:DDB_G0289173
	P90532	cdcD	Cell division cycle protein 48	-101.569	8.24944	6	9	7	10.7188		P90532_DICDI Unreviewed; 793 AA.	Dictyostelium discoideum (Slime mold).	Eukaryota; Amoebozoa; Mycetozoa; Dictyosteliida; Dictyostelium.	44689	ddi:DDB_G0288065
	Q76NU1	vatB	V-type proton ATPase subunit B	-102.333	8.24723	8	17	15	21.501		VATB_DICDI Reviewed; 493 AA.	Dictyostelium discoideum (Slime mold).	Eukaryota; Amoebozoa; Mycetozoa; Dictyosteliida; Dictyostelium.	44689	ddi:DDB_G0277401
	Q55BQ2	DDB0216772	Uncharacterized protein	-90.3804	8.24279	5	17	15	28.7097		Q55BQ2_DICDI Unreviewed; 310 AA.	Dictyostelium discoideum (Slime mold).	Eukaryota; Amoebozoa; Mycetozoa; Dictyosteliida; Dictyostelium.	44689	ddi:DDB_G0271086
	Q555L5	prdx4	Peroxiredoxin-4	-142.432	8.2409	10	25	19	44.4015		PRDX4_DICDI Reviewed; 259 AA.	Dictyostelium discoideum (Slime mold).	Eukaryota; Amoebozoa; Mycetozoa; Dictyosteliida; Dictyostelium.	44689	ddi:DDB_G0274859
	P34113	rpl3	60S ribosomal protein L3	-171.923	8.24017	12	34	27	36.4322		RL3_DICDI Reviewed; 398 AA.	Dictyostelium discoideum (Slime mold).	Eukaryota; Amoebozoa; Mycetozoa; Dictyosteliida; Dictyostelium.	44689	ddi:DDB_G0291862
	Q54JF0	DDB0187779	Uncharacterized protein	-83.1614	8.23981	6	15	14	22.3827		Q54JF0_DICDI Unreviewed; 277 AA.	Dictyostelium discoideum (Slime mold).	Eukaryota; Amoebozoa; Mycetozoa; Dictyosteliida; Dictyostelium.	44689	ddi:DDB_G0288091
	Q54EW3	DDB_G0291650	Probable importin-5 homolog	-108.426	8.23927	14	23	20	16.8697		IPO5_DICDI Reviewed; 1067 AA.	Dictyostelium discoideum (Slime mold).	Eukaryota; Amoebozoa; Mycetozoa; Dictyosteliida; Dictyostelium.	44689	ddi:DDB_G0291650
	Q869Q3	napA	Nck-associated protein 1 homolog	-116.173	8.23855	10	25	22	13.7931		NAPA_DICDI Reviewed; 1160 AA.	Dictyostelium discoideum (Slime mold).	Eukaryota; Amoebozoa; Mycetozoa; Dictyosteliida; Dictyostelium.	44689	ddi:DDB_G0274519
	Q54I73	DDB0188190	Uncharacterized protein	-141.277	8.23542	12	27	22	12.4405		Q54I73_DICDI Unreviewed; 1471 AA.	Dictyostelium discoideum (Slime mold).	Eukaryota; Amoebozoa; Mycetozoa; Dictyosteliida; Dictyostelium.	44689	ddi:DDB_G0288947
	Q54XI5	rpl9	60S ribosomal protein L9	-172.94	8.23527	14	31	25	68.617		RL9_DICDI Reviewed; 188 AA.	Dictyostelium discoideum (Slime mold).	Eukaryota; Amoebozoa; Mycetozoa; Dictyosteliida; Dictyostelium.	44689	ddi:DDB_G0278959
	Q54ZD1	rpl7a	60S ribosomal protein L7a	-64.4243	8.22898	7	11	11	21.7544		RL7A_DICDI Reviewed; 285 AA.	Dictyostelium discoideum (Slime mold).	Eukaryota; Amoebozoa; Mycetozoa; Dictyosteliida; Dictyostelium.	44689	ddi:DDB_G0277629
	P54638	argE	Acetylornithine deacetylase	-136.658	8.22859	11	26	24	33.7808		ARGE_DICDI Reviewed; 447 AA.	Dictyostelium discoideum (Slime mold).	Eukaryota; Amoebozoa; Mycetozoa; Dictyosteliida; Dictyostelium.	44689	ddi:DDB_G0267380
	P83401	DDB_G0276821	Putative aldehyde dehydrogenase family 7 member A1 homolog	-139.978	8.22831	14	26	19	36.5422		AL7A1_DICDI Reviewed; 509 AA.	Dictyostelium discoideum (Slime mold).	Eukaryota; Amoebozoa; Mycetozoa; Dictyosteliida; Dictyostelium.	44689	ddi:DDB_G0276821
	Q95YL4	pefB	Penta-EF hand domain-containing protein 2	-51.5152	8.22322	3	12	9	23.9024		PEFB_DICDI Reviewed; 205 AA.	Dictyostelium discoideum (Slime mold).	Eukaryota; Amoebozoa; Mycetozoa; Dictyosteliida; Dictyostelium.	44689	ddi:DDB_G0293530
	Q54VI4	gsta3	Putative glutathione S-transferase alpha-3	-98.2981	8.22057	5	15	10	33.8235		GSTA3_DICDI Reviewed; 204 AA.	Dictyostelium discoideum (Slime mold).	Eukaryota; Amoebozoa; Mycetozoa; Dictyosteliida; Dictyostelium.	44689	ddi:DDB_G0280317
	Q54EG3	rps14	40S ribosomal protein S14	-54.6929	8.21052	4	10	7	38.8158		RS14_DICDI Reviewed; 152 AA.	Dictyostelium discoideum (Slime mold).	Eukaryota; Amoebozoa; Mycetozoa; Dictyosteliida; Dictyostelium.	44689	ddi:DDB_G0291526
	Q54JM3	nae1	NEDD8-activating enzyme E1 regulatory subunit	-29.6431	8.20784	2	4	3	7.88462		ULA1_DICDI Reviewed; 520 AA.	Dictyostelium discoideum (Slime mold).	Eukaryota; Amoebozoa; Mycetozoa; Dictyosteliida; Dictyostelium.	44689	ddi:DDB_G0287965
	P34118	mvpA	Major vault protein alpha	-151.003	8.20739	15	24	18	23.7248		MVPA_DICDI Reviewed; 843 AA.	Dictyostelium discoideum (Slime mold).	Eukaryota; Amoebozoa; Mycetozoa; Dictyosteliida; Dictyostelium.	44689	ddi:DDB_G0269156
	Q55CT4	psaA	Puromycin-sensitive aminopeptidase-like protein	-126.5	8.20382	9	24	20	19.3961		Q55CT4_DICDI Unreviewed; 861 AA.	Dictyostelium discoideum (Slime mold).	Eukaryota; Amoebozoa; Mycetozoa; Dictyosteliida; Dictyostelium.	44689	ddi:DDB_G0270994
	Q54T47	DDB0229927	Alpha adducin	-31.8308	8.20368	1	7	6	8.58209		Q54T47_DICDI Unreviewed; 268 AA.	Dictyostelium discoideum (Slime mold).	Eukaryota; Amoebozoa; Mycetozoa; Dictyosteliida; Dictyostelium.	44689	ddi:DDB_G0282009
	Q6GW04	psa	Puromycin-sensitive aminopeptidase-like protein	-118.734	8.1994	8	22	19	22.3547		Q6GW04_DICDI Unreviewed; 671 AA.	Dictyostelium discoideum (Slime mold).	Eukaryota; Amoebozoa; Mycetozoa; Dictyosteliida; Dictyostelium.	44689
	Q55BJ9	sod2	Superoxide dismutase [Mn], mitochondrial	-50.8135	8.19915	3	9	6	34.0708		SODM_DICDI Reviewed; 226 AA.	Dictyostelium discoideum (Slime mold).	Eukaryota; Amoebozoa; Mycetozoa; Dictyosteliida; Dictyostelium.	44689	ddi:DDB_G0271106
	P51405	rps4	40S ribosomal protein S4	-123.974	8.19595	12	23	18	51.3109		RS4_DICDI Reviewed; 267 AA.	Dictyostelium discoideum (Slime mold).	Eukaryota; Amoebozoa; Mycetozoa; Dictyosteliida; Dictyostelium.	44689	ddi:DDB_G0272825
	Q54JF5	DDB0187774	Uncharacterized protein	-16.1023	8.18845	2	4	2	31.0606		Q54JF5_DICDI Unreviewed; 132 AA.	Dictyostelium discoideum (Slime mold).	Eukaryota; Amoebozoa; Mycetozoa; Dictyosteliida; Dictyostelium.	44689	ddi:DDB_G0288081
	Q553T4	DDB0217656	Uncharacterized protein	-80.8236	8.18045	8	15	13	5.24908		Q553T4_DICDI Unreviewed; 2991 AA.	Dictyostelium discoideum (Slime mold).	Eukaryota; Amoebozoa; Mycetozoa; Dictyosteliida; Dictyostelium.	44689	ddi:DDB_G0275415
	Q557E0	hspE-1	Heat shock cognate 70 kDa protein 2	-195.607	8.17793	16	33	24	33.2278		HS7C2_DICDI Reviewed; 632 AA.	Dictyostelium discoideum (Slime mold).	Eukaryota; Amoebozoa; Mycetozoa; Dictyosteliida; Dictyostelium.	44689	ddi:DDB_G0273249
	Q58A40	DD7-1	Uncharacterized protein	-44.8152	8.17649	4	8	7	20.229		Q58A40_DICDI Unreviewed; 262 AA.	Dictyostelium discoideum (Slime mold).	Eukaryota; Amoebozoa; Mycetozoa; Dictyosteliida; Dictyostelium.	44689	ddi:DDB_G0270212
	Q55C60	DDB0190882	Uncharacterized protein	-44.8152	8.17649	4	8	7	20.229		Q55C60_DICDI Unreviewed; 262 AA.	Dictyostelium discoideum (Slime mold).	Eukaryota; Amoebozoa; Mycetozoa; Dictyosteliida; Dictyostelium.	44689	ddi:DDB_G0270214
	Q23882		Slime mold (D.discoideum) actin mRNA ITL-1, 3' end	-50.6274	8.16708	4	10	10	68.5185		Q23882_DICDI Unreviewed; 54 AA.	Dictyostelium discoideum (Slime mold).	Eukaryota; Amoebozoa; Mycetozoa; Dictyosteliida; Dictyostelium.	44689
	Q54XD8	eif2s3	Eukaryotic translation initiation factor 2 subunit 3	-35.4315	8.16301	2	5	4	16.3043		IF2G_DICDI Reviewed; 460 AA.	Dictyostelium discoideum (Slime mold).	Eukaryota; Amoebozoa; Mycetozoa; Dictyosteliida; Dictyostelium.	44689	ddi:DDB_G0278967
	Q54WR2	gcn1	eIF-2-alpha kinase activator GCN1	-69.7771	8.15903	4	15	12	3.26209		GCN1_DICDI Reviewed; 2667 AA.	Dictyostelium discoideum (Slime mold).	Eukaryota; Amoebozoa; Mycetozoa; Dictyosteliida; Dictyostelium.	44689	ddi:DDB_G0279487
	Q54X73	aco1	Probable cytoplasmic aconitate hydratase	-70.4122	8.15678	4	11	10	5.59284		ACOC_DICDI Reviewed; 894 AA.	Dictyostelium discoideum (Slime mold).	Eukaryota; Amoebozoa; Mycetozoa; Dictyosteliida; Dictyostelium.	44689	ddi:DDB_G0279159
	Q9U641	cmfB	Conditioned medium factor receptor 1	-175.086	8.15563	15	28	22	33.5294		CMFB_DICDI Reviewed; 510 AA.	Dictyostelium discoideum (Slime mold).	Eukaryota; Amoebozoa; Mycetozoa; Dictyosteliida; Dictyostelium.	44689	ddi:DDB_G0289157
	Q7YZN9	erf3	Eukaryotic peptide chain release factor GTP-binding subunit	-58.5972	8.15425	4	10	8	7.18133		ERF3_DICDI Reviewed; 557 AA.	Dictyostelium discoideum (Slime mold).	Eukaryota; Amoebozoa; Mycetozoa; Dictyosteliida; Dictyostelium.	44689	ddi:DDB_G0277919
	Q8T2J5	DDB0168584	Uncharacterized protein	-45.5457	8.15351	2	8	6	9.31459		Q8T2J5_DICDI Unreviewed; 569 AA.	Dictyostelium discoideum (Slime mold).	Eukaryota; Amoebozoa; Mycetozoa; Dictyosteliida; Dictyostelium.	44689	ddi:DDB_G0271968
	Q54NM9	stt3	Dolichyl-diphosphooligosaccharide--protein glycosyltransferase subunit STT3	-58.3356	8.14421	2	11	8	6.44258		STT3_DICDI Reviewed; 714 AA.	Dictyostelium discoideum (Slime mold).	Eukaryota; Amoebozoa; Mycetozoa; Dictyosteliida; Dictyostelium.	44689	ddi:DDB_G0285159
	Q54JZ3	DDB0187592	Uncharacterized protein	-76.9718	8.142	6	15	12	10.8485		Q54JZ3_DICDI Unreviewed; 931 AA.	Dictyostelium discoideum (Slime mold).	Eukaryota; Amoebozoa; Mycetozoa; Dictyosteliida; Dictyostelium.	44689	ddi:DDB_G0287723
	P54659	mvpB	Major vault protein beta	-151.965	8.14125	18	28	22	24.3499		MVPB_DICDI Reviewed; 846 AA.	Dictyostelium discoideum (Slime mold).	Eukaryota; Amoebozoa; Mycetozoa; Dictyosteliida; Dictyostelium.	44689	ddi:DDB_G0291127
	P54651	hspD	Heat shock cognate 90 kDa protein	-213.648	8.1397	20	35	26	32.8571		HSC90_DICDI Reviewed; 700 AA.	Dictyostelium discoideum (Slime mold).	Eukaryota; Amoebozoa; Mycetozoa; Dictyosteliida; Dictyostelium.	44689	ddi:DDB_G0267400
	P24639	nxnA	Annexin A7	-120.644	8.13419	14	21	18	30.5195		ANXA7_DICDI Reviewed; 462 AA.	Dictyostelium discoideum (Slime mold).	Eukaryota; Amoebozoa; Mycetozoa; Dictyosteliida; Dictyostelium.	44689	ddi:DDB_G0269160
	Q54M03	DDB0231435	Putative glutathione S-transferase	-77.217	8.12843	8	14	11	38.5802		Q54M03_DICDI Unreviewed; 324 AA.	Dictyostelium discoideum (Slime mold).	Eukaryota; Amoebozoa; Mycetozoa; Dictyosteliida; Dictyostelium.	44689	ddi:DDB_G0286341
	Q9U9A3	ppp6c	Serine/threonine-protein phosphatase 6 catalytic subunit	-88.2984	8.12677	6	14	12	28.1967		PPP6_DICDI Reviewed; 305 AA.	Dictyostelium discoideum (Slime mold).	Eukaryota; Amoebozoa; Mycetozoa; Dictyosteliida; Dictyostelium.	44689	ddi:DDB_G0272118
	Q54DZ8	DDB0184122	Uncharacterized protein	-15	8.12581	1	4	2	6		Q54DZ8_DICDI Unreviewed; 500 AA.	Dictyostelium discoideum (Slime mold).	Eukaryota; Amoebozoa; Mycetozoa; Dictyosteliida; Dictyostelium.	44689	ddi:DDB_G0291896
	Q54CB5	DDB0191760	Uncharacterized protein	-73.2821	8.12095	7	12	8	5.84362		Q54CB5_DICDI Unreviewed; 2430 AA.	Dictyostelium discoideum (Slime mold).	Eukaryota; Amoebozoa; Mycetozoa; Dictyosteliida; Dictyostelium.	44689	ddi:DDB_G0293070
	P10819	sahA	Adenosylhomocysteinase	-102.835	8.12076	13	22	15	44.3155		SAHH_DICDI Reviewed; 431 AA.	Dictyostelium discoideum (Slime mold).	Eukaryota; Amoebozoa; Mycetozoa; Dictyosteliida; Dictyostelium.	44689	ddi:DDB_G0267418
	Q557Q0	DDB_G0273451	AAA+ ATPase, core domain-containing protein	-59.1853	8.11868	8	14	13	4.15631		Q557Q0_DICDI Unreviewed; 5630 AA.	Dictyostelium discoideum (Slime mold).	Eukaryota; Amoebozoa; Mycetozoa; Dictyosteliida; Dictyostelium.	44689	ddi:DDB_G0273451
	Q557G6	DDB_G0273573	AAA+ ATPase, core domain-containing protein	-59.1853	8.11868	8	14	13	4.15631		Q557G6_DICDI Unreviewed; 5630 AA.	Dictyostelium discoideum (Slime mold).	Eukaryota; Amoebozoa; Mycetozoa; Dictyosteliida; Dictyostelium.	44689	ddi:DDB_G0273573
	Q9GPF1	apm3	AP-3 complex subunit mu	-26.4559	8.11471	1	6	4	6.65083		AP3M_DICDI Reviewed; 421 AA.	Dictyostelium discoideum (Slime mold).	Eukaryota; Amoebozoa; Mycetozoa; Dictyosteliida; Dictyostelium.	44689	ddi:DDB_G0277901
	Q86HG0	gmppA	Mannose-1-phosphate guanyltransferase alpha	-68.0783	8.11462	5	12	10	29.6117		GMPPA_DICDI Reviewed; 412 AA.	Dictyostelium discoideum (Slime mold).	Eukaryota; Amoebozoa; Mycetozoa; Dictyosteliida; Dictyostelium.	44689	ddi:DDB_G0271858
	Q54GQ7	DDB0188673	Uncharacterized protein	-33.4505	8.10394	2	8	7	7.75		Q54GQ7_DICDI Unreviewed; 400 AA.	Dictyostelium discoideum (Slime mold).	Eukaryota; Amoebozoa; Mycetozoa; Dictyosteliida; Dictyostelium.	44689	ddi:DDB_G0289991
	Q9GRF8	efa1B	Elongation factor 1-beta	-138.733	8.09926	15	27	19	65.2778		EF1B_DICDI Reviewed; 216 AA.	Dictyostelium discoideum (Slime mold).	Eukaryota; Amoebozoa; Mycetozoa; Dictyosteliida; Dictyostelium.	44689	ddi:DDB_G0284035
	Q54NG9	sdh	Probable saccharopine dehydrogenase [NADP(+), L-glutamate-forming]	-39.7122	8.09873	4	8	5	10.2083		SCPDH_DICDI Reviewed; 480 AA.	Dictyostelium discoideum (Slime mold).	Eukaryota; Amoebozoa; Mycetozoa; Dictyosteliida; Dictyostelium.	44689	ddi:DDB_G0285267
	Q54VM2	mdhC	Probable malate dehydrogenase 3	-43.297	8.09524	5	9	7	33.3333		MDHC_DICDI Reviewed; 333 AA.	Dictyostelium discoideum (Slime mold).	Eukaryota; Amoebozoa; Mycetozoa; Dictyosteliida; Dictyostelium.	44689	ddi:DDB_G0280255
	Q86A67	fba	Fructose-bisphosphate aldolase	-84.8555	8.09373	4	12	8	14.8459		ALF_DICDI Reviewed; 357 AA.	Dictyostelium discoideum (Slime mold).	Eukaryota; Amoebozoa; Mycetozoa; Dictyosteliida; Dictyostelium.	44689	ddi:DDB_G0274375
	Q54Q71	rnrA	Ribonucleoside-diphosphate reductase large subunit	-65.7947	8.0933	7	14	10	12.4138		RIR1_DICDI Reviewed; 870 AA.	Dictyostelium discoideum (Slime mold).	Eukaryota; Amoebozoa; Mycetozoa; Dictyosteliida; Dictyostelium.	44689	ddi:DDB_G0284071
	Q86KI1	ap2a1-1	AP-2 complex subunit alpha-2	-61.9811	8.08837	5	11	9	12.2346		AP2A2_DICDI Reviewed; 989 AA.	Dictyostelium discoideum (Slime mold).	Eukaryota; Amoebozoa; Mycetozoa; Dictyosteliida; Dictyostelium.	44689	ddi:DDB_G0273439
	Q54JC8	purL	Phosphoribosylformylglycinamidine synthase	-80.6075	8.08813	8	15	13	11.4391		PUR4_DICDI Reviewed; 1355 AA.	Dictyostelium discoideum (Slime mold).	Eukaryota; Amoebozoa; Mycetozoa; Dictyosteliida; Dictyostelium.	44689	ddi:DDB_G0288145
	P26200	proB	Profilin-2	-53.5603	8.08713	4	11	9	35.4839		PROF2_DICDI Reviewed; 124 AA.	Dictyostelium discoideum (Slime mold).	Eukaryota; Amoebozoa; Mycetozoa; Dictyosteliida; Dictyostelium.	44689	ddi:DDB_G0286187
	Q551R4	DDB0203824	Uncharacterized protein	-60.4389	8.07764	6	10	8	4.7384		Q551R4_DICDI Unreviewed; 2026 AA.	Dictyostelium discoideum (Slime mold).	Eukaryota; Amoebozoa; Mycetozoa; Dictyosteliida; Dictyostelium.	44689	ddi:DDB_G0276383
	Q23924	copb	Coatomer subunit beta	-91.8525	8.07623	7	20	15	14.364		COPB_DICDI Reviewed; 912 AA.	Dictyostelium discoideum (Slime mold).	Eukaryota; Amoebozoa; Mycetozoa; Dictyosteliida; Dictyostelium.	44689	ddi:DDB_G0284735
	P36415	hspB	Heat shock cognate 70 kDa protein 1	-153.711	8.07482	12	25	17	23.2812		HS7C1_DICDI Reviewed; 640 AA.	Dictyostelium discoideum (Slime mold).	Eukaryota; Amoebozoa; Mycetozoa; Dictyosteliida; Dictyostelium.	44689	ddi:DDB_G0269144
	Q54TR1	cfaD	Counting factor associated protein D	-68.2704	8.07339	6	10	9	16.7608		CFAD_DICDI Reviewed; 531 AA.	Dictyostelium discoideum (Slime mold).	Eukaryota; Amoebozoa; Mycetozoa; Dictyosteliida; Dictyostelium.	44689	ddi:DDB_G0281605
	Q54RB9	mcfO	Calcium-binding mitochondrial carrier protein	-45.2504	8.07327	4	9	8	12.6943		CMC_DICDI Reviewed; 772 AA.	Dictyostelium discoideum (Slime mold).	Eukaryota; Amoebozoa; Mycetozoa; Dictyosteliida; Dictyostelium.	44689	ddi:DDB_G0283329
	Q55EQ3	DDB_G0269086	Uncharacterized abhydrolase domain-containing protein DDB_G0269086	-25.8227	8.06263	3	5	4	4.16222		Y9086_DICDI Reviewed; 937 AA.	Dictyostelium discoideum (Slime mold).	Eukaryota; Amoebozoa; Mycetozoa; Dictyosteliida; Dictyostelium.	44689	ddi:DDB_G0269086
	Q23862	racE	Rho-related protein racE	-96.755	8.05065	3	18	13	22.4215		RACE_DICDI Reviewed; 223 AA.	Dictyostelium discoideum (Slime mold).	Eukaryota; Amoebozoa; Mycetozoa; Dictyosteliida; Dictyostelium.	44689	ddi:DDB_G0280975
	Q55CT1	redB	NADPH--cytochrome P450 reductase	-46.0925	8.04957	3	9	7	8.69565		NCPR_DICDI Reviewed; 667 AA.	Dictyostelium discoideum (Slime mold).	Eukaryota; Amoebozoa; Mycetozoa; Dictyosteliida; Dictyostelium.	44689	ddi:DDB_G0269912
	Q54DM7	psmA2	Proteasome subunit alpha type-2	-37.3473	8.04733	2	6	5	16.8103		PSA2_DICDI Reviewed; 232 AA.	Dictyostelium discoideum (Slime mold).	Eukaryota; Amoebozoa; Mycetozoa; Dictyosteliida; Dictyostelium.	44689	ddi:DDB_G0292122
	Q95PJ5		Calnexin	-21.2877	8.04532	2	4	3	10.4478		Q95PJ5_DICDI Unreviewed; 536 AA.	Dictyostelium discoideum (Slime mold).	Eukaryota; Amoebozoa; Mycetozoa; Dictyosteliida; Dictyostelium.	44689
	Q55BA8	cnxA	Uncharacterized protein	-21.2877	8.04532	2	4	3	10.4478		Q55BA8_DICDI Unreviewed; 536 AA.	Dictyostelium discoideum (Slime mold).	Eukaryota; Amoebozoa; Mycetozoa; Dictyosteliida; Dictyostelium.	44689	ddi:DDB_G0271144
	Q54K67	manG	Alpha-mannosidase G	-97.1466	8.04061	9	17	12	16.7433		MANG_DICDI Reviewed; 1087 AA.	Dictyostelium discoideum (Slime mold).	Eukaryota; Amoebozoa; Mycetozoa; Dictyosteliida; Dictyostelium.	44689	ddi:DDB_G0287577
	Q8T8P2	abcE1	RNaseL inhibitor-like protein	-32.3992	8.03972	3	6	3	8.62355		Q8T8P2_DICDI Unreviewed; 603 AA.	Dictyostelium discoideum (Slime mold).	Eukaryota; Amoebozoa; Mycetozoa; Dictyosteliida; Dictyostelium.	44689	ddi:DDB_G0290483
	Q86HU8	DDB0167100	Uncharacterized protein	-78.8799	8.03496	10	15	11	30.5785		Q86HU8_DICDI Unreviewed; 363 AA.	Dictyostelium discoideum (Slime mold).	Eukaryota; Amoebozoa; Mycetozoa; Dictyosteliida; Dictyostelium.	44689	ddi:DDB_G0276473
	Q54BC6	psmD2	26S proteasome non-ATPase regulatory subunit 2	-81.2479	8.03448	9	17	13	20.9406		PSMD2_DICDI Reviewed; 893 AA.	Dictyostelium discoideum (Slime mold).	Eukaryota; Amoebozoa; Mycetozoa; Dictyosteliida; Dictyostelium.	44689	ddi:DDB_G0293752
	Q54LK1	DDB0187034	Uncharacterized protein	-90.9059	8.03126	4	15	11	14.1757		Q54LK1_DICDI Unreviewed; 649 AA.	Dictyostelium discoideum (Slime mold).	Eukaryota; Amoebozoa; Mycetozoa; Dictyosteliida; Dictyostelium.	44689	ddi:DDB_G0286603
	Q54FY2	DDB0231474	Aldehyde dehydrogenase	-63.6317	8.03072	4	10	8	10.303		Q54FY2_DICDI Unreviewed; 495 AA.	Dictyostelium discoideum (Slime mold).	Eukaryota; Amoebozoa; Mycetozoa; Dictyosteliida; Dictyostelium.	44689	ddi:DDB_G0290535
	Q558U1	ifkA	Probable serine/threonine-protein kinase ifkA	-4.13882	8.02996	1	1	1	1.63862		IFKA_DICDI Reviewed; 2258 AA.	Dictyostelium discoideum (Slime mold).	Eukaryota; Amoebozoa; Mycetozoa; Dictyosteliida; Dictyostelium.	44689	ddi:DDB_G0272837
	Q54J47	pdx1	Probable pyridoxal 5'-phosphate synthase subunit pdx1	-39.9523	8.02936	3	9	7	11.4754		PDX1_DICDI Reviewed; 305 AA.	Dictyostelium discoideum (Slime mold).	Eukaryota; Amoebozoa; Mycetozoa; Dictyosteliida; Dictyostelium.	44689	ddi:DDB_G0288299
	Q54CE3	DDB0191728	Uncharacterized protein	-33.1743	8.02918	4	7	5	4.02556		Q54CE3_DICDI Unreviewed; 1565 AA.	Dictyostelium discoideum (Slime mold).	Eukaryota; Amoebozoa; Mycetozoa; Dictyosteliida; Dictyostelium.	44689	ddi:DDB_G0293032
	Q556T7	ORFNames=DDB0168059, DDB0217329	Uncharacterized protein	-20.8686	8.0281	3	7	4	4.29688		Q556T7_DICDI Unreviewed; 2048 AA.	Dictyostelium discoideum (Slime mold).	Eukaryota; Amoebozoa; Mycetozoa; Dictyosteliida; Dictyostelium.	44689	ddi:DDB_G0273101
	Q54JD2	DDB_G0288137	Putative uncharacterized protein DDB_G0288137	-20.1657	8.02555	2	3	2	13.3956		Y8137_DICDI Reviewed; 321 AA.	Dictyostelium discoideum (Slime mold).	Eukaryota; Amoebozoa; Mycetozoa; Dictyosteliida; Dictyostelium.	44689	ddi:DDB_G0288137
	Q75JH8	DDB0169506	Uncharacterized protein	-82.6342	8.02464	9	16	14	6.18682		Q75JH8_DICDI Unreviewed; 2473 AA.	Dictyostelium discoideum (Slime mold).	Eukaryota; Amoebozoa; Mycetozoa; Dictyosteliida; Dictyostelium.	44689	ddi:DDB_G0276105
	Q54JJ5	DDB_G0288011	Methyltransferase type 11 domain-containing protein	-16.2601	8.0236	2	3	3	24.3243		Q54JJ5_DICDI Unreviewed; 259 AA.	Dictyostelium discoideum (Slime mold).	Eukaryota; Amoebozoa; Mycetozoa; Dictyosteliida; Dictyostelium.	44689	ddi:DDB_G0288011
	Q54LZ3	DDB0186910	Uncharacterized protein	-67.1784	8.01402	5	11	11	5.28549		Q54LZ3_DICDI Unreviewed; 2592 AA.	Dictyostelium discoideum (Slime mold).	Eukaryota; Amoebozoa; Mycetozoa; Dictyosteliida; Dictyostelium.	44689	ddi:DDB_G0286293
	Q6UK63	pirA	Protein pirA	-108.491	8.00853	10	18	14	12.5		PIRA_DICDI Reviewed; 1336 AA.	Dictyostelium discoideum (Slime mold).	Eukaryota; Amoebozoa; Mycetozoa; Dictyosteliida; Dictyostelium.	44689	ddi:DDB_G0287855
	Q54HF1	act24	Putative actin-24	-75.6	8.00722	8	15	14	15.6499		ACT24_DICDI Reviewed; 377 AA.	Dictyostelium discoideum (Slime mold).	Eukaryota; Amoebozoa; Mycetozoa; Dictyosteliida; Dictyostelium.	44689	ddi:DDB_G0289505
	Q54CU4	colA	Colossin-A	-4.74976	8.00539	1	1	1	0.333243		COLA_DICDI Reviewed; 11103 AA.	Dictyostelium discoideum (Slime mold).	Eukaryota; Amoebozoa; Mycetozoa; Dictyosteliida; Dictyostelium.	44689	ddi:DDB_G0292696
	Q75JH9	DDB0169505	Fimbrin	-17.3272	8.00531	1	2	2	1.66334		Q75JH9_DICDI Unreviewed; 1503 AA.	Dictyostelium discoideum (Slime mold).	Eukaryota; Amoebozoa; Mycetozoa; Dictyosteliida; Dictyostelium.	44689	ddi:DDB_G0276103
	Q8T869	bip2	Luminal-binding protein 2	-71.4699	8.00307	10	18	17	23.1003		BIP2_DICDI Reviewed; 658 AA.	Dictyostelium discoideum (Slime mold).	Eukaryota; Amoebozoa; Mycetozoa; Dictyosteliida; Dictyostelium.	44689	ddi:DDB_G0276445
	Q54IU6	DDB0219353	Uncharacterized protein	-36.8588	7.99942	2	6	4	8.52273		Q54IU6_DICDI Unreviewed; 528 AA.	Dictyostelium discoideum (Slime mold).	Eukaryota; Amoebozoa; Mycetozoa; Dictyosteliida; Dictyostelium.	44689	ddi:DDB_G0288529
	Q54G06	xpnpep1	Xaa-Pro aminopeptidase 1	-78.3185	7.99151	4	13	10	10.5263		XPP1_DICDI Reviewed; 627 AA.	Dictyostelium discoideum (Slime mold).	Eukaryota; Amoebozoa; Mycetozoa; Dictyosteliida; Dictyostelium.	44689	ddi:DDB_G0290501
	Q8I8U2	ap1g1	AP-1 complex subunit gamma	-40.0168	7.99129	2	6	6	5.36313		AP1G_DICDI Reviewed; 895 AA.	Dictyostelium discoideum (Slime mold).	Eukaryota; Amoebozoa; Mycetozoa; Dictyosteliida; Dictyostelium.	44689	ddi:DDB_G0281957
	Q54J08	accA	Acetyl-CoA carboxylase	-100.62	7.99098	13	20	18	10.0351		ACAC_DICDI Reviewed; 2282 AA.	Dictyostelium discoideum (Slime mold).	Eukaryota; Amoebozoa; Mycetozoa; Dictyosteliida; Dictyostelium.	44689	ddi:DDB_G0288387
	P34144	rac1A	Rho-related protein rac1A	-66.866	7.99061	4	15	13	31.9588		RAC1A_DICDI Reviewed; 194 AA.	Dictyostelium discoideum (Slime mold).	Eukaryota; Amoebozoa; Mycetozoa; Dictyosteliida; Dictyostelium.	44689	ddi:DDB_G0277869
	Q55BC8	DDB0202825	Uncharacterized protein	-74.9222	7.98961	6	15	12	10.6776		Q55BC8_DICDI Unreviewed; 1461 AA.	Dictyostelium discoideum (Slime mold).	Eukaryota; Amoebozoa; Mycetozoa; Dictyosteliida; Dictyostelium.	44689	ddi:DDB_G0271272
	Q55C16	uba1	Ubiquitin-like modifier-activating enzyme 1	-129.583	7.98707	11	30	21	17.1091		UBA1_DICDI Reviewed; 1017 AA.	Dictyostelium discoideum (Slime mold).	Eukaryota; Amoebozoa; Mycetozoa; Dictyosteliida; Dictyostelium.	44689	ddi:DDB_G0270272
	Q54BB2	DDB_G0293788	Uncharacterized protein	-4.01224	7.98456	1	1	1	28.3465		Q54BB2_DICDI Unreviewed; 127 AA.	Dictyostelium discoideum (Slime mold).	Eukaryota; Amoebozoa; Mycetozoa; Dictyosteliida; Dictyostelium.	44689	ddi:DDB_G0293788
	Q54F35	DDB0189257	Uncharacterized protein	-6.62606	7.98251	1	1	1	7.97342		Q54F35_DICDI Unreviewed; 301 AA.	Dictyostelium discoideum (Slime mold).	Eukaryota; Amoebozoa; Mycetozoa; Dictyosteliida; Dictyostelium.	44689	ddi:DDB_G0291139
	O96624	arcC	Actin-related protein 2/3 complex subunit 3	-37.4473	7.98232	5	7	6	35.0575		ARPC3_DICDI Reviewed; 174 AA.	Dictyostelium discoideum (Slime mold).	Eukaryota; Amoebozoa; Mycetozoa; Dictyosteliida; Dictyostelium.	44689	ddi:DDB_G0292804
	P33519	ranA	GTP-binding nuclear protein Ran	-111.612	7.97703	8	22	16	47.6415		RAN_DICDI Reviewed; 212 AA.	Dictyostelium discoideum (Slime mold).	Eukaryota; Amoebozoa; Mycetozoa; Dictyosteliida; Dictyostelium.	44689	ddi:DDB_G0291235
	Q557H1	dpp3-1	Dipeptidyl peptidase 3	-87.5088	7.97436	11	18	15	24.4573		DPP3_DICDI Reviewed; 691 AA.	Dictyostelium discoideum (Slime mold).	Eukaryota; Amoebozoa; Mycetozoa; Dictyosteliida; Dictyostelium.	44689	ddi:DDB_G0273471
	Q8T2K9	masA	Malate synthase	-58.3349	7.97078	6	10	8	33.3333		MASY_DICDI Reviewed; 543 AA.	Dictyostelium discoideum (Slime mold).	Eukaryota; Amoebozoa; Mycetozoa; Dictyosteliida; Dictyostelium.	44689	ddi:DDB_G0275887
	Q54B67	mcfZ	Mitochondrial substrate carrier family protein Z	-73.2663	7.9683	7	14	11	29.5681		MCFZ_DICDI Reviewed; 301 AA.	Dictyostelium discoideum (Slime mold).	Eukaryota; Amoebozoa; Mycetozoa; Dictyosteliida; Dictyostelium.	44689	ddi:DDB_G0293874
	Q01501	porA	Mitochondrial outer membrane protein porin	-94.6155	7.96707	11	20	13	50.1818		VDAC_DICDI Reviewed; 275 AA.	Dictyostelium discoideum (Slime mold).	Eukaryota; Amoebozoa; Mycetozoa; Dictyosteliida; Dictyostelium.	44689	ddi:DDB_G0271848
	Q9NCL8	pitA	Phosphatidylinositol transfer protein 1	-32.8419	7.96332	3	6	5	14.3939		PITP1_DICDI Reviewed; 264 AA.	Dictyostelium discoideum (Slime mold).	Eukaryota; Amoebozoa; Mycetozoa; Dictyosteliida; Dictyostelium.	44689	ddi:DDB_G0290069
	Q54J98	gacX	Rho GTPase-activating protein gacX	-20.5574	7.96093	2	4	4	9.23623		GACX_DICDI Reviewed; 563 AA.	Dictyostelium discoideum (Slime mold).	Eukaryota; Amoebozoa; Mycetozoa; Dictyosteliida; Dictyostelium.	44689	ddi:DDB_G0288205
	Q54ST0	DDB_G0282243	NHP2-like protein 1 homolog	-65.2742	7.96006	6	6	6	22.4806		NH2L1_DICDI Reviewed; 129 AA.	Dictyostelium discoideum (Slime mold).	Eukaryota; Amoebozoa; Mycetozoa; Dictyosteliida; Dictyostelium.	44689	ddi:DDB_G0282243
	P36418	vilB	Protovillin	-51.9745	7.95946	4	11	7	10.9489		VILB_DICDI Reviewed; 959 AA.	Dictyostelium discoideum (Slime mold).	Eukaryota; Amoebozoa; Mycetozoa; Dictyosteliida; Dictyostelium.	44689	ddi:DDB_G0276453
	Q86H96	DDB0167299	Uncharacterized protein	-31.3195	7.95931	2	6	6	4.92308		Q86H96_DICDI Unreviewed; 650 AA.	Dictyostelium discoideum (Slime mold).	Eukaryota; Amoebozoa; Mycetozoa; Dictyosteliida; Dictyostelium.	44689	ddi:DDB_G0275577
	P46793	rps15a	40S ribosomal protein S15a	-52.1959	7.95602	6	10	7	52.3077		RS15A_DICDI Reviewed; 130 AA.	Dictyostelium discoideum (Slime mold).	Eukaryota; Amoebozoa; Mycetozoa; Dictyosteliida; Dictyostelium.	44689	ddi:DDB_G0276457
	Q54EW2	DDB_G0291301	Putative bifunctional amine oxidase DDB_G0291301	-136.761	7.95538	12	27	19	22.5926		Y9130_DICDI Reviewed; 1080 AA.	Dictyostelium discoideum (Slime mold).	Eukaryota; Amoebozoa; Mycetozoa; Dictyosteliida; Dictyostelium.	44689	ddi:DDB_G0291301
	Q551M2	eif6	Eukaryotic translation initiation factor 6	-29.5946	7.9483	3	8	8	15.9836		IF6_DICDI Reviewed; 244 AA.	Dictyostelium discoideum (Slime mold).	Eukaryota; Amoebozoa; Mycetozoa; Dictyosteliida; Dictyostelium.	44689	ddi:DDB_G0276493
	Q54F79	DDB0189217	Uncharacterized protein	-7.44794	7.94718	1	1	1	3.81282		Q54F79_DICDI Unreviewed; 577 AA.	Dictyostelium discoideum (Slime mold).	Eukaryota; Amoebozoa; Mycetozoa; Dictyosteliida; Dictyostelium.	44689	ddi:DDB_G0291023
	P07828	act18	Actin-18	-32.5957	7.94292	3	9	8	5.52632		ACT18_DICDI Reviewed; 380 AA.	Dictyostelium discoideum (Slime mold).	Eukaryota; Amoebozoa; Mycetozoa; Dictyosteliida; Dictyostelium.	44689	ddi:DDB_G0289489
	P54661	smlA	Small aggregate formation protein	-36.9808	7.94156	2	6	5	9.18728		SMLA_DICDI Reviewed; 283 AA.	Dictyostelium discoideum (Slime mold).	Eukaryota; Amoebozoa; Mycetozoa; Dictyosteliida; Dictyostelium.	44689	ddi:DDB_G0287587
	Q75JY8	DDB_G0277615	Uncharacterized protein	-63.6203	7.94025	6	10	8	17.0498		Q75JY8_DICDI Unreviewed; 522 AA.	Dictyostelium discoideum (Slime mold).	Eukaryota; Amoebozoa; Mycetozoa; Dictyosteliida; Dictyostelium.	44689	ddi:DDB_G0277615
	Q54HG2	ctxA	Cortexillin-1	-122.812	7.93663	13	30	26	31.0811		CTXA_DICDI Reviewed; 444 AA.	Dictyostelium discoideum (Slime mold).	Eukaryota; Amoebozoa; Mycetozoa; Dictyosteliida; Dictyostelium.	44689	ddi:DDB_G0289483
	P54680	fimA	Fimbrin	-74.5311	7.93552	8	15	10	22.1311		FIMB_DICDI Reviewed; 610 AA.	Dictyostelium discoideum (Slime mold).	Eukaryota; Amoebozoa; Mycetozoa; Dictyosteliida; Dictyostelium.	44689	ddi:DDB_G0277855
	Q54IU1	DDB0231477	Uncharacterized protein	-72.2999	7.93452	6	14	11	25.4545		Q54IU1_DICDI Unreviewed; 440 AA.	Dictyostelium discoideum (Slime mold).	Eukaryota; Amoebozoa; Mycetozoa; Dictyosteliida; Dictyostelium.	44689	ddi:DDB_G0288519
	Q54LT2	uox	Uricase	-83.1916	7.93387	8	18	15	41.115		URIC_DICDI Reviewed; 287 AA.	Dictyostelium discoideum (Slime mold).	Eukaryota; Amoebozoa; Mycetozoa; Dictyosteliida; Dictyostelium.	44689	ddi:DDB_G0286427
	O21049	cox3	Cytochrome c oxidase subunit 3	-17.3232	7.93276	2	4	3	10.1149		COX3_DICDI Reviewed; 435 AA.	Dictyostelium discoideum (Slime mold).	Eukaryota; Amoebozoa; Mycetozoa; Dictyosteliida; Dictyostelium.	44689	ddi:DidioMp04
	Q54X02	DDB0205702	Uncharacterized protein	-122.875	7.93219	10	20	17	35.0951		Q54X02_DICDI Unreviewed; 473 AA.	Dictyostelium discoideum (Slime mold).	Eukaryota; Amoebozoa; Mycetozoa; Dictyosteliida; Dictyostelium.	44689	ddi:DDB_G0279291
	Q86I26	DDB_G0275081	Uncharacterized protein	-57.9941	7.93023	3	10	5	33.3333		Q86I26_DICDI Unreviewed; 141 AA.	Dictyostelium discoideum (Slime mold).	Eukaryota; Amoebozoa; Mycetozoa; Dictyosteliida; Dictyostelium.	44689	ddi:DDB_G0275081
	Q54WR9	glnA3	Type-3 glutamine synthetase	-153.366	7.93016	16	29	21	29.5238		GLNA3_DICDI Reviewed; 735 AA.	Dictyostelium discoideum (Slime mold).	Eukaryota; Amoebozoa; Mycetozoa; Dictyosteliida; Dictyostelium.	44689	ddi:DDB_G0279591
	Q54SP4	dhkD	Hybrid signal transduction histidine kinase D	-4.59957	7.92705	1	1	1	2.39327		DHKD_DICDI Reviewed; 1546 AA.	Dictyostelium discoideum (Slime mold).	Eukaryota; Amoebozoa; Mycetozoa; Dictyosteliida; Dictyostelium.	44689	ddi:DDB_G0282289
	Q54FU0	DDB0188978	Uncharacterized protein	-57.1407	7.92692	6	8	7	44.4444		Q54FU0_DICDI Unreviewed; 144 AA.	Dictyostelium discoideum (Slime mold).	Eukaryota; Amoebozoa; Mycetozoa; Dictyosteliida; Dictyostelium.	44689	ddi:DDB_G0290593
	Q869U7	rps18	40S ribosomal protein S18	-43.4882	7.92671	5	10	8	32.4675		RS18_DICDI Reviewed; 154 AA.	Dictyostelium discoideum (Slime mold).	Eukaryota; Amoebozoa; Mycetozoa; Dictyosteliida; Dictyostelium.	44689	ddi:DDB_G0276415
	Q54MZ6	DDB0231295	Dihydroxybiphenyl dioxygenase domain-containing protein	-24.2022	7.92605	2	4	4	10.5263		Q54MZ6_DICDI Unreviewed; 190 AA.	Dictyostelium discoideum (Slime mold).	Eukaryota; Amoebozoa; Mycetozoa; Dictyosteliida; Dictyostelium.	44689	ddi:DDB_G0285595
	Q54JV0	DDB0215923	Uncharacterized protein	-76.5341	7.92581	9	17	11	7.65823		Q54JV0_DICDI Unreviewed; 1580 AA.	Dictyostelium discoideum (Slime mold).	Eukaryota; Amoebozoa; Mycetozoa; Dictyosteliida; Dictyostelium.	44689	ddi:DDB_G0287859
	P54653	cbp2	Calcium-binding protein 2	-34.054	7.92148	4	8	7	26.7857		CBP2_DICDI Reviewed; 168 AA.	Dictyostelium discoideum (Slime mold).	Eukaryota; Amoebozoa; Mycetozoa; Dictyosteliida; Dictyostelium.	44689	ddi:DDB_G0267456
	Q54D54	DDB0184421	Uncharacterized protein	-4.82049	7.9202	1	1	1	5.7732		Q54D54_DICDI Unreviewed; 485 AA.	Dictyostelium discoideum (Slime mold).	Eukaryota; Amoebozoa; Mycetozoa; Dictyosteliida; Dictyostelium.	44689	ddi:DDB_G0292476
	Q55C75	psmD6	26S proteasome non-ATPase regulatory subunit 6	-39.1954	7.9199	3	9	5	16.7539		PSMD6_DICDI Reviewed; 382 AA.	Dictyostelium discoideum (Slime mold).	Eukaryota; Amoebozoa; Mycetozoa; Dictyosteliida; Dictyostelium.	44689	ddi:DDB_G0270188
	Q54R94	DDB0185446	Uncharacterized protein	-6.73374	7.91323	1	1	1	6.42398		Q54R94_DICDI Unreviewed; 467 AA.	Dictyostelium discoideum (Slime mold).	Eukaryota; Amoebozoa; Mycetozoa; Dictyosteliida; Dictyostelium.	44689	ddi:DDB_G0283303
	Q54E04	vatM	Vacuolar proton translocating ATPase 100 kDa subunit	-85.1445	7.91284	8	14	11	16.0736		VATM_DICDI Reviewed; 815 AA.	Dictyostelium discoideum (Slime mold).	Eukaryota; Amoebozoa; Mycetozoa; Dictyosteliida; Dictyostelium.	44689	ddi:DDB_G0291858
	B0G145	DG1104	WD-40 repeat-containing protein	-12.6392	7.91171	2	2	2	1.86246		B0G145_DICDI Unreviewed; 2792 AA.	Dictyostelium discoideum (Slime mold).	Eukaryota; Amoebozoa; Mycetozoa; Dictyosteliida; Dictyostelium.	44689	ddi:DDB_G0283535
	Q54E42	adprt3	Poly [ADP-ribose] polymerase	-29.8531	7.90923	4	7	4	4.25868		Q54E42_DICDI Unreviewed; 2536 AA.	Dictyostelium discoideum (Slime mold).	Eukaryota; Amoebozoa; Mycetozoa; Dictyosteliida; Dictyostelium.	44689	ddi:DDB_G0291788
	Q8I7C4	adprt-3	Poly [ADP-ribose] polymerase	-29.8531	7.90923	4	7	4	4.25868		Q8I7C4_DICDI Unreviewed; 2536 AA.	Dictyostelium discoideum (Slime mold).	Eukaryota; Amoebozoa; Mycetozoa; Dictyosteliida; Dictyostelium.	44689
	Q54DD2	DDB_G0292362	Thimet-like oligopeptidase	-54.0897	7.90797	3	10	7	8.46954		THOPL_DICDI Reviewed; 673 AA.	Dictyostelium discoideum (Slime mold).	Eukaryota; Amoebozoa; Mycetozoa; Dictyosteliida; Dictyostelium.	44689	ddi:DDB_G0292362
	Q55EL3	udkA	Uridine-cytidine kinase A	-37.5352	7.9064	2	5	5	10.4208		UCKA_DICDI Reviewed; 499 AA.	Dictyostelium discoideum (Slime mold).	Eukaryota; Amoebozoa; Mycetozoa; Dictyosteliida; Dictyostelium.	44689	ddi:DDB_G0269034
	Q54QG5	DDB_G0283893	Probable E3 ubiquitin-protein ligase DDB_G0283893	-105.726	7.90108	11	21	16	3.91489		Y3893_DICDI Reviewed; 5875 AA.	Dictyostelium discoideum (Slime mold).	Eukaryota; Amoebozoa; Mycetozoa; Dictyosteliida; Dictyostelium.	44689	ddi:DDB_G0283893
	Q55D17	ncbp1	Nuclear cap-binding protein subunit 1	-38.2369	7.90021	1	9	7	2.46114		NCBP1_DICDI Reviewed; 772 AA.	Dictyostelium discoideum (Slime mold).	Eukaryota; Amoebozoa; Mycetozoa; Dictyosteliida; Dictyostelium.	44689	ddi:DDB_G0269814
	P20054	pyr1-3	Protein PYR1-3	-91.5906	7.90016	9	18	11	8.7191		PYR1_DICDI Reviewed; 2225 AA.	Dictyostelium discoideum (Slime mold).	Eukaryota; Amoebozoa; Mycetozoa; Dictyosteliida; Dictyostelium.	44689	ddi:DDB_G0276335
	Q55EX9	DDB_G0268948	Putative methyltransferase DDB_G0268948	-37.4899	7.89966	3	9	5	17.4905		Y8948_DICDI Reviewed; 263 AA.	Dictyostelium discoideum (Slime mold).	Eukaryota; Amoebozoa; Mycetozoa; Dictyosteliida; Dictyostelium.	44689	ddi:DDB_G0268948
	Q54ID8	DDB_G0288869	EGF-like domain-containing protein	-6.01212	7.89948	1	1	1	2.58193		Q54ID8_DICDI Unreviewed; 1007 AA.	Dictyostelium discoideum (Slime mold).	Eukaryota; Amoebozoa; Mycetozoa; Dictyosteliida; Dictyostelium.	44689	ddi:DDB_G0288869
	Q54T63	DDB0205066	Uncharacterized protein	-8.4668	7.89863	1	1	1	10.2113		Q54T63_DICDI Unreviewed; 284 AA.	Dictyostelium discoideum (Slime mold).	Eukaryota; Amoebozoa; Mycetozoa; Dictyosteliida; Dictyostelium.	44689	ddi:DDB_G0281979
	Q550D2	phesB	Phenylalanine--tRNA ligase beta subunit	-30.5408	7.89509	3	6	4	7.13128		SYFB_DICDI Reviewed; 617 AA.	Dictyostelium discoideum (Slime mold).	Eukaryota; Amoebozoa; Mycetozoa; Dictyosteliida; Dictyostelium.	44689	ddi:DDB_G0277303
	Q54DF1	atp5C1	ATP synthase subunit gamma, mitochondrial	-42.5807	7.88885	3	7	5	18.9542		ATPG_DICDI Reviewed; 306 AA.	Dictyostelium discoideum (Slime mold).	Eukaryota; Amoebozoa; Mycetozoa; Dictyosteliida; Dictyostelium.	44689	ddi:DDB_G0292306
	Q55E06	alad	Delta-aminolevulinic acid dehydratase	-22.1987	7.88757	2	4	3	12.6126		HEM2_DICDI Reviewed; 333 AA.	Dictyostelium discoideum (Slime mold).	Eukaryota; Amoebozoa; Mycetozoa; Dictyosteliida; Dictyostelium.	44689	ddi:DDB_G0269444
	Q54N76	DDB0218719	Uncharacterized protein	-44.7505	7.88745	4	9	6	29.0698		Q54N76_DICDI Unreviewed; 172 AA.	Dictyostelium discoideum (Slime mold).	Eukaryota; Amoebozoa; Mycetozoa; Dictyosteliida; Dictyostelium.	44689	ddi:DDB_G0285741
	Q55CX9	DDB_G0269860	Probable importin-7 homolog	-36.5029	7.88731	3	7	6	6.47887		IPO7_DICDI Reviewed; 1065 AA.	Dictyostelium discoideum (Slime mold).	Eukaryota; Amoebozoa; Mycetozoa; Dictyosteliida; Dictyostelium.	44689	ddi:DDB_G0269860
	P34121	coaA	Coactosin	-45.0491	7.88652	4	11	9	41.7808		COAA_DICDI Reviewed; 146 AA.	Dictyostelium discoideum (Slime mold).	Eukaryota; Amoebozoa; Mycetozoa; Dictyosteliida; Dictyostelium.	44689	ddi:DDB_G0293898
	P13021	acpA	F-actin-capping protein subunit beta	-32.9231	7.88427	4	5	5	23.8971		CAPZB_DICDI Reviewed; 272 AA.	Dictyostelium discoideum (Slime mold).	Eukaryota; Amoebozoa; Mycetozoa; Dictyosteliida; Dictyostelium.	44689	ddi:DDB_G0267374
	P42521	rnrB-1	Ribonucleoside-diphosphate reductase small subunit	-26.8528	7.87543	4	6	6	23.6686		RIR2_DICDI Reviewed; 338 AA.	Dictyostelium discoideum (Slime mold).	Eukaryota; Amoebozoa; Mycetozoa; Dictyosteliida; Dictyostelium.	44689	ddi:DDB_G0272616
	Q54LG3	DDB_G0286651	Saposin B domain-containing protein	-20.0934	7.87459	2	4	4	15.2695		Q54LG3_DICDI Unreviewed; 334 AA.	Dictyostelium discoideum (Slime mold).	Eukaryota; Amoebozoa; Mycetozoa; Dictyosteliida; Dictyostelium.	44689	ddi:DDB_G0286651
	Q54F20	DDB0189286	Uncharacterized protein	-36.7242	7.87453	3	5	4	4.8254		Q54F20_DICDI Unreviewed; 1575 AA.	Dictyostelium discoideum (Slime mold).	Eukaryota; Amoebozoa; Mycetozoa; Dictyosteliida; Dictyostelium.	44689	ddi:DDB_G0291163
	Q54KE9	DDB0187454	Uncharacterized protein	-6.80456	7.87384	1	1	1	2.22222		Q54KE9_DICDI Unreviewed; 990 AA.	Dictyostelium discoideum (Slime mold).	Eukaryota; Amoebozoa; Mycetozoa; Dictyosteliida; Dictyostelium.	44689	ddi:DDB_G0287375
	Q23858	crtA	Calreticulin	-68.3232	7.87303	9	12	9	42.9245		CALR_DICDI Reviewed; 424 AA.	Dictyostelium discoideum (Slime mold).	Eukaryota; Amoebozoa; Mycetozoa; Dictyosteliida; Dictyostelium.	44689	ddi:DDB_G0283539
	Q54RF5	pyk	Pyruvate kinase	-151.625	7.87248	13	30	23	43.5897		KPYK_DICDI Reviewed; 507 AA.	Dictyostelium discoideum (Slime mold).	Eukaryota; Amoebozoa; Mycetozoa; Dictyosteliida; Dictyostelium.	44689	ddi:DDB_G0283247
	Q54DD0	amdA	AMP deaminase	-63.5665	7.87	7	12	9	18.481		AMPD_DICDI Reviewed; 790 AA.	Dictyostelium discoideum (Slime mold).	Eukaryota; Amoebozoa; Mycetozoa; Dictyosteliida; Dictyostelium.	44689	ddi:DDB_G0292266
	Q54VR1	DDB0206429	Uncharacterized protein	-21.0517	7.86852	1	4	4	4.811		Q54VR1_DICDI Unreviewed; 291 AA.	Dictyostelium discoideum (Slime mold).	Eukaryota; Amoebozoa; Mycetozoa; Dictyosteliida; Dictyostelium.	44689	ddi:DDB_G0280187
	P34115	GP138A	Cell surface glycoprotein gp138A	-7.12509	7.86464	1	1	1	4.24658		G13A_DICDI Reviewed; 730 AA.	Dictyostelium discoideum (Slime mold).	Eukaryota; Amoebozoa; Mycetozoa; Dictyosteliida; Dictyostelium.	44689	ddi:DDB_G0290257
	Q54SM3	ppiA	Peptidyl-prolyl cis-trans isomerase A	-32.9155	7.86003	3	7	6	18.4358		PPIA_DICDI Reviewed; 179 AA.	Dictyostelium discoideum (Slime mold).	Eukaryota; Amoebozoa; Mycetozoa; Dictyosteliida; Dictyostelium.	44689	ddi:DDB_G0282359
	Q54ZW5	rps3a	40S ribosomal protein S3a	-54.905	7.85661	8	12	11	30.4029		RS3A_DICDI Reviewed; 273 AA.	Dictyostelium discoideum (Slime mold).	Eukaryota; Amoebozoa; Mycetozoa; Dictyosteliida; Dictyostelium.	44689	ddi:DDB_G0277345
	Q54Z09	rpl14	60S ribosomal protein L14	-53.1806	7.851	4	10	9	26.1146		RL14_DICDI Reviewed; 157 AA.	Dictyostelium discoideum (Slime mold).	Eukaryota; Amoebozoa; Mycetozoa; Dictyosteliida; Dictyostelium.	44689	ddi:DDB_G0277975
	Q54D63	rpl6	60S ribosomal protein L6	-65.8316	7.84975	7	14	11	30.9322		RL6_DICDI Reviewed; 236 AA.	Dictyostelium discoideum (Slime mold).	Eukaryota; Amoebozoa; Mycetozoa; Dictyosteliida; Dictyostelium.	44689	ddi:DDB_G0292460
	Q54RT9	fntA	Protein farnesyltransferase/geranylgeranyltransferase type-1 subunit alpha	-35.9901	7.84921	3	8	6	21.118		FNTA_DICDI Reviewed; 322 AA.	Dictyostelium discoideum (Slime mold).	Eukaryota; Amoebozoa; Mycetozoa; Dictyosteliida; Dictyostelium.	44689	ddi:DDB_G0283053
	Q54YL0	DDB0218067	Uncharacterized protein	-7.14002	7.84805	1	1	1	10.4895		Q54YL0_DICDI Unreviewed; 286 AA.	Dictyostelium discoideum (Slime mold).	Eukaryota; Amoebozoa; Mycetozoa; Dictyosteliida; Dictyostelium.	44689	ddi:DDB_G0278623
	P34093	ndkM	Nucleoside diphosphate kinase, mitochondrial	-67.4508	7.84536	9	15	10	39.0909		NDKM_DICDI Reviewed; 220 AA.	Dictyostelium discoideum (Slime mold).	Eukaryota; Amoebozoa; Mycetozoa; Dictyosteliida; Dictyostelium.	44689	ddi:DDB_G0279911
	P02889	psmD8-1	Probable 26S proteasome non-ATPase regulatory subunit 8	-62.4682	7.84466	4	9	5	26.2357		PSMD8_DICDI Reviewed; 263 AA.	Dictyostelium discoideum (Slime mold).	Eukaryota; Amoebozoa; Mycetozoa; Dictyosteliida; Dictyostelium.	44689	ddi:DDB_G0272564
	Q54R55	DDB0185484	Uncharacterized protein	-36.9134	7.8418	3	8	7	13.5135		Q54R55_DICDI Unreviewed; 296 AA.	Dictyostelium discoideum (Slime mold).	Eukaryota; Amoebozoa; Mycetozoa; Dictyosteliida; Dictyostelium.	44689	ddi:DDB_G0283401
	Q9XPJ9	atp1	ATP synthase subunit alpha, mitochondrial	-116.813	7.84003	8	23	19	18.8825		ATPA_DICDI Reviewed; 519 AA.	Dictyostelium discoideum (Slime mold).	Eukaryota; Amoebozoa; Mycetozoa; Dictyosteliida; Dictyostelium.	44689	ddi:DidioMp11
	Q54ST3	DDB_G0282237	DDT domain-containing protein DDB_G0282237	-8.88502	7.8398	1	2	2	3.27684		Y2237_DICDI Reviewed; 885 AA.	Dictyostelium discoideum (Slime mold).	Eukaryota; Amoebozoa; Mycetozoa; Dictyosteliida; Dictyostelium.	44689	ddi:DDB_G0282237
	Q54PN7	psmC3	26S protease regulatory subunit 6A homolog	-77.4972	7.83869	6	12	12	15.4394		PRS6A_DICDI Reviewed; 421 AA.	Dictyostelium discoideum (Slime mold).	Eukaryota; Amoebozoa; Mycetozoa; Dictyosteliida; Dictyostelium.	44689	ddi:DDB_G0284415
	Q4W6B5	mppB	Mitochondrial-processing peptidase subunit beta	-30.877	7.83798	3	6	5	11.7271		MPPB_DICDI Reviewed; 469 AA.	Dictyostelium discoideum (Slime mold).	Eukaryota; Amoebozoa; Mycetozoa; Dictyosteliida; Dictyostelium.	44689	ddi:DDB_G0288777
	Q869Z5	DDB0231434	Putative glutathione S-transferase	-52.7396	7.8321	6	14	12	38.326		Q869Z5_DICDI Unreviewed; 227 AA.	Dictyostelium discoideum (Slime mold).	Eukaryota; Amoebozoa; Mycetozoa; Dictyosteliida; Dictyostelium.	44689	ddi:DDB_G0271892
	Q54K91	ach1	Acetyl-CoA hydrolase	-52.2641	7.83198	2	8	7	7.33083		ACH1_DICDI Reviewed; 532 AA.	Dictyostelium discoideum (Slime mold).	Eukaryota; Amoebozoa; Mycetozoa; Dictyosteliida; Dictyostelium.	44689	ddi:DDB_G0287519
	Q54II1	DDB0188084	Acyl-coenzyme A oxidase	-10.8802	7.82984	1	1	1	5.67485		Q54II1_DICDI Unreviewed; 652 AA.	Dictyostelium discoideum (Slime mold).	Eukaryota; Amoebozoa; Mycetozoa; Dictyosteliida; Dictyostelium.	44689	ddi:DDB_G0288735
	Q54HF0	act25	Putative actin-25	-111.299	7.82842	6	28	19	16.6234		ACT25_DICDI Reviewed; 385 AA.	Dictyostelium discoideum (Slime mold).	Eukaryota; Amoebozoa; Mycetozoa; Dictyosteliida; Dictyostelium.	44689	ddi:DDB_G0289507
	Q54XC1	nt5c2	Cytosolic purine 5'-nucleotidase	-51.5537	7.82661	3	8	5	5.40541		5NTC_DICDI Reviewed; 592 AA.	Dictyostelium discoideum (Slime mold).	Eukaryota; Amoebozoa; Mycetozoa; Dictyosteliida; Dictyostelium.	44689	ddi:DDB_G0279053
	Q54PE8	DDB0186093	Calcium-transporting ATPase	-55.3427	7.82636	4	13	10	6.90399		Q54PE8_DICDI Unreviewed; 927 AA.	Dictyostelium discoideum (Slime mold).	Eukaryota; Amoebozoa; Mycetozoa; Dictyosteliida; Dictyostelium.	44689	ddi:DDB_G0284605
	Q54HW8	DDB_G0289171	Uncharacterized protein DDB_G0289171	-54.3954	7.8212	4	10	8	18.75		Y9171_DICDI Reviewed; 352 AA.	Dictyostelium discoideum (Slime mold).	Eukaryota; Amoebozoa; Mycetozoa; Dictyosteliida; Dictyostelium.	44689	ddi:DDB_G0289171
	Q54X82	ap1b1	AP-1 complex subunit beta	-39.2525	7.81932	6	9	8	9.23567		AP1B_DICDI Reviewed; 942 AA.	Dictyostelium discoideum (Slime mold).	Eukaryota; Amoebozoa; Mycetozoa; Dictyosteliida; Dictyostelium.	44689	ddi:DDB_G0279141
	O76187	darA	Darlin	-49.2477	7.81827	4	11	9	9.79112		DARA_DICDI Reviewed; 766 AA.	Dictyostelium discoideum (Slime mold).	Eukaryota; Amoebozoa; Mycetozoa; Dictyosteliida; Dictyostelium.	44689	ddi:DDB_G0288771
	Q54UU3	rps6	40S ribosomal protein S6	-136.962	7.81389	4	23	17	25		RS6_DICDI Reviewed; 236 AA.	Dictyostelium discoideum (Slime mold).	Eukaryota; Amoebozoa; Mycetozoa; Dictyosteliida; Dictyostelium.	44689	ddi:DDB_G0280823
	O15757	pppB	Serine/threonine-protein phosphatase PP1	-106.907	7.81276	10	21	19	57.0093		PP1_DICDI Reviewed; 321 AA.	Dictyostelium discoideum (Slime mold).	Eukaryota; Amoebozoa; Mycetozoa; Dictyosteliida; Dictyostelium.	44689	ddi:DDB_G0275619
	Q54JY6	DDB0230204	Putative 5'-nucleotidase	-41.9486	7.81164	3	7	6	18.0828		Q54JY6_DICDI Unreviewed; 459 AA.	Dictyostelium discoideum (Slime mold).	Eukaryota; Amoebozoa; Mycetozoa; Dictyosteliida; Dictyostelium.	44689	ddi:DDB_G0287735
	Q9XZE5	pho2a	Serine/threonine-protein phosphatase 2A catalytic subunit A	-15.2865	7.80948	2	3	3	20.2614		PP2AA_DICDI Reviewed; 306 AA.	Dictyostelium discoideum (Slime mold).	Eukaryota; Amoebozoa; Mycetozoa; Dictyosteliida; Dictyostelium.	44689	ddi:DDB_G0290263
	Q94469	gpdA	Glyceraldehyde-3-phosphate dehydrogenase	-73.0698	7.80925	10	16	11	40.2985		G3P_DICDI Reviewed; 335 AA.	Dictyostelium discoideum (Slime mold).	Eukaryota; Amoebozoa; Mycetozoa; Dictyosteliida; Dictyostelium.	44689	ddi:DDB_G0275153
	Q54K39	gmppB	Mannose-1-phosphate guanyltransferase beta	-14.5969	7.80689	2	3	2	8.6351		GMPPB_DICDI Reviewed; 359 AA.	Dictyostelium discoideum (Slime mold).	Eukaryota; Amoebozoa; Mycetozoa; Dictyosteliida; Dictyostelium.	44689	ddi:DDB_G0287619
	Q54PL8	DDB0186023	Uncharacterized protein	-20.3539	7.80413	3	4	3	3.59425		Q54PL8_DICDI Unreviewed; 2504 AA.	Dictyostelium discoideum (Slime mold).	Eukaryota; Amoebozoa; Mycetozoa; Dictyosteliida; Dictyostelium.	44689	ddi:DDB_G0284475
	Q54PK6	DDB0186034	Uncharacterized protein	-31.2749	7.80267	2	6	6	8.33333		Q54PK6_DICDI Unreviewed; 360 AA.	Dictyostelium discoideum (Slime mold).	Eukaryota; Amoebozoa; Mycetozoa; Dictyosteliida; Dictyostelium.	44689	ddi:DDB_G0284495
	Q54Z69	rpl4	60S ribosomal protein L4	-57.6275	7.8016	7	10	9	23.8482		RL4_DICDI Reviewed; 369 AA.	Dictyostelium discoideum (Slime mold).	Eukaryota; Amoebozoa; Mycetozoa; Dictyosteliida; Dictyostelium.	44689	ddi:DDB_G0277803
	Q55G10	naprt	Nicotinate phosphoribosyltransferase	-30.9382	7.79799	3	5	4	9.50764		PNCB_DICDI Reviewed; 589 AA.	Dictyostelium discoideum (Slime mold).	Eukaryota; Amoebozoa; Mycetozoa; Dictyosteliida; Dictyostelium.	44689	ddi:DDB_G0268472
	Q54GP1	DDB_G0290025	DCN1-like protein 1	-26.4195	7.79738	3	6	5	16.8675		DCN1L_DICDI Reviewed; 249 AA.	Dictyostelium discoideum (Slime mold).	Eukaryota; Amoebozoa; Mycetozoa; Dictyosteliida; Dictyostelium.	44689	ddi:DDB_G0290025
	O96622	arcA	Actin-related protein 2/3 complex subunit 1	-59.1065	7.79236	5	11	9	26.2873		ARPC1_DICDI Reviewed; 369 AA.	Dictyostelium discoideum (Slime mold).	Eukaryota; Amoebozoa; Mycetozoa; Dictyosteliida; Dictyostelium.	44689	ddi:DDB_G0277825
	P54648	vatC	V-type proton ATPase subunit C	-69.2654	7.78777	4	11	8	17.663		VATC_DICDI Reviewed; 368 AA.	Dictyostelium discoideum (Slime mold).	Eukaryota; Amoebozoa; Mycetozoa; Dictyosteliida; Dictyostelium.	44689	ddi:DDB_G0284473
	P34143	rabC	Ras-related protein RabC	-18.3115	7.78656	2	3	3	15.8163		RABC_DICDI Reviewed; 196 AA.	Dictyostelium discoideum (Slime mold).	Eukaryota; Amoebozoa; Mycetozoa; Dictyosteliida; Dictyostelium.	44689	ddi:DDB_G0271736
	Q55E58	pats1	Probable serine/threonine-protein kinase pats1	-30.8398	7.78503	4	7	5	2.85804		PATS1_DICDI Reviewed; 3184 AA.	Dictyostelium discoideum (Slime mold).	Eukaryota; Amoebozoa; Mycetozoa; Dictyosteliida; Dictyostelium.	44689	ddi:DDB_G0269250
	Q86AP7	DDB0230210	Threonine ammonia-lyase	-9.13919	7.78248	1	2	1	2.72805		Q86AP7_DICDI Unreviewed; 1173 AA.	Dictyostelium discoideum (Slime mold).	Eukaryota; Amoebozoa; Mycetozoa; Dictyosteliida; Dictyostelium.	44689	ddi:DDB_G0277245
	O96923	gnrA	Gelsolin-related protein of 125 kDa	-37.0118	7.78062	4	7	5	6.16375		GNRA_DICDI Reviewed; 1087 AA.	Dictyostelium discoideum (Slime mold).	Eukaryota; Amoebozoa; Mycetozoa; Dictyosteliida; Dictyostelium.	44689	ddi:DDB_G0291125
	Q54RZ4	orfSGP	Uncharacterized protein	-75.8445	7.77808	7	14	11	30.2817		Q54RZ4_DICDI Unreviewed; 284 AA.	Dictyostelium discoideum (Slime mold).	Eukaryota; Amoebozoa; Mycetozoa; Dictyosteliida; Dictyostelium.	44689	ddi:DDB_G0282815
	P90526	rps3	40S ribosomal protein S3	-70.531	7.77651	12	20	17	50.9174		RS3_DICDI Reviewed; 218 AA.	Dictyostelium discoideum (Slime mold).	Eukaryota; Amoebozoa; Mycetozoa; Dictyosteliida; Dictyostelium.	44689	ddi:DDB_G0293000
	Q54KB8	gluS	Probable glutamate--tRNA ligase, cytoplasmic	-68.3241	7.77144	5	10	7	12.5654		SYEC_DICDI Reviewed; 764 AA.	Dictyostelium discoideum (Slime mold).	Eukaryota; Amoebozoa; Mycetozoa; Dictyosteliida; Dictyostelium.	44689	ddi:DDB_G0287467
	Q54IU0	DDB0231476	Aldehyde dehydrogenase	-9.95861	7.77059	1	2	2	7.15706		Q54IU0_DICDI Unreviewed; 503 AA.	Dictyostelium discoideum (Slime mold).	Eukaryota; Amoebozoa; Mycetozoa; Dictyosteliida; Dictyostelium.	44689	ddi:DDB_G0288521
	Q54D04	mdhB	Probable malate dehydrogenase 2, mitochondrial	-41.2597	7.76896	4	10	5	18.6782		MDHB_DICDI Reviewed; 348 AA.	Dictyostelium discoideum (Slime mold).	Eukaryota; Amoebozoa; Mycetozoa; Dictyosteliida; Dictyostelium.	44689	ddi:DDB_G0292600
	Q54XX3	rpl5	60S ribosomal protein L5	-102.402	7.7678	8	19	14	35.9589		RL5_DICDI Reviewed; 292 AA.	Dictyostelium discoideum (Slime mold).	Eukaryota; Amoebozoa; Mycetozoa; Dictyosteliida; Dictyostelium.	44689	ddi:DDB_G0278539
	Q94487	DG1008	Putative uncharacterized protein DG1008	-14.1249	7.76653	1	2	2	5.76497		Q94487_DICDI Unreviewed; 451 AA.	Dictyostelium discoideum (Slime mold).	Eukaryota; Amoebozoa; Mycetozoa; Dictyosteliida; Dictyostelium.	44689
	Q869Q6	sfbA	Uncharacterized protein	-14.1249	7.76653	1	2	2	4.16		Q869Q6_DICDI Unreviewed; 625 AA.	Dictyostelium discoideum (Slime mold).	Eukaryota; Amoebozoa; Mycetozoa; Dictyosteliida; Dictyostelium.	44689	ddi:DDB_G0274107
	Q8T2H8	DDB0216422	SAP DNA-binding domain-containing protein	-71.8897	7.76598	5	14	10	22.9508		Q8T2H8_DICDI Unreviewed; 366 AA.	Dictyostelium discoideum (Slime mold).	Eukaryota; Amoebozoa; Mycetozoa; Dictyosteliida; Dictyostelium.	44689	ddi:DDB_G0277405
	Q54EQ1	eif3K	Eukaryotic translation initiation factor 3 subunit K	-43.8957	7.76559	3	11	9	26.8293		EIF3K_DICDI Reviewed; 246 AA.	Dictyostelium discoideum (Slime mold).	Eukaryota; Amoebozoa; Mycetozoa; Dictyosteliida; Dictyostelium.	44689	ddi:DDB_G0291404
	Q964D8	pyd3	Beta-ureidopropionase	-31.8975	7.76231	1	6	4	9.46292		BUP1_DICDI Reviewed; 391 AA.	Dictyostelium discoideum (Slime mold).	Eukaryota; Amoebozoa; Mycetozoa; Dictyosteliida; Dictyostelium.	44689	ddi:DDB_G0274123
	Q55BY1	rpsA	40S ribosomal protein SA	-50.2137	7.7583	6	9	7	29.3878		RSSA_DICDI Reviewed; 245 AA.	Dictyostelium discoideum (Slime mold).	Eukaryota; Amoebozoa; Mycetozoa; Dictyosteliida; Dictyostelium.	44689	ddi:DDB_G0270316
	Q54C24	vps35	Vacuolar protein sorting-associated protein 35	-33.1808	7.75747	4	8	7	12.42		VPS35_DICDI Reviewed; 781 AA.	Dictyostelium discoideum (Slime mold).	Eukaryota; Amoebozoa; Mycetozoa; Dictyosteliida; Dictyostelium.	44689	ddi:DDB_G0293218
	Q54BW4	cpras2	Circularly permutated Ras protein 2	-57.2227	7.75534	6	11	9	3.5342		CPAS2_DICDI Reviewed; 3933 AA.	Dictyostelium discoideum (Slime mold).	Eukaryota; Amoebozoa; Mycetozoa; Dictyosteliida; Dictyostelium.	44689	ddi:DDB_G0293376
	Q54DG1	comG	Aldehyde dehydrogenase family 3 comG	-21.1552	7.75275	3	4	3	14.6809		ALDH3_DICDI Reviewed; 470 AA.	Dictyostelium discoideum (Slime mold).	Eukaryota; Amoebozoa; Mycetozoa; Dictyosteliida; Dictyostelium.	44689	ddi:DDB_G0292270
	Q54AX5	lrrA	Leucine-rich repeat protein lrrA	-43.3323	7.75073	3	7	6	13.7255		LRRA_DICDI Reviewed; 510 AA.	Dictyostelium discoideum (Slime mold).	Eukaryota; Amoebozoa; Mycetozoa; Dictyosteliida; Dictyostelium.	44689	ddi:DDB_G0294094
	Q54IJ3	gadB	Glutamate decarboxylase B	-18.1351	7.75046	2	3	3	7.34341		GADB_DICDI Reviewed; 463 AA.	Dictyostelium discoideum (Slime mold).	Eukaryota; Amoebozoa; Mycetozoa; Dictyosteliida; Dictyostelium.	44689	ddi:DDB_G0288715
	Q54JD4	DDB_G0288133	Uncharacterized protein DDB_G0288133	-49.0841	7.74284	5	8	5	24.9057		Y8133_DICDI Reviewed; 265 AA.	Dictyostelium discoideum (Slime mold).	Eukaryota; Amoebozoa; Mycetozoa; Dictyosteliida; Dictyostelium.	44689	ddi:DDB_G0288133
	Q551A9	DDB0202949	Uncharacterized protein	-84.6693	7.74255	7	18	12	14.1927		Q551A9_DICDI Unreviewed; 768 AA.	Dictyostelium discoideum (Slime mold).	Eukaryota; Amoebozoa; Mycetozoa; Dictyosteliida; Dictyostelium.	44689	ddi:DDB_G0276681
	P42525	erkA	Extracellular signal-regulated kinase 1	-40.105	7.73918	3	5	3	8.88469		ERK1_DICDI Reviewed; 529 AA.	Dictyostelium discoideum (Slime mold).	Eukaryota; Amoebozoa; Mycetozoa; Dictyosteliida; Dictyostelium.	44689	ddi:DDB_G0286353
	Q9NKX1	grp94	Endoplasmin homolog	-62.3347	7.7314	5	12	7	12.6302		ENPL_DICDI Reviewed; 768 AA.	Dictyostelium discoideum (Slime mold).	Eukaryota; Amoebozoa; Mycetozoa; Dictyosteliida; Dictyostelium.	44689	ddi:DDB_G0280057
	Q54WP8	DDB0205812	Uncharacterized protein	-4.91347	7.72938	1	1	1	1.5025		Q54WP8_DICDI Unreviewed; 1198 AA.	Dictyostelium discoideum (Slime mold).	Eukaryota; Amoebozoa; Mycetozoa; Dictyosteliida; Dictyostelium.	44689	ddi:DDB_G0279509
	Q6DN52	cbpL	Calcium-binding protein L	-62.8772	7.72684	3	15	12	22.5131		CBPL_DICDI Reviewed; 191 AA.	Dictyostelium discoideum (Slime mold).	Eukaryota; Amoebozoa; Mycetozoa; Dictyosteliida; Dictyostelium.	44689	ddi:DDB_G0288785
	Q54F16	DDB0219654	Uncharacterized protein	-39.2877	7.71994	4	7	5	9.65909		Q54F16_DICDI Unreviewed; 352 AA.	Dictyostelium discoideum (Slime mold).	Eukaryota; Amoebozoa; Mycetozoa; Dictyosteliida; Dictyostelium.	44689	ddi:DDB_G0291191
	Q54YL9	DDB0216404	Myb domain-containing protein	-12.7735	7.71874	1	3	2	3.3123		Q54YL9_DICDI Unreviewed; 634 AA.	Dictyostelium discoideum (Slime mold).	Eukaryota; Amoebozoa; Mycetozoa; Dictyosteliida; Dictyostelium.	44689	ddi:DDB_G0278179
	Q553T0	DDB0202574	Uncharacterized protein	-86.154	7.71557	6	12	10	24.2424		Q553T0_DICDI Unreviewed; 462 AA.	Dictyostelium discoideum (Slime mold).	Eukaryota; Amoebozoa; Mycetozoa; Dictyosteliida; Dictyostelium.	44689	ddi:DDB_G0275359
	Q54S30	DDB0204927	Uncharacterized protein	-52.1243	7.71556	3	10	6	7.05521		Q54S30_DICDI Unreviewed; 652 AA.	Dictyostelium discoideum (Slime mold).	Eukaryota; Amoebozoa; Mycetozoa; Dictyosteliida; Dictyostelium.	44689	ddi:DDB_G0282695
	Q86K48	emc2	ER membrane protein complex subunit 2	-24.3034	7.71483	2	5	4	16.4596		EMC2_DICDI Reviewed; 322 AA.	Dictyostelium discoideum (Slime mold).	Eukaryota; Amoebozoa; Mycetozoa; Dictyosteliida; Dictyostelium.	44689	ddi:DDB_G0277149
	Q54UX5	DDB0204712	Uncharacterized protein	-49.2575	7.71453	5	10	6	21.8487		Q54UX5_DICDI Unreviewed; 476 AA.	Dictyostelium discoideum (Slime mold).	Eukaryota; Amoebozoa; Mycetozoa; Dictyosteliida; Dictyostelium.	44689	ddi:DDB_G0280759
	Q54RR8	rdeA	Phosphorelay intermediate protein rdeA	-14.4104	7.7141	1	6	4	11.0236		RDEA_DICDI Reviewed; 254 AA.	Dictyostelium discoideum (Slime mold).	Eukaryota; Amoebozoa; Mycetozoa; Dictyosteliida; Dictyostelium.	44689	ddi:DDB_G0282923
	Q54QN0	urm1	Ubiquitin-related modifier 1 homolog	-17.6944	7.71381	1	4	3	39.5833		URM1_DICDI Reviewed; 96 AA.	Dictyostelium discoideum (Slime mold).	Eukaryota; Amoebozoa; Mycetozoa; Dictyosteliida; Dictyostelium.	44689	ddi:DDB_G0283737
	Q8T6B4	abcF4	ABC transporter F family member 4	-12.4933	7.71105	2	3	3	5.51664		ABCF4_DICDI Reviewed; 1142 AA.	Dictyostelium discoideum (Slime mold).	Eukaryota; Amoebozoa; Mycetozoa; Dictyosteliida; Dictyostelium.	44689	ddi:DDB_G0267436
	Q8I7W9	polA	Mitochondrial DNA polymerase A	-5.53845	7.70892	1	1	1	2.84879		Q8I7W9_DICDI Unreviewed; 1369 AA.	Dictyostelium discoideum (Slime mold).	Eukaryota; Amoebozoa; Mycetozoa; Dictyosteliida; Dictyostelium.	44689	ddi:DDB_G0267464
	Q54DS3	DDB_G0292058	Transmembrane protein DDB_G0292058	-7.86362	7.706	1	1	1	3.4358		Y2058_DICDI Reviewed; 553 AA.	Dictyostelium discoideum (Slime mold).	Eukaryota; Amoebozoa; Mycetozoa; Dictyosteliida; Dictyostelium.	44689	ddi:DDB_G0292058
	Q1ZXG4	prlA	Proliferation-associated protein A	-34.7762	7.70492	3	8	7	12.987		PRLA_DICDI Reviewed; 385 AA.	Dictyostelium discoideum (Slime mold).	Eukaryota; Amoebozoa; Mycetozoa; Dictyosteliida; Dictyostelium.	44689	ddi:DDB_G0282361
	Q55FM4	DDB0189734	Uncharacterized protein	-12.3372	7.70231	1	3	2	8.76133		Q55FM4_DICDI Unreviewed; 331 AA.	Dictyostelium discoideum (Slime mold).	Eukaryota; Amoebozoa; Mycetozoa; Dictyosteliida; Dictyostelium.	44689	ddi:DDB_G0268040
	Q54Y55	shkC	Dual specificity protein kinase shkC	-30.2276	7.70228	4	9	6	15.2174		SHKC_DICDI Reviewed; 506 AA.	Dictyostelium discoideum (Slime mold).	Eukaryota; Amoebozoa; Mycetozoa; Dictyosteliida; Dictyostelium.	44689	ddi:DDB_G0278409
	Q54G10	DDB0188911	Uncharacterized protein	-4.75145	7.70129	1	1	1	2.51572		Q54G10_DICDI Unreviewed; 954 AA.	Dictyostelium discoideum (Slime mold).	Eukaryota; Amoebozoa; Mycetozoa; Dictyosteliida; Dictyostelium.	44689	ddi:DDB_G0290493
	P27133	corA	Coronin-A	-63.1711	7.7007	6	11	10	9.88764		COROA_DICDI Reviewed; 445 AA.	Dictyostelium discoideum (Slime mold).	Eukaryota; Amoebozoa; Mycetozoa; Dictyosteliida; Dictyostelium.	44689	ddi:DDB_G0267382
	Q54SN5	DDB0204189	Uncharacterized protein	-8.75639	7.69511	1	2	1	6.39432		Q54SN5_DICDI Unreviewed; 563 AA.	Dictyostelium discoideum (Slime mold).	Eukaryota; Amoebozoa; Mycetozoa; Dictyosteliida; Dictyostelium.	44689	ddi:DDB_G0282337
	Q55BW3	DDB0190979	Uncharacterized protein	-61.6396	7.69006	6	15	13	11.786		Q55BW3_DICDI Unreviewed; 1103 AA.	Dictyostelium discoideum (Slime mold).	Eukaryota; Amoebozoa; Mycetozoa; Dictyosteliida; Dictyostelium.	44689	ddi:DDB_G0270336
	Q54ND2	DDB0218703	Uncharacterized protein	-8.14602	7.68969	1	1	1	2.61438		Q54ND2_DICDI Unreviewed; 1377 AA.	Dictyostelium discoideum (Slime mold).	Eukaryota; Amoebozoa; Mycetozoa; Dictyosteliida; Dictyostelium.	44689	ddi:DDB_G0285391
	Q54QR9	pppA	Serine/threonine-protein phosphatase 2A regulatory subunit pppA	-52.6735	7.68824	5	9	7	13.3562		2AAA_DICDI Reviewed; 584 AA.	Dictyostelium discoideum (Slime mold).	Eukaryota; Amoebozoa; Mycetozoa; Dictyosteliida; Dictyostelium.	44689	ddi:DDB_G0283601
	Q550U9	plbA	Phospholipase B-like protein A	-28.9803	7.68566	2	5	4	10.1045		PLBLA_DICDI Reviewed; 574 AA.	Dictyostelium discoideum (Slime mold).	Eukaryota; Amoebozoa; Mycetozoa; Dictyosteliida; Dictyostelium.	44689	ddi:DDB_G0276767
	Q54E56	DDB0184067	Uncharacterized protein	-9.85387	7.68484	1	3	2	2.95699		Q54E56_DICDI Unreviewed; 1116 AA.	Dictyostelium discoideum (Slime mold).	Eukaryota; Amoebozoa; Mycetozoa; Dictyosteliida; Dictyostelium.	44689	ddi:DDB_G0291794
	Q75JR3	idhC	Isocitrate dehydrogenase [NADP] cytoplasmic	-98.5385	7.6846	11	20	14	33.9806		IDHC_DICDI Reviewed; 412 AA.	Dictyostelium discoideum (Slime mold).	Eukaryota; Amoebozoa; Mycetozoa; Dictyosteliida; Dictyostelium.	44689	ddi:DDB_G0272208
	Q869Y3	DDB0167402	Uncharacterized protein	-19.9803	7.68187	3	4	3	26.3844		Q869Y3_DICDI Unreviewed; 307 AA.	Dictyostelium discoideum (Slime mold).	Eukaryota; Amoebozoa; Mycetozoa; Dictyosteliida; Dictyostelium.	44689	ddi:DDB_G0275049
	Q54WZ5	slob2	Probable inactive serine/threonine-protein kinase slob2	-13.2218	7.68141	1	2	2	6.27178		SLOB2_DICDI Reviewed; 574 AA.	Dictyostelium discoideum (Slime mold).	Eukaryota; Amoebozoa; Mycetozoa; Dictyosteliida; Dictyostelium.	44689	ddi:DDB_G0279303
	C7G000	DDB_G0277083	N-terminal delta endotoxin domain-containing protein	-74.4684	7.67755	7	14	13	18.8017		C7G000_DICDI Unreviewed; 484 AA.	Dictyostelium discoideum (Slime mold).	Eukaryota; Amoebozoa; Mycetozoa; Dictyosteliida; Dictyostelium.	44689	ddi:DDB_G0277083
	P09402	mlcE	Myosin, essential light chain	-55.3267	7.67585	4	9	8	39.3333		MLE_DICDI Reviewed; 150 AA.	Dictyostelium discoideum (Slime mold).	Eukaryota; Amoebozoa; Mycetozoa; Dictyosteliida; Dictyostelium.	44689	ddi:DDB_G0277859
	Q54Q04	kynu	Kynureninase	-17.9306	7.67317	2	3	3	14.6341		KYNU_DICDI Reviewed; 451 AA.	Dictyostelium discoideum (Slime mold).	Eukaryota; Amoebozoa; Mycetozoa; Dictyosteliida; Dictyostelium.	44689	ddi:DDB_G0284203
	Q55CU8	rsc5	Random slug protein 5	-48.9227	7.6726	6	9	8	14.8352		RSC5_DICDI Reviewed; 364 AA.	Dictyostelium discoideum (Slime mold).	Eukaryota; Amoebozoa; Mycetozoa; Dictyosteliida; Dictyostelium.	44689	ddi:DDB_G0269182
	P21837	cryS	Crystal protein	-13.1812	7.67249	1	1	1	4.90909		CRYS_DICDI Reviewed; 550 AA.	Dictyostelium discoideum (Slime mold).	Eukaryota; Amoebozoa; Mycetozoa; Dictyosteliida; Dictyostelium.	44689	ddi:DDB_G0285419
	Q54BC2	H2Bv1	Histone H2B.v1	-60.382	7.67239	3	15	12	26.5487		H2BV1_DICDI Reviewed; 226 AA.	Dictyostelium discoideum (Slime mold).	Eukaryota; Amoebozoa; Mycetozoa; Dictyosteliida; Dictyostelium.	44689	ddi:DDB_G0293758
	Q54GZ0	omt9	O-methyltransferase 9	-23.0316	7.66913	2	4	3	13.4454		OMT9_DICDI Reviewed; 357 AA.	Dictyostelium discoideum (Slime mold).	Eukaryota; Amoebozoa; Mycetozoa; Dictyosteliida; Dictyostelium.	44689	ddi:DDB_G0289823
	D3UFE8	DDB_G0289171	DDB_G0289171 protein	-36.9034	7.6646	3	5	4	28.125		D3UFE8_DICDI Unreviewed; 192 AA.	Dictyostelium discoideum (Slime mold).	Eukaryota; Amoebozoa; Mycetozoa; Dictyosteliida; Dictyostelium.	44689
	D3UFF5	DDB_G0289171	DDB_G0289171 protein	-36.9034	7.6646	3	5	4	33.3333		D3UFF5_DICDI Unreviewed; 162 AA.	Dictyostelium discoideum (Slime mold).	Eukaryota; Amoebozoa; Mycetozoa; Dictyosteliida; Dictyostelium.	44689
	Q55EZ6	copd	Coatomer subunit delta	-13.9208	7.66402	1	2	2	3.14815		COPD_DICDI Reviewed; 540 AA.	Dictyostelium discoideum (Slime mold).	Eukaryota; Amoebozoa; Mycetozoa; Dictyosteliida; Dictyostelium.	44689	ddi:DDB_G0268702
	Q550R4	DDB0202668	Uncharacterized protein	-4.61032	7.66356	1	1	1	12.1495		Q550R4_DICDI Unreviewed; 214 AA.	Dictyostelium discoideum (Slime mold).	Eukaryota; Amoebozoa; Mycetozoa; Dictyosteliida; Dictyostelium.	44689	ddi:DDB_G0276995
	Q54C28	DDB0191832	DNA helicase	-19.8833	7.66335	2	3	2	6.88336		Q54C28_DICDI Unreviewed; 523 AA.	Dictyostelium discoideum (Slime mold).	Eukaryota; Amoebozoa; Mycetozoa; Dictyosteliida; Dictyostelium.	44689	ddi:DDB_G0293226
	P22685	rplp0	60S acidic ribosomal protein P0	-19.4822	7.66084	3	4	4	17.7049		RLA0_DICDI Reviewed; 305 AA.	Dictyostelium discoideum (Slime mold).	Eukaryota; Amoebozoa; Mycetozoa; Dictyosteliida; Dictyostelium.	44689	ddi:DDB_G0286501
	Q54QL1	DDB0218529	Uncharacterized protein	-6.91037	7.66057	1	1	1	2.10342		Q54QL1_DICDI Unreviewed; 1141 AA.	Dictyostelium discoideum (Slime mold).	Eukaryota; Amoebozoa; Mycetozoa; Dictyosteliida; Dictyostelium.	44689	ddi:DDB_G0283869
	Q9NH03	fps	Farnesyl diphosphate synthase	-27.9093	7.66033	2	4	3	8.37696		FPS_DICDI Reviewed; 382 AA.	Dictyostelium discoideum (Slime mold).	Eukaryota; Amoebozoa; Mycetozoa; Dictyosteliida; Dictyostelium.	44689	ddi:DDB_G0278735
	B0G199	DDB_G0293770	Peptidase C19 family protein	-35.8849	7.65973	4	6	6	8.52106		B0G199_DICDI Unreviewed; 1021 AA.	Dictyostelium discoideum (Slime mold).	Eukaryota; Amoebozoa; Mycetozoa; Dictyosteliida; Dictyostelium.	44689	ddi:DDB_G0293770
	Q54BB6	DDB0192113	Uncharacterized protein	-35.8849	7.65973	4	6	6	8.01843		Q54BB6_DICDI Unreviewed; 1085 AA.	Dictyostelium discoideum (Slime mold).	Eukaryota; Amoebozoa; Mycetozoa; Dictyosteliida; Dictyostelium.	44689
	Q1ZXH8	gxcDD	Guanine exchange factor for Rac 30	-14.331	7.65957	2	3	2	2.51225		GXCDD_DICDI Reviewed; 1632 AA.	Dictyostelium discoideum (Slime mold).	Eukaryota; Amoebozoa; Mycetozoa; Dictyosteliida; Dictyostelium.	44689	ddi:DDB_G0279733
	Q54P71	DDB_G0284755	Probable acid phosphatase DDB_G0284755	-11.6288	7.65639	1	2	2	8.66808		Y4755_DICDI Reviewed; 473 AA.	Dictyostelium discoideum (Slime mold).	Eukaryota; Amoebozoa; Mycetozoa; Dictyosteliida; Dictyostelium.	44689	ddi:DDB_G0284755
	Q55F21	aatA	Aspartate aminotransferase, mitochondrial	-64.4602	7.65537	4	10	7	17.8404		AATM_DICDI Reviewed; 426 AA.	Dictyostelium discoideum (Slime mold).	Eukaryota; Amoebozoa; Mycetozoa; Dictyosteliida; Dictyostelium.	44689	ddi:DDB_G0268664
	P32255	tubA	Tubulin alpha chain	-77.3391	7.65479	8	14	12	25.1641		TBA_DICDI Reviewed; 457 AA.	Dictyostelium discoideum (Slime mold).	Eukaryota; Amoebozoa; Mycetozoa; Dictyosteliida; Dictyostelium.	44689	ddi:DDB_G0287689
	Q54B82	csn4	COP9 signalosome complex subunit 4	-39.1191	7.65171	3	6	5	9.41476		CSN4_DICDI Reviewed; 393 AA.	Dictyostelium discoideum (Slime mold).	Eukaryota; Amoebozoa; Mycetozoa; Dictyosteliida; Dictyostelium.	44689	ddi:DDB_G0293844
	Q54P51	cpnC	Copine-C	-78.7299	7.64902	4	16	14	18.7384		CPNC_DICDI Reviewed; 539 AA.	Dictyostelium discoideum (Slime mold).	Eukaryota; Amoebozoa; Mycetozoa; Dictyosteliida; Dictyostelium.	44689	ddi:DDB_G0284791
	O21050	DidioMp05	Uncharacterized mitochondrial protein Mp05	-18.4048	7.64567	1	5	4	5.81655		MP05_DICDI Reviewed; 447 AA.	Dictyostelium discoideum (Slime mold).	Eukaryota; Amoebozoa; Mycetozoa; Dictyosteliida; Dictyostelium.	44689	ddi:DidioMp05
	Q54PJ1	psmC6	26S protease regulatory subunit 10B	-52.4262	7.64528	5	10	9	17.3028		PRS10_DICDI Reviewed; 393 AA.	Dictyostelium discoideum (Slime mold).	Eukaryota; Amoebozoa; Mycetozoa; Dictyosteliida; Dictyostelium.	44689	ddi:DDB_G0284517
	Q54WU2	DDB0205764	Uncharacterized protein	-11.5814	7.64291	2	3	3	9.46502		Q54WU2_DICDI Unreviewed; 486 AA.	Dictyostelium discoideum (Slime mold).	Eukaryota; Amoebozoa; Mycetozoa; Dictyosteliida; Dictyostelium.	44689	ddi:DDB_G0279435
	Q54II8	DDB_G0288723	UPF0553 protein	-34.1567	7.64064	2	8	5	13.0841		U553_DICDI Reviewed; 321 AA.	Dictyostelium discoideum (Slime mold).	Eukaryota; Amoebozoa; Mycetozoa; Dictyosteliida; Dictyostelium.	44689	ddi:DDB_G0288723
	Q551V0	DDB0231480	Aldehyde dehydrogenase	-56.4945	7.63808	1	10	8	3.04		Q551V0_DICDI Unreviewed; 625 AA.	Dictyostelium discoideum (Slime mold).	Eukaryota; Amoebozoa; Mycetozoa; Dictyosteliida; Dictyostelium.	44689	ddi:DDB_G0276305
	Q55DC7	DDB0201821	Uncharacterized protein	-28.8804	7.6375	3	4	4	10.8168		Q55DC7_DICDI Unreviewed; 453 AA.	Dictyostelium discoideum (Slime mold).	Eukaryota; Amoebozoa; Mycetozoa; Dictyosteliida; Dictyostelium.	44689	ddi:DDB_G0270618
	Q54UW5	rvb2	RuvB-like helicase 2	-22.0095	7.63006	2	3	2	8.95522		RUVB2_DICDI Reviewed; 469 AA.	Dictyostelium discoideum (Slime mold).	Eukaryota; Amoebozoa; Mycetozoa; Dictyosteliida; Dictyostelium.	44689	ddi:DDB_G0280775
	O96759	eapA	Alkyldihydroxyacetonephosphate synthase	-48.7323	7.63003	7	10	8	16.5303		ADAS_DICDI Reviewed; 611 AA.	Dictyostelium discoideum (Slime mold).	Eukaryota; Amoebozoa; Mycetozoa; Dictyosteliida; Dictyostelium.	44689	ddi:DDB_G0286183
	Q54Z26	shmt1	Serine hydroxymethyltransferase 1	-31.7091	7.62968	2	5	4	3.93873		GLYC1_DICDI Reviewed; 457 AA.	Dictyostelium discoideum (Slime mold).	Eukaryota; Amoebozoa; Mycetozoa; Dictyosteliida; Dictyostelium.	44689	ddi:DDB_G0277947
	Q9U1M8	myoI	Myosin-I heavy chain	-57.9106	7.62866	7	11	11	4.70938		MYOI_DICDI Reviewed; 2357 AA.	Dictyostelium discoideum (Slime mold).	Eukaryota; Amoebozoa; Mycetozoa; Dictyosteliida; Dictyostelium.	44689	ddi:DDB_G0274455
	Q54XF7	culE	Cullin-5	-72.0713	7.62849	6	13	9	13.6		CUL5_DICDI Reviewed; 750 AA.	Dictyostelium discoideum (Slime mold).	Eukaryota; Amoebozoa; Mycetozoa; Dictyosteliida; Dictyostelium.	44689	ddi:DDB_G0278991
	Q54GN9	DDB0220663	C2H2 type Zn-finger-containing protein	-30.8783	7.62738	2	5	4	7.46269		Q54GN9_DICDI Unreviewed; 402 AA.	Dictyostelium discoideum (Slime mold).	Eukaryota; Amoebozoa; Mycetozoa; Dictyosteliida; Dictyostelium.	44689	ddi:DDB_G0290029
	Q54MM7	DDB0186711	DNA primase	-6.48301	7.62324	1	1	1	5.62347		Q54MM7_DICDI Unreviewed; 409 AA.	Dictyostelium discoideum (Slime mold).	Eukaryota; Amoebozoa; Mycetozoa; Dictyosteliida; Dictyostelium.	44689	ddi:DDB_G0285853
	D3UFD9	DDB_G0289171	DDB_G0289171 protein	-25.2604	7.61939	2	3	3	20.8333		D3UFD9_DICDI Unreviewed; 192 AA.	Dictyostelium discoideum (Slime mold).	Eukaryota; Amoebozoa; Mycetozoa; Dictyosteliida; Dictyostelium.	44689
	D3UFE3	DDB_G0289171	DDB_G0289171 protein	-25.2604	7.61939	2	3	3	20.8333		D3UFE3_DICDI Unreviewed; 192 AA.	Dictyostelium discoideum (Slime mold).	Eukaryota; Amoebozoa; Mycetozoa; Dictyosteliida; Dictyostelium.	44689
	Q54WH2	forA	Formin-A	-36.7239	7.61647	5	10	7	7.30706		FORA_DICDI Reviewed; 1218 AA.	Dictyostelium discoideum (Slime mold).	Eukaryota; Amoebozoa; Mycetozoa; Dictyosteliida; Dictyostelium.	44689	ddi:DDB_G0279607
	Q55FM5	mtpn	Myotrophin homolog	-38.5488	7.61644	3	4	3	31.6667		MTPN_DICDI Reviewed; 120 AA.	Dictyostelium discoideum (Slime mold).	Eukaryota; Amoebozoa; Mycetozoa; Dictyosteliida; Dictyostelium.	44689	ddi:DDB_G0268038
	Q54RI3	DDB0185375	Uncharacterized protein	-54.6979	7.61447	5	10	9	13.843		Q54RI3_DICDI Unreviewed; 484 AA.	Dictyostelium discoideum (Slime mold).	Eukaryota; Amoebozoa; Mycetozoa; Dictyosteliida; Dictyostelium.	44689	ddi:DDB_G0283125
	Q55BN9	H3b	Histone H3.3 type b	-11.3412	7.60902	2	2	2	26.4706		H33B_DICDI Reviewed; 136 AA.	Dictyostelium discoideum (Slime mold).	Eukaryota; Amoebozoa; Mycetozoa; Dictyosteliida; Dictyostelium.	44689	ddi:DDB_G0270838
	Q54FY1	DDB0231475	Aldehyde dehydrogenase	-36.2041	7.6073	4	7	7	12.753		Q54FY1_DICDI Unreviewed; 494 AA.	Dictyostelium discoideum (Slime mold).	Eukaryota; Amoebozoa; Mycetozoa; Dictyosteliida; Dictyostelium.	44689	ddi:DDB_G0290537
	Q8WSV6	aoxA	Alternative oxidase	-9.43017	7.60396	1	2	1	7.4184		Q8WSV6_DICDI Unreviewed; 337 AA.	Dictyostelium discoideum (Slime mold).	Eukaryota; Amoebozoa; Mycetozoa; Dictyosteliida; Dictyostelium.	44689	ddi:DDB_G0280819
	P34098	manA	Lysosomal alpha-mannosidase	-26.8213	7.60372	4	6	4	6.63366		MANA_DICDI Reviewed; 1010 AA.	Dictyostelium discoideum (Slime mold).	Eukaryota; Amoebozoa; Mycetozoa; Dictyosteliida; Dictyostelium.	44689	ddi:DDB_G0292206
	Q54E35	gacEE	Rho GTPase-activating protein gacEE	-10.888	7.60107	2	2	2	6.84211		GACEE_DICDI Reviewed; 570 AA.	Dictyostelium discoideum (Slime mold).	Eukaryota; Amoebozoa; Mycetozoa; Dictyosteliida; Dictyostelium.	44689	ddi:DDB_G0291840
	P13231	hatA	Hisactophilin-1	-44.4913	7.59926	2	11	7	24.5763		HATA_DICDI Reviewed; 118 AA.	Dictyostelium discoideum (Slime mold).	Eukaryota; Amoebozoa; Mycetozoa; Dictyosteliida; Dictyostelium.	44689	ddi:DDB_G0282141
	O21042	cox1/2	Cytochrome c oxidase subunit 1+2	-35.8037	7.59907	4	7	6	12.3037		COX1_DICDI Reviewed; 764 AA.	Dictyostelium discoideum (Slime mold).	Eukaryota; Amoebozoa; Mycetozoa; Dictyosteliida; Dictyostelium.	44689	ddi:DidioMp06
	Q54E49	ddx6	Probable ATP-dependent RNA helicase ddx6	-47.2915	7.59846	5	10	8	16.7849		DDX6_DICDI Reviewed; 423 AA.	Dictyostelium discoideum (Slime mold).	Eukaryota; Amoebozoa; Mycetozoa; Dictyosteliida; Dictyostelium.	44689	ddi:DDB_G0291804
	Q1ZXF7	gmd	GDP-mannose 4,6 dehydratase	-31.5624	7.59765	2	10	6	12.9213		GMDS_DICDI Reviewed; 356 AA.	Dictyostelium discoideum (Slime mold).	Eukaryota; Amoebozoa; Mycetozoa; Dictyosteliida; Dictyostelium.	44689	ddi:DDB_G0284553
	P11872	prtB	cAMP-regulated M3R protein	-70.2529	7.59753	7	14	9	23.5867		M3R_DICDI Reviewed; 513 AA.	Dictyostelium discoideum (Slime mold).	Eukaryota; Amoebozoa; Mycetozoa; Dictyosteliida; Dictyostelium.	44689	ddi:DDB_G0271666
	Q54YD8	copb2	Coatomer subunit beta'	-72.8218	7.59646	6	14	10	13.8308		COPB2_DICDI Reviewed; 1005 AA.	Dictyostelium discoideum (Slime mold).	Eukaryota; Amoebozoa; Mycetozoa; Dictyosteliida; Dictyostelium.	44689	ddi:DDB_G0278285
	Q54C68	DDB0191804	Uncharacterized protein	-50.5725	7.5944	3	10	6	2.78652		Q54C68_DICDI Unreviewed; 2225 AA.	Dictyostelium discoideum (Slime mold).	Eukaryota; Amoebozoa; Mycetozoa; Dictyosteliida; Dictyostelium.	44689	ddi:DDB_G0293128
	P14330	lmcB	Vegetative-specific protein V4	-39.6224	7.59125	5	8	5	38.75		VSV4_DICDI Reviewed; 160 AA.	Dictyostelium discoideum (Slime mold).	Eukaryota; Amoebozoa; Mycetozoa; Dictyosteliida; Dictyostelium.	44689	ddi:DDB_G0280533
	Q54V27	lmcA	Uncharacterized protein	-39.6224	7.59125	5	8	5	38.75		Q54V27_DICDI Unreviewed; 160 AA.	Dictyostelium discoideum (Slime mold).	Eukaryota; Amoebozoa; Mycetozoa; Dictyosteliida; Dictyostelium.	44689	ddi:DDB_G0280543
	Q54YG5	trappc5	Trafficking protein particle complex subunit 5	-37.6737	7.59034	2	5	5	27.4194		TPPC5_DICDI Reviewed; 186 AA.	Dictyostelium discoideum (Slime mold).	Eukaryota; Amoebozoa; Mycetozoa; Dictyosteliida; Dictyostelium.	44689	ddi:DDB_G0278643
	Q55GV6	DDB0189324	Uncharacterized protein	-38.984	7.59009	4	7	5	4.7849		Q55GV6_DICDI Unreviewed; 2278 AA.	Dictyostelium discoideum (Slime mold).	Eukaryota; Amoebozoa; Mycetozoa; Dictyosteliida; Dictyostelium.	44689	ddi:DDB_G0267496
	Q54KP2	DDB0187369	Uncharacterized protein	-17.9934	7.58693	1	3	2	1.52792		Q54KP2_DICDI Unreviewed; 1898 AA.	Dictyostelium discoideum (Slime mold).	Eukaryota; Amoebozoa; Mycetozoa; Dictyosteliida; Dictyostelium.	44689	ddi:DDB_G0287221
	P34042	gpaD	Guanine nucleotide-binding protein alpha-4 subunit	-72.8908	7.58647	7	17	15	34.2029		GPA4_DICDI Reviewed; 345 AA.	Dictyostelium discoideum (Slime mold).	Eukaryota; Amoebozoa; Mycetozoa; Dictyosteliida; Dictyostelium.	44689	ddi:DDB_G0285425
	Q55FM3	DDB0189735	Uncharacterized protein	-52.8147	7.58632	3	7	5	23.9796		Q55FM3_DICDI Unreviewed; 196 AA.	Dictyostelium discoideum (Slime mold).	Eukaryota; Amoebozoa; Mycetozoa; Dictyosteliida; Dictyostelium.	44689	ddi:DDB_G0268042
	P42528	arpC	Actin-related protein 3	-61.2645	7.58509	6	12	8	15.311		ARP3_DICDI Reviewed; 418 AA.	Dictyostelium discoideum (Slime mold).	Eukaryota; Amoebozoa; Mycetozoa; Dictyosteliida; Dictyostelium.	44689	ddi:DDB_G0283755
	Q54XP6	eif5b	Eukaryotic translation initiation factor 5B	-80.7757	7.58278	6	16	12	11.0048		IF2P_DICDI Reviewed; 1045 AA.	Dictyostelium discoideum (Slime mold).	Eukaryota; Amoebozoa; Mycetozoa; Dictyosteliida; Dictyostelium.	44689	ddi:DDB_G0278815
	P54644	pkbA	RAC family serine/threonine-protein kinase homolog	-32.7399	7.58014	2	8	6	9.00901		KRAC_DICDI Reviewed; 444 AA.	Dictyostelium discoideum (Slime mold).	Eukaryota; Amoebozoa; Mycetozoa; Dictyosteliida; Dictyostelium.	44689	ddi:DDB_G0268620
	Q55CR6	DDB0190682	Uncharacterized protein	-53.3861	7.57516	5	9	7	15.4206		Q55CR6_DICDI Unreviewed; 428 AA.	Dictyostelium discoideum (Slime mold).	Eukaryota; Amoebozoa; Mycetozoa; Dictyosteliida; Dictyostelium.	44689	ddi:DDB_G0269932
	Q54NE6	gpmA	Probable phosphoglycerate mutase	-57.8268	7.57376	6	11	9	28.1125		PGAM_DICDI Reviewed; 249 AA.	Dictyostelium discoideum (Slime mold).	Eukaryota; Amoebozoa; Mycetozoa; Dictyosteliida; Dictyostelium.	44689	ddi:DDB_G0285311
	Q54HL6	csn2	COP9 signalosome complex subunit 2	-24.9348	7.57339	2	4	3	8.90869		CSN2_DICDI Reviewed; 449 AA.	Dictyostelium discoideum (Slime mold).	Eukaryota; Amoebozoa; Mycetozoa; Dictyosteliida; Dictyostelium.	44689	ddi:DDB_G0289361
	Q86K01	rpl15-1	60S ribosomal protein L15	-81.2238	7.573	7	15	11	32.1951		RL15_DICDI Reviewed; 205 AA.	Dictyostelium discoideum (Slime mold).	Eukaryota; Amoebozoa; Mycetozoa; Dictyosteliida; Dictyostelium.	44689	ddi:DDB_G0272893
	Q54UC0	dnapkcs	DNA-dependent protein kinase catalytic subunit	-57.7435	7.57148	5	9	7	1.81438		PRKDC_DICDI Reviewed; 4299 AA.	Dictyostelium discoideum (Slime mold).	Eukaryota; Amoebozoa; Mycetozoa; Dictyosteliida; Dictyostelium.	44689	ddi:DDB_G0281167
	Q54SF9	mhkD	Myosin heavy chain kinase D	-4.88303	7.57001	1	1	1	1.38151		MHCKD_DICDI Reviewed; 941 AA.	Dictyostelium discoideum (Slime mold).	Eukaryota; Amoebozoa; Mycetozoa; Dictyosteliida; Dictyostelium.	44689	ddi:DDB_G0282489
	Q54BC4	DDB0192103	Uncharacterized protein	-38.2373	7.56878	4	8	6	6.27844		Q54BC4_DICDI Unreviewed; 1099 AA.	Dictyostelium discoideum (Slime mold).	Eukaryota; Amoebozoa; Mycetozoa; Dictyosteliida; Dictyostelium.	44689	ddi:DDB_G0293756
	P54672	apm2	AP-2 complex subunit mu	-37.6393	7.56556	2	6	5	10.0228		AP2M_DICDI Reviewed; 439 AA.	Dictyostelium discoideum (Slime mold).	Eukaryota; Amoebozoa; Mycetozoa; Dictyosteliida; Dictyostelium.	44689	ddi:DDB_G0277139
	Q75K27	rps24	40S ribosomal protein S24	-11.1391	7.56538	1	2	1	10.3175		RS24_DICDI Reviewed; 126 AA.	Dictyostelium discoideum (Slime mold).	Eukaryota; Amoebozoa; Mycetozoa; Dictyosteliida; Dictyostelium.	44689	ddi:DDB_G0275473
	Q86A77	atp6v1d	V-type proton ATPase subunit D	-30.0141	7.56349	3	5	4	26.07		VATD_DICDI Reviewed; 257 AA.	Dictyostelium discoideum (Slime mold).	Eukaryota; Amoebozoa; Mycetozoa; Dictyosteliida; Dictyostelium.	44689	ddi:DDB_G0274331
	Q869X1	DDB0167441	Uncharacterized protein	-32.4549	7.56191	3	6	4	7.61671		Q869X1_DICDI Unreviewed; 814 AA.	Dictyostelium discoideum (Slime mold).	Eukaryota; Amoebozoa; Mycetozoa; Dictyosteliida; Dictyostelium.	44689	ddi:DDB_G0275075
	Q23878		Slime mold (D.discoideum) actin 6	-29.2216	7.56189	4	6	5	38.4615		Q23878_DICDI Unreviewed; 65 AA.	Dictyostelium discoideum (Slime mold).	Eukaryota; Amoebozoa; Mycetozoa; Dictyosteliida; Dictyostelium.	44689
	Q54RW1	DDB0205008	Uncharacterized protein	-45.9258	7.55845	4	8	7	19.2575		Q54RW1_DICDI Unreviewed; 431 AA.	Dictyostelium discoideum (Slime mold).	Eukaryota; Amoebozoa; Mycetozoa; Dictyosteliida; Dictyostelium.	44689	ddi:DDB_G0282881
	B0G172	rabggtb	Probable geranylgeranyl transferase type-2 subunit beta	-35.7774	7.5557	3	6	5	18.5841		PGTB2_DICDI Reviewed; 339 AA.	Dictyostelium discoideum (Slime mold).	Eukaryota; Amoebozoa; Mycetozoa; Dictyosteliida; Dictyostelium.	44689	ddi:DDB_G0290671
	P20790	rab8A	Ras-related protein Rab-8A	-51.6376	7.55368	6	10	9	37.9808		RAB8A_DICDI Reviewed; 208 AA.	Dictyostelium discoideum (Slime mold).	Eukaryota; Amoebozoa; Mycetozoa; Dictyosteliida; Dictyostelium.	44689	ddi:DDB_G0280043
	Q54IX3	pks26	Probable polyketide synthase 26	-5.94361	7.55163	1	1	1	1.61991		PKS26_DICDI Reviewed; 2531 AA.	Dictyostelium discoideum (Slime mold).	Eukaryota; Amoebozoa; Mycetozoa; Dictyosteliida; Dictyostelium.	44689	ddi:DDB_G0288457
	Q54VB5	DDB0205220	Uncharacterized protein	-74.4042	7.5516	6	13	8	7.05689		Q54VB5_DICDI Unreviewed; 1828 AA.	Dictyostelium discoideum (Slime mold).	Eukaryota; Amoebozoa; Mycetozoa; Dictyosteliida; Dictyostelium.	44689	ddi:DDB_G0280471
	Q54L26	DDB0187202	Uncharacterized protein	-9.90613	7.55073	1	1	1	3.85572		Q54L26_DICDI Unreviewed; 804 AA.	Dictyostelium discoideum (Slime mold).	Eukaryota; Amoebozoa; Mycetozoa; Dictyosteliida; Dictyostelium.	44689	ddi:DDB_G0286941
	Q55F29	DDB0216612	Uncharacterized protein	-25.4346	7.5498	2	4	4	4.79042		Q55F29_DICDI Unreviewed; 668 AA.	Dictyostelium discoideum (Slime mold).	Eukaryota; Amoebozoa; Mycetozoa; Dictyosteliida; Dictyostelium.	44689	ddi:DDB_G0269048
	P02886	dscA-1	Discoidin-1 subunit A	-42.2372	7.54913	4	8	7	17.7866		DIS1A_DICDI Reviewed; 253 AA.	Dictyostelium discoideum (Slime mold).	Eukaryota; Amoebozoa; Mycetozoa; Dictyosteliida; Dictyostelium.	44689	ddi:DDB_G0273063
	Q55GQ5	sodA	Superoxide dismutase [Cu-Zn] 1	-89.9466	7.54832	5	15	8	63.3987		SODC1_DICDI Reviewed; 153 AA.	Dictyostelium discoideum (Slime mold).	Eukaryota; Amoebozoa; Mycetozoa; Dictyosteliida; Dictyostelium.	44689	ddi:DDB_G0267420
	Q86L05	rpl10a	60S ribosomal protein L10a	-43.1646	7.5466	5	9	7	22.5806		RL10A_DICDI Reviewed; 217 AA.	Dictyostelium discoideum (Slime mold).	Eukaryota; Amoebozoa; Mycetozoa; Dictyosteliida; Dictyostelium.	44689	ddi:DDB_G0276871
	Q553R3	eif4g	Eukaryotic translation initiation factor 4 gamma	-42.1358	7.54462	4	7	5	4.79303		IF4G_DICDI Reviewed; 1377 AA.	Dictyostelium discoideum (Slime mold).	Eukaryota; Amoebozoa; Mycetozoa; Dictyosteliida; Dictyostelium.	44689	ddi:DDB_G0275395
	Q54X95	metS	Probable methionine--tRNA ligase, cytoplasmic	-30.4359	7.54341	3	6	4	6.65761		SYMC_DICDI Reviewed; 736 AA.	Dictyostelium discoideum (Slime mold).	Eukaryota; Amoebozoa; Mycetozoa; Dictyosteliida; Dictyostelium.	44689	ddi:DDB_G0279113
	Q869N4	PFP1	DJ-1/ThiJ/PfpI family protein	-81.0719	7.5423	6	15	12	46.9072		Q869N4_DICDI Unreviewed; 194 AA.	Dictyostelium discoideum (Slime mold).	Eukaryota; Amoebozoa; Mycetozoa; Dictyosteliida; Dictyostelium.	44689	ddi:DDB_G0276405
	Q54NJ8	hprT	Hypoxanthine-guanine phosphoribosyltransferase	-54.4131	7.54133	2	10	5	25.5556		HPRT_DICDI Reviewed; 180 AA.	Dictyostelium discoideum (Slime mold).	Eukaryota; Amoebozoa; Mycetozoa; Dictyosteliida; Dictyostelium.	44689	ddi:DDB_G0285193
	Q55D67	DDB0190541	Uncharacterized protein	-19.1429	7.54129	2	3	3	12.1519		Q55D67_DICDI Unreviewed; 395 AA.	Dictyostelium discoideum (Slime mold).	Eukaryota; Amoebozoa; Mycetozoa; Dictyosteliida; Dictyostelium.	44689	ddi:DDB_G0269770
	Q54YQ9	mvd	Diphosphomevalonate decarboxylase	-20.4562	7.53783	2	6	5	11.2532		MVD1_DICDI Reviewed; 391 AA.	Dictyostelium discoideum (Slime mold).	Eukaryota; Amoebozoa; Mycetozoa; Dictyosteliida; Dictyostelium.	44689	ddi:DDB_G0278607
	O00910	dstA	Signal transducer and activator of transcription A	-12.1367	7.5374	1	2	2	2.82885		STATA_DICDI Reviewed; 707 AA.	Dictyostelium discoideum (Slime mold).	Eukaryota; Amoebozoa; Mycetozoa; Dictyosteliida; Dictyostelium.	44689	ddi:DDB_G0281381
	Q54IK1	ragA	Ras-related GTP-binding protein A	-26.5133	7.53707	4	6	6	23.9203		RRAGA_DICDI Reviewed; 301 AA.	Dictyostelium discoideum (Slime mold).	Eukaryota; Amoebozoa; Mycetozoa; Dictyosteliida; Dictyostelium.	44689	ddi:DDB_G0288701
	Q54NQ0	psmD13	26S proteasome non-ATPase regulatory subunit 13	-69.0569	7.53703	7	13	9	24.9351		PSD13_DICDI Reviewed; 385 AA.	Dictyostelium discoideum (Slime mold).	Eukaryota; Amoebozoa; Mycetozoa; Dictyosteliida; Dictyostelium.	44689	ddi:DDB_G0285105
	Q75JF5	DDB0169529	Uncharacterized protein	-15.5884	7.53477	3	3	3	5.3745		Q75JF5_DICDI Unreviewed; 1749 AA.	Dictyostelium discoideum (Slime mold).	Eukaryota; Amoebozoa; Mycetozoa; Dictyosteliida; Dictyostelium.	44689	ddi:DDB_G0276137
	Q54E24	rps8	40S ribosomal protein S8	-60.2238	7.53439	5	11	8	26.0664		RS8_DICDI Reviewed; 211 AA.	Dictyostelium discoideum (Slime mold).	Eukaryota; Amoebozoa; Mycetozoa; Dictyosteliida; Dictyostelium.	44689	ddi:DDB_G0291864
	Q55E77	DDB0201696	Uncharacterized protein	-48.1783	7.52996	5	9	5	2.4901		Q55E77_DICDI Unreviewed; 3534 AA.	Dictyostelium discoideum (Slime mold).	Eukaryota; Amoebozoa; Mycetozoa; Dictyosteliida; Dictyostelium.	44689	ddi:DDB_G0270488
	P36411	rab7A	Ras-related protein Rab-7A	-39.244	7.5289	5	8	6	38.9163		RAB7A_DICDI Reviewed; 203 AA.	Dictyostelium discoideum (Slime mold).	Eukaryota; Amoebozoa; Mycetozoa; Dictyosteliida; Dictyostelium.	44689	ddi:DDB_G0269236
	Q54CY5	folC	Putative folylpolyglutamate synthase	-11.4011	7.52881	1	2	2	2.55591		FOLC_DICDI Reviewed; 626 AA.	Dictyostelium discoideum (Slime mold).	Eukaryota; Amoebozoa; Mycetozoa; Dictyosteliida; Dictyostelium.	44689	ddi:DDB_G0292632
	Q54YA2	DDB0205386	Uncharacterized protein	-31.3158	7.5269	4	6	6	16.8889		Q54YA2_DICDI Unreviewed; 450 AA.	Dictyostelium discoideum (Slime mold).	Eukaryota; Amoebozoa; Mycetozoa; Dictyosteliida; Dictyostelium.	44689	ddi:DDB_G0278341
	Q55FI1	gabT	4-aminobutyrate aminotransferase	-35.2714	7.52623	3	6	4	11.7172		GABT_DICDI Reviewed; 495 AA.	Dictyostelium discoideum (Slime mold).	Eukaryota; Amoebozoa; Mycetozoa; Dictyosteliida; Dictyostelium.	44689	ddi:DDB_G0268104
	Q76P29	DDB_G0272318	Importin subunit alpha-B	-33.719	7.52407	3	7	5	14.5349		IMAB_DICDI Reviewed; 516 AA.	Dictyostelium discoideum (Slime mold).	Eukaryota; Amoebozoa; Mycetozoa; Dictyosteliida; Dictyostelium.	44689	ddi:DDB_G0272318
	Q54G31	DDB0219564	Uncharacterized protein	-57.1034	7.52358	5	9	8	12.3741		Q54G31_DICDI Unreviewed; 695 AA.	Dictyostelium discoideum (Slime mold).	Eukaryota; Amoebozoa; Mycetozoa; Dictyosteliida; Dictyostelium.	44689	ddi:DDB_G0290465
	Q54GL5	DDB0188715	Uncharacterized protein	-43.5237	7.52192	2	9	7	8.94942		Q54GL5_DICDI Unreviewed; 771 AA.	Dictyostelium discoideum (Slime mold).	Eukaryota; Amoebozoa; Mycetozoa; Dictyosteliida; Dictyostelium.	44689	ddi:DDB_G0290081
	Q02720	casK	Casein kinase II subunit alpha	-24.5208	7.5197	3	5	4	20.7715		CSK2A_DICDI Reviewed; 337 AA.	Dictyostelium discoideum (Slime mold).	Eukaryota; Amoebozoa; Mycetozoa; Dictyosteliida; Dictyostelium.	44689	ddi:DDB_G0276885
	Q86K21	cpnB-1	Copine-B	-35.2085	7.51941	3	8	5	14.5283		CPNB_DICDI Reviewed; 530 AA.	Dictyostelium discoideum (Slime mold).	Eukaryota; Amoebozoa; Mycetozoa; Dictyosteliida; Dictyostelium.	44689	ddi:DDB_G0272875
	Q54T81	nola4	Probable H/ACA ribonucleoprotein complex subunit 4	-32.4612	7.51832	4	6	6	11.2963		DKC1_DICDI Reviewed; 540 AA.	Dictyostelium discoideum (Slime mold).	Eukaryota; Amoebozoa; Mycetozoa; Dictyosteliida; Dictyostelium.	44689	ddi:DDB_G0281933
	Q54TL8	rps26	40S ribosomal protein S26	-46.1477	7.51785	3	8	7	35.7143		RS26_DICDI Reviewed; 112 AA.	Dictyostelium discoideum (Slime mold).	Eukaryota; Amoebozoa; Mycetozoa; Dictyosteliida; Dictyostelium.	44689	ddi:DDB_G0281677
	Q23919	pgmA	Phosphoglucomutase-1	-18.2876	7.5161	2	3	3	8.56643		PGM1_DICDI Reviewed; 572 AA.	Dictyostelium discoideum (Slime mold).	Eukaryota; Amoebozoa; Mycetozoa; Dictyosteliida; Dictyostelium.	44689	ddi:DDB_G0288483
	Q23921	pkiA	Protein pkiA	-33.6271	7.51571	3	4	3	29.9213		PKIA_DICDI Reviewed; 127 AA.	Dictyostelium discoideum (Slime mold).	Eukaryota; Amoebozoa; Mycetozoa; Dictyosteliida; Dictyostelium.	44689	ddi:DDB_G0289391
	Q54LP8	H2Bv3	Histone H2B.v3	-55.0684	7.51506	6	15	11	35.0649		H2BV3_DICDI Reviewed; 154 AA.	Dictyostelium discoideum (Slime mold).	Eukaryota; Amoebozoa; Mycetozoa; Dictyosteliida; Dictyostelium.	44689	ddi:DDB_G0286509
	Q54I12	DDB0188248	Uncharacterized protein	-26.2875	7.51494	3	5	4	4.14386		Q54I12_DICDI Unreviewed; 1279 AA.	Dictyostelium discoideum (Slime mold).	Eukaryota; Amoebozoa; Mycetozoa; Dictyosteliida; Dictyostelium.	44689	ddi:DDB_G0289081
	Q8MQU6	cshA	Citrate synthase, peroxisomal	-39.92	7.51432	4	8	5	16.8699		CISYP_DICDI Reviewed; 492 AA.	Dictyostelium discoideum (Slime mold).	Eukaryota; Amoebozoa; Mycetozoa; Dictyosteliida; Dictyostelium.	44689	ddi:DDB_G0267426
	Q54F07	metK	S-adenosylmethionine synthase	-78.2243	7.51391	8	14	11	32.2917		METK_DICDI Reviewed; 384 AA.	Dictyostelium discoideum (Slime mold).	Eukaryota; Amoebozoa; Mycetozoa; Dictyosteliida; Dictyostelium.	44689	ddi:DDB_G0291179
	Q54JM5	psmD1	26S proteasome non-ATPase regulatory subunit 1	-56.0261	7.51204	4	12	8	7.58974		PSMD1_DICDI Reviewed; 975 AA.	Dictyostelium discoideum (Slime mold).	Eukaryota; Amoebozoa; Mycetozoa; Dictyosteliida; Dictyostelium.	44689	ddi:DDB_G0287953
	Q54P64	DDB0218638	Uncharacterized protein	-74.1017	7.51193	9	15	12	15.2915		Q54P64_DICDI Unreviewed; 909 AA.	Dictyostelium discoideum (Slime mold).	Eukaryota; Amoebozoa; Mycetozoa; Dictyosteliida; Dictyostelium.	44689	ddi:DDB_G0284835
	Q54EE5	DDB0183969	Uncharacterized protein	-5.02351	7.51107	1	1	1	3.5309		Q54EE5_DICDI Unreviewed; 793 AA.	Dictyostelium discoideum (Slime mold).	Eukaryota; Amoebozoa; Mycetozoa; Dictyosteliida; Dictyostelium.	44689	ddi:DDB_G0291544
	Q54BN4	rps21	40S ribosomal protein S21	-35.7905	7.50635	3	6	6	41.0256		RS21_DICDI Reviewed; 78 AA.	Dictyostelium discoideum (Slime mold).	Eukaryota; Amoebozoa; Mycetozoa; Dictyosteliida; Dictyostelium.	44689	ddi:DDB_G0293700
	Q54EV7	xpo1	Exportin-1	-63.9125	7.50564	6	13	11	10.9745		XPO1_DICDI Reviewed; 1057 AA.	Dictyostelium discoideum (Slime mold).	Eukaryota; Amoebozoa; Mycetozoa; Dictyosteliida; Dictyostelium.	44689	ddi:DDB_G0291306
	P08800	uppA	UTP--glucose-1-phosphate uridylyltransferase 1	-39.9693	7.50473	4	9	7	13.8943		UGPA1_DICDI Reviewed; 511 AA.	Dictyostelium discoideum (Slime mold).	Eukaryota; Amoebozoa; Mycetozoa; Dictyosteliida; Dictyostelium.	44689	ddi:DDB_G0289875
	Q86KU2	valS1	Probable valine--tRNA ligase, cytoplasmic	-55.8522	7.50003	5	11	10	7.9291		SYVC_DICDI Reviewed; 1072 AA.	Dictyostelium discoideum (Slime mold).	Eukaryota; Amoebozoa; Mycetozoa; Dictyosteliida; Dictyostelium.	44689	ddi:DDB_G0277733
	P32256	tubB	Tubulin beta chain	-29.5927	7.49999	5	8	7	23.0769		TBB_DICDI Reviewed; 455 AA.	Dictyostelium discoideum (Slime mold).	Eukaryota; Amoebozoa; Mycetozoa; Dictyosteliida; Dictyostelium.	44689	ddi:DDB_G0269196
	Q55ED6	DDB0190148	Uncharacterized protein	-32.4984	7.49867	2	6	6	6.79012		Q55ED6_DICDI Unreviewed; 324 AA.	Dictyostelium discoideum (Slime mold).	Eukaryota; Amoebozoa; Mycetozoa; Dictyosteliida; Dictyostelium.	44689	ddi:DDB_G0269282
	Q54Q66	DDB0185824	Elongator complex protein 1	-40.3195	7.4984	4	7	6	7.76978		Q54Q66_DICDI Unreviewed; 1390 AA.	Dictyostelium discoideum (Slime mold).	Eukaryota; Amoebozoa; Mycetozoa; Dictyosteliida; Dictyostelium.	44689	ddi:DDB_G0284075
	Q558Y6	pks14	Probable polyketide synthase 14	-4.20687	7.49735	1	1	1	0.833889		PKS14_DICDI Reviewed; 2998 AA.	Dictyostelium discoideum (Slime mold).	Eukaryota; Amoebozoa; Mycetozoa; Dictyosteliida; Dictyostelium.	44689	ddi:DDB_G0272859
	Q55DR6	fcsA	Fatty acyl-CoA synthetase A	-48.5755	7.48833	6	10	9	17.6912		FCSA_DICDI Reviewed; 667 AA.	Dictyostelium discoideum (Slime mold).	Eukaryota; Amoebozoa; Mycetozoa; Dictyosteliida; Dictyostelium.	44689	ddi:DDB_G0269242
	Q552L7	DDB0203550	Uncharacterized protein	-33.5062	7.48728	3	6	6	12.3162		Q552L7_DICDI Unreviewed; 544 AA.	Dictyostelium discoideum (Slime mold).	Eukaryota; Amoebozoa; Mycetozoa; Dictyosteliida; Dictyostelium.	44689	ddi:DDB_G0275981
	Q559R0	sarA	GTP-binding protein Sar1A	-51.7774	7.48695	6	11	9	52.6596		SAR1A_DICDI Reviewed; 188 AA.	Dictyostelium discoideum (Slime mold).	Eukaryota; Amoebozoa; Mycetozoa; Dictyosteliida; Dictyostelium.	44689	ddi:DDB_G0272296
	Q86L18	DDB0169005	Carboxylic ester hydrolase	-43.2634	7.4868	4	8	6	16.2617		Q86L18_DICDI Unreviewed; 535 AA.	Dictyostelium discoideum (Slime mold).	Eukaryota; Amoebozoa; Mycetozoa; Dictyosteliida; Dictyostelium.	44689	ddi:DDB_G0276969
	Q54K47	pcna	Proliferating cell nuclear antigen	-39.2018	7.48649	4	7	5	17.4419		PCNA_DICDI Reviewed; 258 AA.	Dictyostelium discoideum (Slime mold).	Eukaryota; Amoebozoa; Mycetozoa; Dictyosteliida; Dictyostelium.	44689	ddi:DDB_G0287607
	Q9NHF6	dct	Dynacortin	-16.7702	7.48502	2	4	3	4.51977		Q9NHF6_DICDI Unreviewed; 354 AA.	Dictyostelium discoideum (Slime mold).	Eukaryota; Amoebozoa; Mycetozoa; Dictyosteliida; Dictyostelium.	44689	ddi:DDB_G0283767
	Q55BH4	DDB0202872	Uncharacterized protein	-34.2645	7.48283	2	4	4	21.3115		Q55BH4_DICDI Unreviewed; 183 AA.	Dictyostelium discoideum (Slime mold).	Eukaryota; Amoebozoa; Mycetozoa; Dictyosteliida; Dictyostelium.	44689	ddi:DDB_G0271336
	Q54FT8	DDB0188980	Uncharacterized protein	-30.1402	7.48179	3	5	4	22.7027		Q54FT8_DICDI Unreviewed; 370 AA.	Dictyostelium discoideum (Slime mold).	Eukaryota; Amoebozoa; Mycetozoa; Dictyosteliida; Dictyostelium.	44689	ddi:DDB_G0290597
	Q8I0H7	mhsp70	Heat shock 70 kDa protein, mitochondrial	-54.1662	7.48164	5	10	7	13.9818		HSP7M_DICDI Reviewed; 658 AA.	Dictyostelium discoideum (Slime mold).	Eukaryota; Amoebozoa; Mycetozoa; Dictyosteliida; Dictyostelium.	44689	ddi:DDB_G0293298
	Q54QT9	cbpF	Calcium-binding protein F	-4.26812	7.48017	1	1	1	12.069		CBPF_DICDI Reviewed; 174 AA.	Dictyostelium discoideum (Slime mold).	Eukaryota; Amoebozoa; Mycetozoa; Dictyosteliida; Dictyostelium.	44689	ddi:DDB_G0283611
	Q54M58	DDB0186848	Uncharacterized protein	-20.954	7.47961	3	3	3	8.56354		Q54M58_DICDI Unreviewed; 724 AA.	Dictyostelium discoideum (Slime mold).	Eukaryota; Amoebozoa; Mycetozoa; Dictyosteliida; Dictyostelium.	44689	ddi:DDB_G0286195
	Q54X11	DDB0205693	Uncharacterized protein	-5.34673	7.47919	1	1	1	4.93827		Q54X11_DICDI Unreviewed; 567 AA.	Dictyostelium discoideum (Slime mold).	Eukaryota; Amoebozoa; Mycetozoa; Dictyosteliida; Dictyostelium.	44689	ddi:DDB_G0279275
	Q86AQ7	vamp7B	Vesicle-associated membrane protein 7B	-15	7.47728	1	2	2	8.84615		VAM7B_DICDI Reviewed; 260 AA.	Dictyostelium discoideum (Slime mold).	Eukaryota; Amoebozoa; Mycetozoa; Dictyosteliida; Dictyostelium.	44689	ddi:DDB_G0277173
	Q8IS14	gefJ	Ras guanine nucleotide exchange factor J	-23.5918	7.4735	2	6	4	4.06404		GEFJ_DICDI Reviewed; 812 AA.	Dictyostelium discoideum (Slime mold).	Eukaryota; Amoebozoa; Mycetozoa; Dictyosteliida; Dictyostelium.	44689	ddi:DDB_G0277913
	P14325	glnS	Probable glutamine--tRNA ligase	-31.1015	7.47278	3	5	5	7.83055		SYQ_DICDI Reviewed; 779 AA.	Dictyostelium discoideum (Slime mold).	Eukaryota; Amoebozoa; Mycetozoa; Dictyosteliida; Dictyostelium.	44689	ddi:DDB_G0289481
	Q86I62	DDB0167388	Uncharacterized protein	-20.4326	7.4708	2	3	3	8.96359		Q86I62_DICDI Unreviewed; 714 AA.	Dictyostelium discoideum (Slime mold).	Eukaryota; Amoebozoa; Mycetozoa; Dictyosteliida; Dictyostelium.	44689	ddi:DDB_G0275039
	Q54YP4	vps11	Vacuolar protein sorting-associated protein 11 homolog	-12.8354	7.47007	2	3	3	5.98739		VPS11_DICDI Reviewed; 952 AA.	Dictyostelium discoideum (Slime mold).	Eukaryota; Amoebozoa; Mycetozoa; Dictyosteliida; Dictyostelium.	44689	ddi:DDB_G0278141
	Q86AH5	DDB0168585	Uncharacterized protein	-53.2128	7.46912	3	14	11	9.15493		Q86AH5_DICDI Unreviewed; 568 AA.	Dictyostelium discoideum (Slime mold).	Eukaryota; Amoebozoa; Mycetozoa; Dictyosteliida; Dictyostelium.	44689	ddi:DDB_G0271970
	Q9Y1J5	pufA	RNA binding protein PufA	-10.9208	7.46569	1	4	2	3.27044		Q9Y1J5_DICDI Unreviewed; 795 AA.	Dictyostelium discoideum (Slime mold).	Eukaryota; Amoebozoa; Mycetozoa; Dictyosteliida; Dictyostelium.	44689
	Q54WA7	DDB0218189	RNA binding protein	-10.9208	7.46569	1	4	2	3.3121		Q54WA7_DICDI Unreviewed; 785 AA.	Dictyostelium discoideum (Slime mold).	Eukaryota; Amoebozoa; Mycetozoa; Dictyosteliida; Dictyostelium.	44689	ddi:DDB_G0279735
	Q55C70	timm50	Mitochondrial import inner membrane translocase subunit tim50	-25.8886	7.46159	3	5	5	13.369		TIM50_DICDI Reviewed; 374 AA.	Dictyostelium discoideum (Slime mold).	Eukaryota; Amoebozoa; Mycetozoa; Dictyosteliida; Dictyostelium.	44689	ddi:DDB_G0270196
	Q54FY3	hydA	Aldehyde dehydrogenase	-25.4729	7.4612	3	4	4	13.7652		Q54FY3_DICDI Unreviewed; 494 AA.	Dictyostelium discoideum (Slime mold).	Eukaryota; Amoebozoa; Mycetozoa; Dictyosteliida; Dictyostelium.	44689	ddi:DDB_G0290479
	P26199	proA	Profilin-1	-35.1344	7.46076	4	8	7	52.381		PROF1_DICDI Reviewed; 126 AA.	Dictyostelium discoideum (Slime mold).	Eukaryota; Amoebozoa; Mycetozoa; Dictyosteliida; Dictyostelium.	44689	ddi:DDB_G0287125
	Q54R41	gpaI	Guanine nucleotide-binding protein alpha-9 subunit	-18.5494	7.45935	2	4	3	11.4035		GPA9_DICDI Reviewed; 342 AA.	Dictyostelium discoideum (Slime mold).	Eukaryota; Amoebozoa; Mycetozoa; Dictyosteliida; Dictyostelium.	44689	ddi:DDB_G0283419
	Q55C84	DDB_G0270170	Bromodomain-containing protein DDB_G0270170	-24.3494	7.45926	2	4	3	2.34474		Y0170_DICDI Reviewed; 1578 AA.	Dictyostelium discoideum (Slime mold).	Eukaryota; Amoebozoa; Mycetozoa; Dictyosteliida; Dictyostelium.	44689	ddi:DDB_G0270170
	Q54KD0	DDB_G0287407	TPR repeat-containing protein DDB_G0287407	-30.6587	7.4583	4	6	6	4.32952		Y7407_DICDI Reviewed; 1663 AA.	Dictyostelium discoideum (Slime mold).	Eukaryota; Amoebozoa; Mycetozoa; Dictyosteliida; Dictyostelium.	44689	ddi:DDB_G0287407
	P0DJ26	cofA	Cofilin-1A	-6.75954	7.45692	1	2	1	6.56934		COFA_DICDI Reviewed; 137 AA.	Dictyostelium discoideum (Slime mold).	Eukaryota; Amoebozoa; Mycetozoa; Dictyosteliida; Dictyostelium.	44689	ddi:DDB_G0277833
	P0DJ27	cofB	Cofilin-1B	-6.75954	7.45692	1	2	1	6.56934		COFB_DICDI Reviewed; 137 AA.	Dictyostelium discoideum (Slime mold).	Eukaryota; Amoebozoa; Mycetozoa; Dictyosteliida; Dictyostelium.	44689	ddi:DDB_G0277833
	Q55GT0	DDB0202072	Uncharacterized protein	-18.4365	7.45636	3	4	3	5.93472		Q55GT0_DICDI Unreviewed; 674 AA.	Dictyostelium discoideum (Slime mold).	Eukaryota; Amoebozoa; Mycetozoa; Dictyosteliida; Dictyostelium.	44689	ddi:DDB_G0268270
	Q8T191	ggtA	Probable UDP-glucose:glycoprotein glucosyltransferase A	-38.0487	7.45295	4	8	7	4.46163		UGGG_DICDI Reviewed; 1681 AA.	Dictyostelium discoideum (Slime mold).	Eukaryota; Amoebozoa; Mycetozoa; Dictyosteliida; Dictyostelium.	44689	ddi:DDB_G0274103
	Q54UF3	odc	Probable ornithine decarboxylase	-19.8126	7.45294	2	4	3	6.29067		DCOR_DICDI Reviewed; 461 AA.	Dictyostelium discoideum (Slime mold).	Eukaryota; Amoebozoa; Mycetozoa; Dictyosteliida; Dictyostelium.	44689	ddi:DDB_G0281109
	Q54S68	DDB0204886	Uncharacterized protein	-38.7961	7.45154	4	7	7	7.00152		Q54S68_DICDI Unreviewed; 1314 AA.	Dictyostelium discoideum (Slime mold).	Eukaryota; Amoebozoa; Mycetozoa; Dictyosteliida; Dictyostelium.	44689	ddi:DDB_G0282641
	Q54Q30	DDB0218582	Uncharacterized protein	-57.016	7.4506	8	12	10	43.0034		Q54Q30_DICDI Unreviewed; 293 AA.	Dictyostelium discoideum (Slime mold).	Eukaryota; Amoebozoa; Mycetozoa; Dictyosteliida; Dictyostelium.	44689	ddi:DDB_G0284167
	Q54BM2	pabpc1A	Polyadenylate-binding protein 1-A	-10.5678	7.44902	2	2	2	7.43363		PAP1A_DICDI Reviewed; 565 AA.	Dictyostelium discoideum (Slime mold).	Eukaryota; Amoebozoa; Mycetozoa; Dictyosteliida; Dictyostelium.	44689	ddi:DDB_G0293558
	Q54N72	nog1	Probable nucleolar GTP-binding protein 1	-7.15881	7.44894	1	1	1	4.1543		NOG1_DICDI Reviewed; 674 AA.	Dictyostelium discoideum (Slime mold).	Eukaryota; Amoebozoa; Mycetozoa; Dictyosteliida; Dictyostelium.	44689	ddi:DDB_G0285465
	P13022	acpB	F-actin-capping protein subunit alpha	-51.207	7.44866	6	9	8	29.5374		CAPZA_DICDI Reviewed; 281 AA.	Dictyostelium discoideum (Slime mold).	Eukaryota; Amoebozoa; Mycetozoa; Dictyosteliida; Dictyostelium.	44689	ddi:DDB_G0272104
	Q54SX7	DDB_G0282153	Uncharacterized protein	-24.0657	7.44866	3	5	5	25.5102		Q54SX7_DICDI Unreviewed; 196 AA.	Dictyostelium discoideum (Slime mold).	Eukaryota; Amoebozoa; Mycetozoa; Dictyosteliida; Dictyostelium.	44689	ddi:DDB_G0282153
	Q54K96	jcdg	Bifunctional lysine-specific demethylase and histidyl-hydroxylase NO66	-11.5686	7.44683	1	2	2	7.00389		NO66_DICDI Reviewed; 514 AA.	Dictyostelium discoideum (Slime mold).	Eukaryota; Amoebozoa; Mycetozoa; Dictyosteliida; Dictyostelium.	44689	ddi:DDB_G0287513
	Q54YB3	DDB0218088	Uncharacterized protein	-26.8601	7.44594	2	6	4	5.44776		Q54YB3_DICDI Unreviewed; 1340 AA.	Dictyostelium discoideum (Slime mold).	Eukaryota; Amoebozoa; Mycetozoa; Dictyosteliida; Dictyostelium.	44689	ddi:DDB_G0278661
	Q75JR2	idhM	Isocitrate dehydrogenase [NADP], mitochondrial	-64.6403	7.44429	7	12	9	20.5607		IDHP_DICDI Reviewed; 428 AA.	Dictyostelium discoideum (Slime mold).	Eukaryota; Amoebozoa; Mycetozoa; Dictyosteliida; Dictyostelium.	44689	ddi:DDB_G0272210
	P13651	eif5a	Eukaryotic translation initiation factor 5A	-19.17	7.44273	3	3	3	33.9623		IF5A_DICDI Reviewed; 159 AA.	Dictyostelium discoideum (Slime mold).	Eukaryota; Amoebozoa; Mycetozoa; Dictyosteliida; Dictyostelium.	44689	ddi:DDB_G0284861
	Q55FN5	hdaA	Type-1 histone deacetylase 1	-44.6778	7.43977	2	6	3	4.44444		HDA11_DICDI Reviewed; 495 AA.	Dictyostelium discoideum (Slime mold).	Eukaryota; Amoebozoa; Mycetozoa; Dictyosteliida; Dictyostelium.	44689	ddi:DDB_G0268024
	Q54XI2	adprt1A	Poly [ADP-ribose] polymerase	-35.4355	7.43861	4	7	4	7.14286		Q54XI2_DICDI Unreviewed; 938 AA.	Dictyostelium discoideum (Slime mold).	Eukaryota; Amoebozoa; Mycetozoa; Dictyosteliida; Dictyostelium.	44689	ddi:DDB_G0278741
	Q7Z115	adprt-1A	Poly [ADP-ribose] polymerase	-35.4355	7.43861	4	7	4	7.14286		Q7Z115_DICDI Unreviewed; 938 AA.	Dictyostelium discoideum (Slime mold).	Eukaryota; Amoebozoa; Mycetozoa; Dictyosteliida; Dictyostelium.	44689
	Q54V35	DDB_G0280643	Probable serine/threonine-protein kinase kinase DDB_G0280643	-7.04807	7.43735	1	1	1	6.33484		Y9841_DICDI Reviewed; 442 AA.	Dictyostelium discoideum (Slime mold).	Eukaryota; Amoebozoa; Mycetozoa; Dictyosteliida; Dictyostelium.	44689	ddi:DDB_G0280643
	Q54CH4	DDB0191696	alpha-1,2-Mannosidase	-40.7102	7.43585	3	6	4	14.9565		Q54CH4_DICDI Unreviewed; 575 AA.	Dictyostelium discoideum (Slime mold).	Eukaryota; Amoebozoa; Mycetozoa; Dictyosteliida; Dictyostelium.	44689	ddi:DDB_G0292918
	P34139	rab1A	Ras-related protein Rab-1A	-45.2665	7.43548	5	9	8	33.1683		RAB1A_DICDI Reviewed; 202 AA.	Dictyostelium discoideum (Slime mold).	Eukaryota; Amoebozoa; Mycetozoa; Dictyosteliida; Dictyostelium.	44689	ddi:DDB_G0283757
	Q54KF3	ada	Probable adenosine deaminase	-35.1857	7.43506	5	8	7	11.9171		ADA_DICDI Reviewed; 772 AA.	Dictyostelium discoideum (Slime mold).	Eukaryota; Amoebozoa; Mycetozoa; Dictyosteliida; Dictyostelium.	44689	ddi:DDB_G0287371
	Q1ZXQ4	fcsB	Fatty acyl-CoA synthetase B	-25.0769	7.43082	2	4	3	5.64636		FCSB_DICDI Reviewed; 673 AA.	Dictyostelium discoideum (Slime mold).	Eukaryota; Amoebozoa; Mycetozoa; Dictyosteliida; Dictyostelium.	44689	ddi:DDB_G0269474
	P42530	dscE	Discoidin-2	-69.0872	7.42348	7	13	11	41.6342		DIS2_DICDI Reviewed; 257 AA.	Dictyostelium discoideum (Slime mold).	Eukaryota; Amoebozoa; Mycetozoa; Dictyosteliida; Dictyostelium.	44689	ddi:DDB_G0292552
	Q54G57	ascc3	Activating signal cointegrator 1 complex subunit 3	-28.5104	7.42344	3	5	4	3.55353		HELC1_DICDI Reviewed; 2195 AA.	Dictyostelium discoideum (Slime mold).	Eukaryota; Amoebozoa; Mycetozoa; Dictyosteliida; Dictyostelium.	44689	ddi:DDB_G0290389
	Q54M12	DDB0186893	Uncharacterized protein	-23.7871	7.42313	1	5	3	1.37489		Q54M12_DICDI Unreviewed; 1091 AA.	Dictyostelium discoideum (Slime mold).	Eukaryota; Amoebozoa; Mycetozoa; Dictyosteliida; Dictyostelium.	44689	ddi:DDB_G0286269
	Q54ST8	DDB0218370	Uncharacterized protein	-22.4207	7.42313	1	4	4	4.28082		Q54ST8_DICDI Unreviewed; 584 AA.	Dictyostelium discoideum (Slime mold).	Eukaryota; Amoebozoa; Mycetozoa; Dictyosteliida; Dictyostelium.	44689	ddi:DDB_G0282287
	Q54WY5	rrp1	Ribosomal RNA processing protein 1 homolog	-9.18093	7.42134	1	1	1	6.26263		RRP1_DICDI Reviewed; 495 AA.	Dictyostelium discoideum (Slime mold).	Eukaryota; Amoebozoa; Mycetozoa; Dictyosteliida; Dictyostelium.	44689	ddi:DDB_G0279321
	P14329	rpl19	60S ribosomal protein L19	-29.4852	7.42096	3	6	4	15.0538		RL19_DICDI Reviewed; 186 AA.	Dictyostelium discoideum (Slime mold).	Eukaryota; Amoebozoa; Mycetozoa; Dictyosteliida; Dictyostelium.	44689	ddi:DDB_G0281565
	P29446	trxB	Thioredoxin-2	-63.9574	7.41908	4	14	13	50		THIO2_DICDI Reviewed; 88 AA.	Dictyostelium discoideum (Slime mold).	Eukaryota; Amoebozoa; Mycetozoa; Dictyosteliida; Dictyostelium.	44689
	Q54C01	DDB0191867	Uncharacterized protein	-17.3379	7.41837	2	4	3	4.45415		Q54C01_DICDI Unreviewed; 1145 AA.	Dictyostelium discoideum (Slime mold).	Eukaryota; Amoebozoa; Mycetozoa; Dictyosteliida; Dictyostelium.	44689	ddi:DDB_G0293308
	Q55BK0	ufd1	Ubiquitin fusion degradation protein 1 homolog	-12.9521	7.41832	2	3	3	18.1818		UFD1_DICDI Reviewed; 330 AA.	Dictyostelium discoideum (Slime mold).	Eukaryota; Amoebozoa; Mycetozoa; Dictyosteliida; Dictyostelium.	44689	ddi:DDB_G0271122
	Q54ML4	heatr1	HEAT repeat-containing protein 1 homolog	-51.2643	7.41804	5	10	7	4.24676		HEAT1_DICDI Reviewed; 2237 AA.	Dictyostelium discoideum (Slime mold).	Eukaryota; Amoebozoa; Mycetozoa; Dictyosteliida; Dictyostelium.	44689	ddi:DDB_G0285875
	Q55DK2	DDB_G0269628	Probable serine/threonine-protein kinase DDB_G0269628	-44.3604	7.41686	3	7	6	6.51289		Y9628_DICDI Reviewed; 737 AA.	Dictyostelium discoideum (Slime mold).	Eukaryota; Amoebozoa; Mycetozoa; Dictyosteliida; Dictyostelium.	44689	ddi:DDB_G0269628
	P14132	rps9	40S ribosomal protein S9	-24.4779	7.41551	4	6	4	15.6757		RS9_DICDI Reviewed; 185 AA.	Dictyostelium discoideum (Slime mold).	Eukaryota; Amoebozoa; Mycetozoa; Dictyosteliida; Dictyostelium.	44689	ddi:DDB_G0289877
	P0C7W5	DDB_G0281707	Uncharacterized protein DDB_G0281707	-24.75	7.40705	2	5	4	13.5922		Y6649_DICDI Reviewed; 206 AA.	Dictyostelium discoideum (Slime mold).	Eukaryota; Amoebozoa; Mycetozoa; Dictyosteliida; Dictyostelium.	44689	ddi:DDB_G0281707
	Q556T3	fip-1	Filament-interacting protein	-20.1145	7.40704	1	3	3	1.4174		Q556T3_DICDI Unreviewed; 2046 AA.	Dictyostelium discoideum (Slime mold).	Eukaryota; Amoebozoa; Mycetozoa; Dictyosteliida; Dictyostelium.	44689	ddi:DDB_G0273107
	Q967Y0	fip	Filament-interacting protein	-20.1145	7.40704	1	3	3	1.42296		Q967Y0_DICDI Unreviewed; 2038 AA.	Dictyostelium discoideum (Slime mold).	Eukaryota; Amoebozoa; Mycetozoa; Dictyosteliida; Dictyostelium.	44689
	Q55FR9	copa	Coatomer subunit alpha	-42.7828	7.40548	4	8	5	6.71581		COPA_DICDI Reviewed; 1221 AA.	Dictyostelium discoideum (Slime mold).	Eukaryota; Amoebozoa; Mycetozoa; Dictyosteliida; Dictyostelium.	44689	ddi:DDB_G0267982
	Q54IT3	maoA	Probable flavin-containing monoamine oxidase A	-20.3714	7.40418	3	5	5	11.6228		AOFA_DICDI Reviewed; 456 AA.	Dictyostelium discoideum (Slime mold).	Eukaryota; Amoebozoa; Mycetozoa; Dictyosteliida; Dictyostelium.	44689	ddi:DDB_G0288541
	Q86KR5	DDB0169400	Uncharacterized protein	-29.4988	7.40366	3	6	4	27.1318		Q86KR5_DICDI Unreviewed; 129 AA.	Dictyostelium discoideum (Slime mold).	Eukaryota; Amoebozoa; Mycetozoa; Dictyosteliida; Dictyostelium.	44689	ddi:DDB_G0277761
	Q55C04	DDB0190939	Uncharacterized protein	-6.83649	7.40144	1	1	1	5.66893		Q55C04_DICDI Unreviewed; 441 AA.	Dictyostelium discoideum (Slime mold).	Eukaryota; Amoebozoa; Mycetozoa; Dictyosteliida; Dictyostelium.	44689	ddi:DDB_G0270282
	Q54LV8	rpl34	60S ribosomal protein L34	-26.2115	7.3988	2	4	3	22.9508		RL34_DICDI Reviewed; 122 AA.	Dictyostelium discoideum (Slime mold).	Eukaryota; Amoebozoa; Mycetozoa; Dictyosteliida; Dictyostelium.	44689	ddi:DDB_G0286389
	Q54MK8	rpl18a	60S ribosomal protein L18a	-49.6759	7.39851	4	9	6	32.1637		RL18A_DICDI Reviewed; 171 AA.	Dictyostelium discoideum (Slime mold).	Eukaryota; Amoebozoa; Mycetozoa; Dictyosteliida; Dictyostelium.	44689	ddi:DDB_G0285881
	Q54BB7	DDB0192112	Uncharacterized protein	-11.7447	7.3978	1	2	2	3.78378		Q54BB7_DICDI Unreviewed; 555 AA.	Dictyostelium discoideum (Slime mold).	Eukaryota; Amoebozoa; Mycetozoa; Dictyosteliida; Dictyostelium.	44689	ddi:DDB_G0293768
	P29447	trxC	Thioredoxin-3	-62.0992	7.39703	5	9	7	54.8077		THIO3_DICDI Reviewed; 104 AA.	Dictyostelium discoideum (Slime mold).	Eukaryota; Amoebozoa; Mycetozoa; Dictyosteliida; Dictyostelium.	44689	ddi:DDB_G0294489
	Q54FZ8	DDB_G0290641	Putative uncharacterized transmembrane protein DDB_G0290641	-24.3443	7.39617	3	4	3	1.22393		Y8923_DICDI Reviewed; 5801 AA.	Dictyostelium discoideum (Slime mold).	Eukaryota; Amoebozoa; Mycetozoa; Dictyosteliida; Dictyostelium.	44689	ddi:DDB_G0290515
	Q55GW5	DDB0189316	Uncharacterized protein	-12.4934	7.39531	1	2	1	2.34934		Q55GW5_DICDI Unreviewed; 979 AA.	Dictyostelium discoideum (Slime mold).	Eukaryota; Amoebozoa; Mycetozoa; Dictyosteliida; Dictyostelium.	44689	ddi:DDB_G0267480
	Q54HG9	swp1	Dolichyl-diphosphooligosaccharide--protein glycosyltransferase subunit swp1	-33.8094	7.39479	1	6	4	2.62774		RPN2_DICDI Reviewed; 685 AA.	Dictyostelium discoideum (Slime mold).	Eukaryota; Amoebozoa; Mycetozoa; Dictyosteliida; Dictyostelium.	44689	ddi:DDB_G0289479
	Q55BA7	DDB0216808	Uncharacterized protein	-29.9701	7.39472	3	6	5	4.64248		Q55BA7_DICDI Unreviewed; 1874 AA.	Dictyostelium discoideum (Slime mold).	Eukaryota; Amoebozoa; Mycetozoa; Dictyosteliida; Dictyostelium.	44689	ddi:DDB_G0271398
	Q54BK2	dcd2A	Neutral ceramidase A	-26.8125	7.39345	3	5	4	12.0448		NCSEA_DICDI Reviewed; 714 AA.	Dictyostelium discoideum (Slime mold).	Eukaryota; Amoebozoa; Mycetozoa; Dictyosteliida; Dictyostelium.	44689	ddi:DDB_G0293538
	P90521	pfkA	ATP-dependent 6-phosphofructokinase	-17.3805	7.39245	2	3	3	5.7554		PFKA_DICDI Reviewed; 834 AA.	Dictyostelium discoideum (Slime mold).	Eukaryota; Amoebozoa; Mycetozoa; Dictyosteliida; Dictyostelium.	44689	ddi:DDB_G0274111
	Q54RK5	enoA	Enolase A	-65.9514	7.38593	6	12	7	20.2765		ENOA_DICDI Reviewed; 434 AA.	Dictyostelium discoideum (Slime mold).	Eukaryota; Amoebozoa; Mycetozoa; Dictyosteliida; Dictyostelium.	44689	ddi:DDB_G0283137
	C7G034	DDB_G0285063	Uncharacterized protein	-22.7602	7.38543	2	3	3	1.31857		C7G034_DICDI Unreviewed; 3792 AA.	Dictyostelium discoideum (Slime mold).	Eukaryota; Amoebozoa; Mycetozoa; Dictyosteliida; Dictyostelium.	44689	ddi:DDB_G0285063
	Q54LF1	DDB_G0286669	Acyl-coenzyme A oxidase	-23.9278	7.38396	2	3	2	5.54723		Q54LF1_DICDI Unreviewed; 667 AA.	Dictyostelium discoideum (Slime mold).	Eukaryota; Amoebozoa; Mycetozoa; Dictyosteliida; Dictyostelium.	44689	ddi:DDB_G0286669
	Q54KZ1	DDB0187236	Proline iminopeptidase	-24.3122	7.38248	3	7	4	14.3695		Q54KZ1_DICDI Unreviewed; 341 AA.	Dictyostelium discoideum (Slime mold).	Eukaryota; Amoebozoa; Mycetozoa; Dictyosteliida; Dictyostelium.	44689	ddi:DDB_G0287013
	Q86K94	trappc3	Trafficking protein particle complex subunit 3	-12.4072	7.3763	1	2	1	11.828		TPPC3_DICDI Reviewed; 186 AA.	Dictyostelium discoideum (Slime mold).	Eukaryota; Amoebozoa; Mycetozoa; Dictyosteliida; Dictyostelium.	44689	ddi:DDB_G0277135
	P25323	mlkA	Myosin light chain kinase A	-36.4521	7.37561	2	8	7	9.83051		MYLKA_DICDI Reviewed; 295 AA.	Dictyostelium discoideum (Slime mold).	Eukaryota; Amoebozoa; Mycetozoa; Dictyosteliida; Dictyostelium.	44689	ddi:DDB_G0279925
	Q54MH8	dlpB	Dynamin-like protein B	-4.79255	7.37524	1	1	1	5.81683		DLPB_DICDI Reviewed; 808 AA.	Dictyostelium discoideum (Slime mold).	Eukaryota; Amoebozoa; Mycetozoa; Dictyosteliida; Dictyostelium.	44689	ddi:DDB_G0285931
	Q54W99	DDB0206299	Uncharacterized protein	-24.8671	7.37363	3	5	4	7.40158		Q54W99_DICDI Unreviewed; 635 AA.	Dictyostelium discoideum (Slime mold).	Eukaryota; Amoebozoa; Mycetozoa; Dictyosteliida; Dictyostelium.	44689	ddi:DDB_G0279807
	P34092	myoB	Myosin IB heavy chain	-37.0617	7.37326	3	6	4	4.14041		MYOB_DICDI Reviewed; 1111 AA.	Dictyostelium discoideum (Slime mold).	Eukaryota; Amoebozoa; Mycetozoa; Dictyosteliida; Dictyostelium.	44689	ddi:DDB_G0289117
	Q54E62	ddost	Dolichyl-diphosphooligosaccharide--protein glycosyltransferase 48 kDa subunit	-18.1889	7.37194	2	4	3	7.74648		OST48_DICDI Reviewed; 426 AA.	Dictyostelium discoideum (Slime mold).	Eukaryota; Amoebozoa; Mycetozoa; Dictyosteliida; Dictyostelium.	44689	ddi:DDB_G0291780
	Q54GG5	DDB0188760	Uncharacterized protein	-14.1871	7.3703	1	4	2	3.75		Q54GG5_DICDI Unreviewed; 720 AA.	Dictyostelium discoideum (Slime mold).	Eukaryota; Amoebozoa; Mycetozoa; Dictyosteliida; Dictyostelium.	44689	ddi:DDB_G0290179
	P02599	calA	Calmodulin	-48.5834	7.37004	3	9	8	36.8421		CALM_DICDI Reviewed; 152 AA.	Dictyostelium discoideum (Slime mold).	Eukaryota; Amoebozoa; Mycetozoa; Dictyosteliida; Dictyostelium.	44689	ddi:DDB_G0279407
	Q55GX8	ORFNames=DDB0216521, DDB0216703	Uncharacterized protein	-27.8659	7.36932	4	7	5	21.466		Q55GX8_DICDI Unreviewed; 382 AA.	Dictyostelium discoideum (Slime mold).	Eukaryota; Amoebozoa; Mycetozoa; Dictyosteliida; Dictyostelium.	44689	ddi:DDB_G0267358
	O15723	gag	Gag	-27.8659	7.36932	4	7	5	21.466		O15723_DICDI Unreviewed; 382 AA.	Dictyostelium discoideum (Slime mold).	Eukaryota; Amoebozoa; Mycetozoa; Dictyosteliida; Dictyostelium.	44689	ddi:DDB_G0267368
	Q54TV8	DDB0218313	Uncharacterized protein	-27.8659	7.36932	4	7	5	21.466		Q54TV8_DICDI Unreviewed; 382 AA.	Dictyostelium discoideum (Slime mold).	Eukaryota; Amoebozoa; Mycetozoa; Dictyosteliida; Dictyostelium.	44689	ddi:DDB_G0281533
	Q54Q48	DDB_G0284097	Putative uncharacterized protein DDB_G0284097	-25.4876	7.36787	3	5	3	11.5324		Y5844_DICDI Reviewed; 633 AA.	Dictyostelium discoideum (Slime mold).	Eukaryota; Amoebozoa; Mycetozoa; Dictyosteliida; Dictyostelium.	44689	ddi:DDB_G0284097
	Q54GN5	uap1	Probable UDP-N-acetylglucosamine pyrophosphorylase	-11.7451	7.36716	1	1	1	5.13347		UAP1_DICDI Reviewed; 487 AA.	Dictyostelium discoideum (Slime mold).	Eukaryota; Amoebozoa; Mycetozoa; Dictyosteliida; Dictyostelium.	44689	ddi:DDB_G0290055
	Q54V76	DDB_G0280569	Probable cytochrome b-c1 complex subunit 8	-10.8504	7.36496	1	2	2	39.726		QCR8_DICDI Reviewed; 73 AA.	Dictyostelium discoideum (Slime mold).	Eukaryota; Amoebozoa; Mycetozoa; Dictyosteliida; Dictyostelium.	44689	ddi:DDB_G0280569
	Q54J48	pdx2	Probable pyridoxal 5'-phosphate synthase subunit pdx2	-35.6317	7.36321	3	5	5	18.5484		PDX2_DICDI Reviewed; 248 AA.	Dictyostelium discoideum (Slime mold).	Eukaryota; Amoebozoa; Mycetozoa; Dictyosteliida; Dictyostelium.	44689	ddi:DDB_G0288305
	Q54MP0	cad3	Putative calcium-dependent cell adhesion molecule 3	-36.3748	7.36316	1	4	4	7.51174		CAD3_DICDI Reviewed; 213 AA.	Dictyostelium discoideum (Slime mold).	Eukaryota; Amoebozoa; Mycetozoa; Dictyosteliida; Dictyostelium.	44689	ddi:DDB_G0285817
	Q550R2	ctxB	Cortexillin-2	-35.2195	7.36285	4	7	4	11.3379		CTXB_DICDI Reviewed; 441 AA.	Dictyostelium discoideum (Slime mold).	Eukaryota; Amoebozoa; Mycetozoa; Dictyosteliida; Dictyostelium.	44689	ddi:DDB_G0276893
	Q54GG6	DDB0188759	Uncharacterized protein	-8.02395	7.3625	1	2	2	3.3419		Q54GG6_DICDI Unreviewed; 389 AA.	Dictyostelium discoideum (Slime mold).	Eukaryota; Amoebozoa; Mycetozoa; Dictyosteliida; Dictyostelium.	44689	ddi:DDB_G0290177
	Q54QV1	DDB0218513	Uncharacterized protein	-41.2649	7.36168	3	7	7	6.72783		Q54QV1_DICDI Unreviewed; 981 AA.	Dictyostelium discoideum (Slime mold).	Eukaryota; Amoebozoa; Mycetozoa; Dictyosteliida; Dictyostelium.	44689	ddi:DDB_G0283745
	Q94501	hydA	HydA	-17.3563	7.3606	2	2	2	11.7647		Q94501_DICDI Unreviewed; 272 AA.	Dictyostelium discoideum (Slime mold).	Eukaryota; Amoebozoa; Mycetozoa; Dictyosteliida; Dictyostelium.	44689
	Q54N17	rps15	40S ribosomal protein S15	-45.1531	7.35872	3	7	6	29.8611		RS15_DICDI Reviewed; 144 AA.	Dictyostelium discoideum (Slime mold).	Eukaryota; Amoebozoa; Mycetozoa; Dictyosteliida; Dictyostelium.	44689	ddi:DDB_G0285561
	O96621	arpB	Actin-related protein 2	-42.0578	7.35851	4	10	5	19.1327		ARP2_DICDI Reviewed; 392 AA.	Dictyostelium discoideum (Slime mold).	Eukaryota; Amoebozoa; Mycetozoa; Dictyosteliida; Dictyostelium.	44689	ddi:DDB_G0272106
	P42529	cbpA	Calcium-binding protein A	-9.85387	7.35848	1	2	2	13.4615		CBPA_DICDI Reviewed; 156 AA.	Dictyostelium discoideum (Slime mold).	Eukaryota; Amoebozoa; Mycetozoa; Dictyosteliida; Dictyostelium.	44689	ddi:DDB_G0276759
	Q55CS3	DDB0190675	Uncharacterized protein	-18.0601	7.35846	2	3	2	3.62117		Q55CS3_DICDI Unreviewed; 1077 AA.	Dictyostelium discoideum (Slime mold).	Eukaryota; Amoebozoa; Mycetozoa; Dictyosteliida; Dictyostelium.	44689	ddi:DDB_G0269924
	Q557H3	DDB_G0273473	UPF0505 protein	-37.4058	7.35825	3	6	3	6.4843		U505_DICDI Reviewed; 987 AA.	Dictyostelium discoideum (Slime mold).	Eukaryota; Amoebozoa; Mycetozoa; Dictyosteliida; Dictyostelium.	44689	ddi:DDB_G0273473
	Q54D66	DDB0184409	Uncharacterized protein	-34.614	7.35761	3	8	7	9.1623		Q54D66_DICDI Unreviewed; 764 AA.	Dictyostelium discoideum (Slime mold).	Eukaryota; Amoebozoa; Mycetozoa; Dictyosteliida; Dictyostelium.	44689	ddi:DDB_G0292456
	Q54BW6	ttc27	Tetratricopeptide repeat protein 27 homolog	-8.79533	7.35746	1	1	1	2.93083		TTC27_DICDI Reviewed; 853 AA.	Dictyostelium discoideum (Slime mold).	Eukaryota; Amoebozoa; Mycetozoa; Dictyosteliida; Dictyostelium.	44689	ddi:DDB_G0293372
	Q55AB5	rpl32	60S ribosomal protein L32	-25.2905	7.35528	4	8	6	31.5789		RL32_DICDI Reviewed; 133 AA.	Dictyostelium discoideum (Slime mold).	Eukaryota; Amoebozoa; Mycetozoa; Dictyosteliida; Dictyostelium.	44689	ddi:DDB_G0271976
	Q54DF9	hemE	Uroporphyrinogen decarboxylase	-18.8323	7.35449	3	5	5	16.2088		DCUP_DICDI Reviewed; 364 AA.	Dictyostelium discoideum (Slime mold).	Eukaryota; Amoebozoa; Mycetozoa; Dictyosteliida; Dictyostelium.	44689	ddi:DDB_G0292294
	Q1ZXC6	elp3	Probable elongator complex protein 3	-39.617	7.35376	3	8	8	11.6279		ELP3_DICDI Reviewed; 559 AA.	Dictyostelium discoideum (Slime mold).	Eukaryota; Amoebozoa; Mycetozoa; Dictyosteliida; Dictyostelium.	44689	ddi:DDB_G0290103
	Q54EX5	sptB	Serine palmitoyltransferase 2	-18.7165	7.35268	2	4	2	10.2041		SPTC2_DICDI Reviewed; 490 AA.	Dictyostelium discoideum (Slime mold).	Eukaryota; Amoebozoa; Mycetozoa; Dictyosteliida; Dictyostelium.	44689	ddi:DDB_G0291283
	P36408	gpbA	Guanine nucleotide-binding protein subunit beta	-13.2007	7.35147	1	2	2	5.18732		GBB_DICDI Reviewed; 347 AA.	Dictyostelium discoideum (Slime mold).	Eukaryota; Amoebozoa; Mycetozoa; Dictyosteliida; Dictyostelium.	44689	ddi:DDB_G0277143
	Q54NW9	ucr	Cytochrome b-c1 complex subunit Rieske, mitochondrial	-15.063	7.34999	1	2	2	19.6262		Q54NW9_DICDI Unreviewed; 214 AA.	Dictyostelium discoideum (Slime mold).	Eukaryota; Amoebozoa; Mycetozoa; Dictyosteliida; Dictyostelium.	44689	ddi:DDB_G0284947
	Q86JE1	DDB_G0272130	Recoverin family protein DDB_G0272130	-27.5528	7.34927	2	4	2	16.0976		Y2130_DICDI Reviewed; 205 AA.	Dictyostelium discoideum (Slime mold).	Eukaryota; Amoebozoa; Mycetozoa; Dictyosteliida; Dictyostelium.	44689	ddi:DDB_G0272130
	O76856	ctsD	Cathepsin D	-44.2971	7.34801	4	6	4	13.8381		CATD_DICDI Reviewed; 383 AA.	Dictyostelium discoideum (Slime mold).	Eukaryota; Amoebozoa; Mycetozoa; Dictyosteliida; Dictyostelium.	44689	ddi:DDB_G0279411
	Q54T85	tra1	Probable transcription-associated protein 1	-36.0766	7.34745	4	9	5	1.65866		TRA1_DICDI Reviewed; 4582 AA.	Dictyostelium discoideum (Slime mold).	Eukaryota; Amoebozoa; Mycetozoa; Dictyosteliida; Dictyostelium.	44689	ddi:DDB_G0281947
	Q54DJ7	DDB0184280	Uncharacterized protein	-37.5579	7.34236	4	7	5	2.86762		Q54DJ7_DICDI Unreviewed; 2999 AA.	Dictyostelium discoideum (Slime mold).	Eukaryota; Amoebozoa; Mycetozoa; Dictyosteliida; Dictyostelium.	44689	ddi:DDB_G0292230
	Q9BMX0	erf1	Eukaryotic peptide chain release factor subunit 1	-34.2576	7.34149	3	6	5	12.6984		ERF1_DICDI Reviewed; 441 AA.	Dictyostelium discoideum (Slime mold).	Eukaryota; Amoebozoa; Mycetozoa; Dictyosteliida; Dictyostelium.	44689	ddi:DDB_G0288613
	Q86AX3	uroc1	Probable urocanate hydratase	-38.7779	7.34107	2	8	5	2.97619		HUTU_DICDI Reviewed; 672 AA.	Dictyostelium discoideum (Slime mold).	Eukaryota; Amoebozoa; Mycetozoa; Dictyosteliida; Dictyostelium.	44689	ddi:DDB_G0277727
	C7G051	rpl39	60S ribosomal protein L39	-10.4394	7.34037	1	4	2	19.6078		C7G051_DICDI Unreviewed; 51 AA.	Dictyostelium discoideum (Slime mold).	Eukaryota; Amoebozoa; Mycetozoa; Dictyosteliida; Dictyostelium.	44689	ddi:DDB_G0302511
	Q54Q51	rps16	40S ribosomal protein S16	-32.2606	7.33774	3	8	7	21.7687		RS16_DICDI Reviewed; 147 AA.	Dictyostelium discoideum (Slime mold).	Eukaryota; Amoebozoa; Mycetozoa; Dictyosteliida; Dictyostelium.	44689	ddi:DDB_G0284093
	Q54WY2	cnrP	Putative countin receptor Cnr17	-26.8171	7.33646	2	6	5	3.15315		Q54WY2_DICDI Unreviewed; 1110 AA.	Dictyostelium discoideum (Slime mold).	Eukaryota; Amoebozoa; Mycetozoa; Dictyosteliida; Dictyostelium.	44689	ddi:DDB_G0279327
	Q55E83	nif3	NIF3-like protein 1	-36.7558	7.33625	3	6	4	14.4068		NIF3L_DICDI Reviewed; 354 AA.	Dictyostelium discoideum (Slime mold).	Eukaryota; Amoebozoa; Mycetozoa; Dictyosteliida; Dictyostelium.	44689	ddi:DDB_G0270854
	Q54JD9	oxct1	Probable succinyl-CoA:3-ketoacid coenzyme A transferase, mitochondrial	-60.2376	7.33312	3	11	9	11.7878		SCOT_DICDI Reviewed; 509 AA.	Dictyostelium discoideum (Slime mold).	Eukaryota; Amoebozoa; Mycetozoa; Dictyosteliida; Dictyostelium.	44689	ddi:DDB_G0288105
	Q550W7	ubqJ	Polyubiquitin-J	-27.0701	7.33185	3	3	3	30.5195		UBIQJ_DICDI Reviewed; 305 AA.	Dictyostelium discoideum (Slime mold).	Eukaryota; Amoebozoa; Mycetozoa; Dictyosteliida; Dictyostelium.	44689	ddi:DDB_G0269458
	P34123	psmC4	26S protease regulatory subunit 6B homolog	-38.5784	7.33164	3	4	4	9.42928		PRS6B_DICDI Reviewed; 403 AA.	Dictyostelium discoideum (Slime mold).	Eukaryota; Amoebozoa; Mycetozoa; Dictyosteliida; Dictyostelium.	44689	ddi:DDB_G0289003
	Q75JQ1	aspS1	Aspartate--tRNA ligase, cytoplasmic 1	-32.4902	7.33046	5	6	5	16.8403		SYDC1_DICDI Reviewed; 576 AA.	Dictyostelium discoideum (Slime mold).	Eukaryota; Amoebozoa; Mycetozoa; Dictyosteliida; Dictyostelium.	44689	ddi:DDB_G0272236
	Q54YL2	dak	Deoxyadenosine kinase	-7.78382	7.32925	1	2	1	9.38776		DAK_DICDI Reviewed; 245 AA.	Dictyostelium discoideum (Slime mold).	Eukaryota; Amoebozoa; Mycetozoa; Dictyosteliida; Dictyostelium.	44689	ddi:DDB_G0278191
	Q54S83	midA	NADH dehydrogenase [ubiquinone] complex I, assembly factor 7	-19.0896	7.32694	2	4	4	6.81818		NDUF7_DICDI Reviewed; 484 AA.	Dictyostelium discoideum (Slime mold).	Eukaryota; Amoebozoa; Mycetozoa; Dictyosteliida; Dictyostelium.	44689	ddi:DDB_G0282615
	Q6XHA7	roco9	Probable serine/threonine-protein kinase roco9	-15.275	7.32667	2	3	2	1.18871		ROCO9_DICDI Reviewed; 3365 AA.	Dictyostelium discoideum (Slime mold).	Eukaryota; Amoebozoa; Mycetozoa; Dictyosteliida; Dictyostelium.	44689	ddi:DDB_G0288183
	Q54MN4	DDB0186704	Uncharacterized protein	-13.5802	7.32629	1	2	2	6.00601		Q54MN4_DICDI Unreviewed; 333 AA.	Dictyostelium discoideum (Slime mold).	Eukaryota; Amoebozoa; Mycetozoa; Dictyosteliida; Dictyostelium.	44689	ddi:DDB_G0285827
	Q54Y50	DDB0218102	Uncharacterized protein	-13.1294	7.32564	2	4	4	6.61871		Q54Y50_DICDI Unreviewed; 695 AA.	Dictyostelium discoideum (Slime mold).	Eukaryota; Amoebozoa; Mycetozoa; Dictyosteliida; Dictyostelium.	44689	ddi:DDB_G0278685
	Q54I80	panC	Pantoate--beta-alanine ligase	-23.4724	7.32403	1	4	2	4.66667		PANC_DICDI Reviewed; 300 AA.	Dictyostelium discoideum (Slime mold).	Eukaryota; Amoebozoa; Mycetozoa; Dictyosteliida; Dictyostelium.	44689	ddi:DDB_G0288935
	Q9NCL7	pitB	Phosphatidylinositol transfer protein 2	-22.9712	7.32351	3	4	4	9.65251		PITP2_DICDI Reviewed; 259 AA.	Dictyostelium discoideum (Slime mold).	Eukaryota; Amoebozoa; Mycetozoa; Dictyosteliida; Dictyostelium.	44689	ddi:DDB_G0274579
	Q869W6	DDB_G0275057	Probable myosin light chain kinase DDB_G0275057	-14.9586	7.32293	1	2	2	6.87679		MYLKG_DICDI Reviewed; 349 AA.	Dictyostelium discoideum (Slime mold).	Eukaryota; Amoebozoa; Mycetozoa; Dictyosteliida; Dictyostelium.	44689	ddi:DDB_G0275057
	P54670	cafA	Calfumirin-1	-11.9208	7.32094	1	2	2	9.46746		CAF1_DICDI Reviewed; 169 AA.	Dictyostelium discoideum (Slime mold).	Eukaryota; Amoebozoa; Mycetozoa; Dictyosteliida; Dictyostelium.	44689	ddi:DDB_G0277827
	Q556N9	ORFNames=DDB0168012, DDB0217387	Uncharacterized protein	-20.8993	7.32059	3	4	4	6.18557		Q556N9_DICDI Unreviewed; 970 AA.	Dictyostelium discoideum (Slime mold).	Eukaryota; Amoebozoa; Mycetozoa; Dictyosteliida; Dictyostelium.	44689	ddi:DDB_G0272807
	O77229	catA	Catalase-A	-32.184	7.3204	4	5	4	9.87903		CATA_DICDI Reviewed; 496 AA.	Dictyostelium discoideum (Slime mold).	Eukaryota; Amoebozoa; Mycetozoa; Dictyosteliida; Dictyostelium.	44689	ddi:DDB_G0274595
	Q54JW0	ndufaf5	NADH dehydrogenase [ubiquinone] 1 alpha subcomplex assembly factor 5	-11.4922	7.3155	1	2	1	9.40367		NDUF5_DICDI Reviewed; 436 AA.	Dictyostelium discoideum (Slime mold).	Eukaryota; Amoebozoa; Mycetozoa; Dictyosteliida; Dictyostelium.	44689	ddi:DDB_G0287769
	Q54LG7	DDB0187069	Uncharacterized protein	-23.8763	7.3152	2	5	4	4.78873		Q54LG7_DICDI Unreviewed; 1065 AA.	Dictyostelium discoideum (Slime mold).	Eukaryota; Amoebozoa; Mycetozoa; Dictyosteliida; Dictyostelium.	44689	ddi:DDB_G0286645
	Q54SP2	forB	Formin-B	-35.864	7.3143	3	6	4	4.26288		FORB_DICDI Reviewed; 1126 AA.	Dictyostelium discoideum (Slime mold).	Eukaryota; Amoebozoa; Mycetozoa; Dictyosteliida; Dictyostelium.	44689	ddi:DDB_G0282297
	Q555H5	DDB0217527	Uncharacterized protein	-52.9343	7.31345	5	8	8	6.45161		Q555H5_DICDI Unreviewed; 1767 AA.	Dictyostelium discoideum (Slime mold).	Eukaryota; Amoebozoa; Mycetozoa; Dictyosteliida; Dictyostelium.	44689	ddi:DDB_G0274879
	Q54W35	lipA	Uncharacterized protein	-46.4508	7.31287	3	7	5	12.2417		Q54W35_DICDI Unreviewed; 629 AA.	Dictyostelium discoideum (Slime mold).	Eukaryota; Amoebozoa; Mycetozoa; Dictyosteliida; Dictyostelium.	44689	ddi:DDB_G0279909
	Q54F55	DDB0189237	Uncharacterized protein	-4.13049	7.3121	1	1	1	1.31868		Q54F55_DICDI Unreviewed; 1820 AA.	Dictyostelium discoideum (Slime mold).	Eukaryota; Amoebozoa; Mycetozoa; Dictyosteliida; Dictyostelium.	44689	ddi:DDB_G0291093
	Q8T295	prpf8	Pre-mRNA-processing-splicing factor 8 homolog	-24.3662	7.30795	3	5	4	2.40653		PRP8_DICDI Reviewed; 2327 AA.	Dictyostelium discoideum (Slime mold).	Eukaryota; Amoebozoa; Mycetozoa; Dictyosteliida; Dictyostelium.	44689	ddi:DDB_G0274229
	Q54TU2	DDB0205629	Uncharacterized protein	-21.2334	7.30515	1	4	2	0.784753		Q54TU2_DICDI Unreviewed; 1784 AA.	Dictyostelium discoideum (Slime mold).	Eukaryota; Amoebozoa; Mycetozoa; Dictyosteliida; Dictyostelium.	44689	ddi:DDB_G0281499
	P48160	rpl27a	60S ribosomal protein L27a	-8.90939	7.30502	2	3	3	6.08108		RL27A_DICDI Reviewed; 148 AA.	Dictyostelium discoideum (Slime mold).	Eukaryota; Amoebozoa; Mycetozoa; Dictyosteliida; Dictyostelium.	44689	ddi:DDB_G0292388
	Q54UD6	DDB0204038	Uncharacterized protein	-23.2975	7.30365	2	4	3	4.07332		Q54UD6_DICDI Unreviewed; 982 AA.	Dictyostelium discoideum (Slime mold).	Eukaryota; Amoebozoa; Mycetozoa; Dictyosteliida; Dictyostelium.	44689	ddi:DDB_G0281141
	Q54W90	DDB_0206311	Protein SEY1 homolog	-21.1304	7.30256	2	4	3	4.9217		SEY1_DICDI Reviewed; 894 AA.	Dictyostelium discoideum (Slime mold).	Eukaryota; Amoebozoa; Mycetozoa; Dictyosteliida; Dictyostelium.	44689	ddi:DDB_G0279823
	Q8T2U3	DDB0167483	Uncharacterized protein	-26.5689	7.30188	3	5	4	14.4124		Q8T2U3_DICDI Unreviewed; 451 AA.	Dictyostelium discoideum (Slime mold).	Eukaryota; Amoebozoa; Mycetozoa; Dictyosteliida; Dictyostelium.	44689	ddi:DDB_G0275107
	Q54J66	thrS1	Probable threonine--tRNA ligase 1, cytoplasmic	-21.8209	7.30011	2	3	2	5.49296		SYTC1_DICDI Reviewed; 710 AA.	Dictyostelium discoideum (Slime mold).	Eukaryota; Amoebozoa; Mycetozoa; Dictyosteliida; Dictyostelium.	44689	ddi:DDB_G0288267
	Q86IX8	DDB0167895	Uncharacterized protein	-12.5162	7.29818	1	2	2	12.8713		Q86IX8_DICDI Unreviewed; 202 AA.	Dictyostelium discoideum (Slime mold).	Eukaryota; Amoebozoa; Mycetozoa; Dictyosteliida; Dictyostelium.	44689	ddi:DDB_G0274329
	Q54EY4	dst3	Serine/threonine-protein kinase dst3	-22.6007	7.29718	2	4	4	6.9395		DST3_DICDI Reviewed; 562 AA.	Dictyostelium discoideum (Slime mold).	Eukaryota; Amoebozoa; Mycetozoa; Dictyosteliida; Dictyostelium.	44689	ddi:DDB_G0291267
	Q54RI9	xpot	Exportin-T	-16.9025	7.29602	2	4	2	1.65441		XPOT_DICDI Reviewed; 1088 AA.	Dictyostelium discoideum (Slime mold).	Eukaryota; Amoebozoa; Mycetozoa; Dictyosteliida; Dictyostelium.	44689	ddi:DDB_G0283119
	Q552J4	DDB0203528	Uncharacterized protein	-4.40714	7.29545	1	1	1	5.60748		Q552J4_DICDI Unreviewed; 428 AA.	Dictyostelium discoideum (Slime mold).	Eukaryota; Amoebozoa; Mycetozoa; Dictyosteliida; Dictyostelium.	44689	ddi:DDB_G0275961
	Q552J5	DDB0203529	Uncharacterized protein	-4.40714	7.29545	1	1	1	5.12821		Q552J5_DICDI Unreviewed; 468 AA.	Dictyostelium discoideum (Slime mold).	Eukaryota; Amoebozoa; Mycetozoa; Dictyosteliida; Dictyostelium.	44689	ddi:DDB_G0275963
	Q54NS7	prafB	PRA1 family protein 2	-5.78888	7.29464	1	2	1	7.59494		PRAFB_DICDI Reviewed; 158 AA.	Dictyostelium discoideum (Slime mold).	Eukaryota; Amoebozoa; Mycetozoa; Dictyosteliida; Dictyostelium.	44689	ddi:DDB_G0285007
	Q55D68	cnrI	Putative countin receptor Cnr9	-8.73391	7.29411	1	2	2	3.1746		Q55D68_DICDI Unreviewed; 567 AA.	Dictyostelium discoideum (Slime mold).	Eukaryota; Amoebozoa; Mycetozoa; Dictyosteliida; Dictyostelium.	44689	ddi:DDB_G0269768
	Q54PX6	DDB0185918	Uncharacterized protein	-14.161	7.29319	1	2	2	3.47395		Q54PX6_DICDI Unreviewed; 403 AA.	Dictyostelium discoideum (Slime mold).	Eukaryota; Amoebozoa; Mycetozoa; Dictyosteliida; Dictyostelium.	44689	ddi:DDB_G0284243
	Q54Y47	DDB0205443	Uncharacterized protein	-9.45702	7.29309	1	1	1	2.35294		Q54Y47_DICDI Unreviewed; 1275 AA.	Dictyostelium discoideum (Slime mold).	Eukaryota; Amoebozoa; Mycetozoa; Dictyosteliida; Dictyostelium.	44689	ddi:DDB_G0278417
	Q54C92	csn6	COP9 signalosome complex subunit 6	-25.6193	7.29236	2	4	3	14.2395		CSN6_DICDI Reviewed; 309 AA.	Dictyostelium discoideum (Slime mold).	Eukaryota; Amoebozoa; Mycetozoa; Dictyosteliida; Dictyostelium.	44689	ddi:DDB_G0293180
	Q86JF2	lvsB	BEACH domain-containing protein lvsB	-4.32131	7.29146	1	1	1	0.679942		LVSB_DICDI Reviewed; 4118 AA.	Dictyostelium discoideum (Slime mold).	Eukaryota; Amoebozoa; Mycetozoa; Dictyosteliida; Dictyostelium.	44689	ddi:DDB_G0271504
	Q54B49	pks45	Probable polyketide synthase 45	-19.3171	7.29067	2	3	3	1.39069		PKS45_DICDI Reviewed; 3092 AA.	Dictyostelium discoideum (Slime mold).	Eukaryota; Amoebozoa; Mycetozoa; Dictyosteliida; Dictyostelium.	44689	ddi:DDB_G0293912
	Q54EF2	prmt1	Protein arginine N-methyltransferase 1	-25.4318	7.29056	1	4	2	5.8651		ANM1_DICDI Reviewed; 341 AA.	Dictyostelium discoideum (Slime mold).	Eukaryota; Amoebozoa; Mycetozoa; Dictyosteliida; Dictyostelium.	44689	ddi:DDB_G0291556
	Q55B03	DDB0216860	Uncharacterized protein	-4.0992	7.2903	1	1	1	3.25534		Q55B03_DICDI Unreviewed; 983 AA.	Dictyostelium discoideum (Slime mold).	Eukaryota; Amoebozoa; Mycetozoa; Dictyosteliida; Dictyostelium.	44689	ddi:DDB_G0271598
	Q552S7	DDB_G0275913	Putative acetyltransferase DDB_G0275913	-6.93056	7.28969	1	1	1	16.3158		Y5913_DICDI Reviewed; 190 AA.	Dictyostelium discoideum (Slime mold).	Eukaryota; Amoebozoa; Mycetozoa; Dictyosteliida; Dictyostelium.	44689	ddi:DDB_G0275913
	Q94464	dymA	Dynamin-A	-17.8031	7.28913	2	4	3	3.8687		DYNA_DICDI Reviewed; 853 AA.	Dictyostelium discoideum (Slime mold).	Eukaryota; Amoebozoa; Mycetozoa; Dictyosteliida; Dictyostelium.	44689	ddi:DDB_G0277849
	Q54CF8	DDB0220643	CHD gene family protein containing chromodomain, helicase domain, and DNA-binding domain	-30.8591	7.28765	3	5	5	1.95376		Q54CF8_DICDI Unreviewed; 3071 AA.	Dictyostelium discoideum (Slime mold).	Eukaryota; Amoebozoa; Mycetozoa; Dictyosteliida; Dictyostelium.	44689	ddi:DDB_G0293012
	Q54HB2	tufm	Elongation factor Tu, mitochondrial	-58.4016	7.28728	6	9	8	22.1698		EFTU_DICDI Reviewed; 424 AA.	Dictyostelium discoideum (Slime mold).	Eukaryota; Amoebozoa; Mycetozoa; Dictyosteliida; Dictyostelium.	44689	ddi:DDB_G0289593
	Q54B14	qpct	Glutaminyl-peptide cyclotransferase	-28.4695	7.2865	3	8	6	18.0556		QPCT_DICDI Reviewed; 360 AA.	Dictyostelium discoideum (Slime mold).	Eukaryota; Amoebozoa; Mycetozoa; Dictyosteliida; Dictyostelium.	44689	ddi:DDB_G0293986
	Q555H8	rnf160	E3 ubiquitin-protein ligase listerin	-31.4875	7.28639	3	5	5	4.45279		LTN1_DICDI Reviewed; 1864 AA.	Dictyostelium discoideum (Slime mold).	Eukaryota; Amoebozoa; Mycetozoa; Dictyosteliida; Dictyostelium.	44689	ddi:DDB_G0274875
	Q54RH6	DDB0185382	Uncharacterized protein	-16.7717	7.28424	2	4	4	5.64202		Q54RH6_DICDI Unreviewed; 514 AA.	Dictyostelium discoideum (Slime mold).	Eukaryota; Amoebozoa; Mycetozoa; Dictyosteliida; Dictyostelium.	44689	ddi:DDB_G0283157
	Q54BN8	DDB_G0293534	Uncharacterized protein DDB_G0293534	-4.79244	7.28375	1	1	1	4.2042		Y3534_DICDI Reviewed; 999 AA.	Dictyostelium discoideum (Slime mold).	Eukaryota; Amoebozoa; Mycetozoa; Dictyosteliida; Dictyostelium.	44689	ddi:DDB_G0293534
	Q54TA6	DDB0204271	Uncharacterized protein	-24.8826	7.28277	3	4	4	6.41593		Q54TA6_DICDI Unreviewed; 452 AA.	Dictyostelium discoideum (Slime mold).	Eukaryota; Amoebozoa; Mycetozoa; Dictyosteliida; Dictyostelium.	44689	ddi:DDB_G0281889
	Q54X51	rps19	40S ribosomal protein S19	-39.2888	7.28271	5	9	8	32.4324		RS19_DICDI Reviewed; 148 AA.	Dictyostelium discoideum (Slime mold).	Eukaryota; Amoebozoa; Mycetozoa; Dictyosteliida; Dictyostelium.	44689	ddi:DDB_G0279207
	Q95VZ3	carmil	Protein CARMIL	-48.6309	7.28162	4	8	7	7.2381		CARML_DICDI Reviewed; 1050 AA.	Dictyostelium discoideum (Slime mold).	Eukaryota; Amoebozoa; Mycetozoa; Dictyosteliida; Dictyostelium.	44689	ddi:DDB_G0292386
	Q54N06	DDB0186582	Uncharacterized protein	-10.6778	7.28068	1	2	2	1.11675		Q54N06_DICDI Unreviewed; 985 AA.	Dictyostelium discoideum (Slime mold).	Eukaryota; Amoebozoa; Mycetozoa; Dictyosteliida; Dictyostelium.	44689	ddi:DDB_G0285579
	O76855		Putative uncharacterized protein	-26.7387	7.27778	3	5	4	24.4131		O76855_DICDI Unreviewed; 213 AA.	Dictyostelium discoideum (Slime mold).	Eukaryota; Amoebozoa; Mycetozoa; Dictyosteliida; Dictyostelium.	44689
	Q54W38	DDB0205874	Uncharacterized protein	-19.7821	7.27677	2	3	2	6.81818		Q54W38_DICDI Unreviewed; 880 AA.	Dictyostelium discoideum (Slime mold).	Eukaryota; Amoebozoa; Mycetozoa; Dictyosteliida; Dictyostelium.	44689	ddi:DDB_G0279941
	Q55G68	DDB0202150	Uncharacterized protein	-4.42671	7.27468	1	1	1	1.77253		Q55G68_DICDI Unreviewed; 1354 AA.	Dictyostelium discoideum (Slime mold).	Eukaryota; Amoebozoa; Mycetozoa; Dictyosteliida; Dictyostelium.	44689	ddi:DDB_G0268348
	Q86A01	asnB	Asparagine synthetase	-8.44181	7.27406	1	1	1	4.9459		Q86A01_DICDI Unreviewed; 647 AA.	Dictyostelium discoideum (Slime mold).	Eukaryota; Amoebozoa; Mycetozoa; Dictyosteliida; Dictyostelium.	44689	ddi:DDB_G0275515
	Q54XR4	DDB0206195	Uncharacterized protein	-34.6838	7.27344	4	8	7	20.9607		Q54XR4_DICDI Unreviewed; 229 AA.	Dictyostelium discoideum (Slime mold).	Eukaryota; Amoebozoa; Mycetozoa; Dictyosteliida; Dictyostelium.	44689	ddi:DDB_G0278793
	Q8MUF9	cplA	Putative calpain-like cysteine protease A	-15	7.27318	1	2	2	4.93066		CPLA_DICDI Reviewed; 649 AA.	Dictyostelium discoideum (Slime mold).	Eukaryota; Amoebozoa; Mycetozoa; Dictyosteliida; Dictyostelium.	44689	ddi:DDB_G0269200
	P0C7B6	glnA2	Type-1 glutamine synthetase 2	-10.195	7.27288	1	3	3	5.37428		GLNA2_DICDI Reviewed; 521 AA.	Dictyostelium discoideum (Slime mold).	Eukaryota; Amoebozoa; Mycetozoa; Dictyosteliida; Dictyostelium.	44689	ddi:DDB_G0295755
	Q556R9	DDB_G0273871	UPF0734 protein DDB_G0273871/DDB_G0273177	-26.1283	7.27279	2	6	5	30.4		Y3871_DICDI Reviewed; 125 AA.	Dictyostelium discoideum (Slime mold).	Eukaryota; Amoebozoa; Mycetozoa; Dictyosteliida; Dictyostelium.	44689	ddi:DDB_G0273177
	P32073	guaA	GMP synthase [glutamine-hydrolyzing]	-49.379	7.27233	3	7	7	8.91365		GUAA_DICDI Reviewed; 718 AA.	Dictyostelium discoideum (Slime mold).	Eukaryota; Amoebozoa; Mycetozoa; Dictyosteliida; Dictyostelium.	44689	ddi:DDB_G0281551
	P42522	myoC	Myosin IC heavy chain	-18.0809	7.27186	2	4	3	3.21489		MYOC_DICDI Reviewed; 1182 AA.	Dictyostelium discoideum (Slime mold).	Eukaryota; Amoebozoa; Mycetozoa; Dictyosteliida; Dictyostelium.	44689	ddi:DDB_G0276617
	Q65YR8	cpiA	Cystatin-A1	-33.8108	7.27068	4	7	5	48.9362		CYTA1_DICDI Reviewed; 94 AA.	Dictyostelium discoideum (Slime mold).	Eukaryota; Amoebozoa; Mycetozoa; Dictyosteliida; Dictyostelium.	44689	ddi:DDB_G0291834
	Q55BH8	DDB0231393	Acyl-coenzyme A oxidase	-47.4299	7.26767	4	8	8	10.1404		Q55BH8_DICDI Unreviewed; 641 AA.	Dictyostelium discoideum (Slime mold).	Eukaryota; Amoebozoa; Mycetozoa; Dictyosteliida; Dictyostelium.	44689	ddi:DDB_G0271340
	Q54MF0	DDB0218778	Uncharacterized protein	-11.8861	7.26692	1	2	1	3.83178		Q54MF0_DICDI Unreviewed; 1070 AA.	Dictyostelium discoideum (Slime mold).	Eukaryota; Amoebozoa; Mycetozoa; Dictyosteliida; Dictyostelium.	44689	ddi:DDB_G0286003
	Q54RZ7	DDB_G0282895	Probable serine/threonine-protein kinase DDB_G0282895	-12.0317	7.26592	1	2	2	1.52999		Y1199_DICDI Reviewed; 1634 AA.	Dictyostelium discoideum (Slime mold).	Eukaryota; Amoebozoa; Mycetozoa; Dictyosteliida; Dictyostelium.	44689	ddi:DDB_G0282895
	Q553S7	pccA	Propionyl-CoA carboxylase	-41.9918	7.26578	4	8	6	9.66387		Q553S7_DICDI Unreviewed; 714 AA.	Dictyostelium discoideum (Slime mold).	Eukaryota; Amoebozoa; Mycetozoa; Dictyosteliida; Dictyostelium.	44689	ddi:DDB_G0275355
	Q557I4	ORFNames=DDB0168194, DDB0217184	Uncharacterized protein	-21.6436	7.26352	2	4	3	3.47567		Q557I4_DICDI Unreviewed; 1007 AA.	Dictyostelium discoideum (Slime mold).	Eukaryota; Amoebozoa; Mycetozoa; Dictyosteliida; Dictyostelium.	44689	ddi:DDB_G0273419
	Q54JB6	DDB0187811	Uncharacterized protein	-11.284	7.26263	1	3	2	7.81671		Q54JB6_DICDI Unreviewed; 371 AA.	Dictyostelium discoideum (Slime mold).	Eukaryota; Amoebozoa; Mycetozoa; Dictyosteliida; Dictyostelium.	44689	ddi:DDB_G0288165
	Q94504	cprG	Cysteine proteinase 7	-24.5184	7.26139	2	5	5	5.43478		CYSP7_DICDI Reviewed; 460 AA.	Dictyostelium discoideum (Slime mold).	Eukaryota; Amoebozoa; Mycetozoa; Dictyosteliida; Dictyostelium.	44689	ddi:DDB_G0279187
	P20791	rab8B	Ras-related protein Rab-8B	-24.3188	7.26133	3	5	5	18.2266		RAB8B_DICDI Reviewed; 203 AA.	Dictyostelium discoideum (Slime mold).	Eukaryota; Amoebozoa; Mycetozoa; Dictyosteliida; Dictyostelium.	44689	ddi:DDB_G0276399
	Q55D50	DDB0190556	Uncharacterized protein	-23.2024	7.25901	2	6	3	4.95963		Q55D50_DICDI Unreviewed; 867 AA.	Dictyostelium discoideum (Slime mold).	Eukaryota; Amoebozoa; Mycetozoa; Dictyosteliida; Dictyostelium.	44689	ddi:DDB_G0269790
	Q54EW8	lpd	Dihydrolipoyl dehydrogenase, mitochondrial	-44.1708	7.25858	4	8	7	11.0656		DLDH_DICDI Reviewed; 488 AA.	Dictyostelium discoideum (Slime mold).	Eukaryota; Amoebozoa; Mycetozoa; Dictyosteliida; Dictyostelium.	44689	ddi:DDB_G0291648
	Q553M7	rpl13a	60S ribosomal protein L13a	-42.8195	7.2573	4	8	7	24.0642		RL13A_DICDI Reviewed; 187 AA.	Dictyostelium discoideum (Slime mold).	Eukaryota; Amoebozoa; Mycetozoa; Dictyosteliida; Dictyostelium.	44689	ddi:DDB_G0275881
	Q86IY4	DDB0167887	Uncharacterized protein	-35.9388	7.25649	2	6	4	4.80769		Q86IY4_DICDI Unreviewed; 416 AA.	Dictyostelium discoideum (Slime mold).	Eukaryota; Amoebozoa; Mycetozoa; Dictyosteliida; Dictyostelium.	44689	ddi:DDB_G0274339
	Q7KWS3	agnA	Argonaut-like protein	-35.7924	7.25509	5	7	5	10.1124		Q7KWS3_DICDI Unreviewed; 979 AA.	Dictyostelium discoideum (Slime mold).	Eukaryota; Amoebozoa; Mycetozoa; Dictyosteliida; Dictyostelium.	44689	ddi:DDB_G0276299
	Q54UV2	DDB0204738	Uncharacterized protein	-22.8471	7.25472	2	4	4	3.08339		Q54UV2_DICDI Unreviewed; 1427 AA.	Dictyostelium discoideum (Slime mold).	Eukaryota; Amoebozoa; Mycetozoa; Dictyosteliida; Dictyostelium.	44689	ddi:DDB_G0280797
	Q54Z60	acsA	Acetyl-coenzyme A synthetase	-10.0687	7.25347	1	1	1	7.71513		ACSA_DICDI Reviewed; 674 AA.	Dictyostelium discoideum (Slime mold).	Eukaryota; Amoebozoa; Mycetozoa; Dictyosteliida; Dictyostelium.	44689	ddi:DDB_G0277815
	Q03479	myoE	Myosin IE heavy chain	-41.9986	7.25324	3	5	4	5.07463		MYOE_DICDI Reviewed; 1005 AA.	Dictyostelium discoideum (Slime mold).	Eukaryota; Amoebozoa; Mycetozoa; Dictyosteliida; Dictyostelium.	44689	ddi:DDB_G0288679
	Q54Q07	proS	Prolyl-tRNA synthetase	-71.7824	7.25287	8	14	11	23.9051		Q54Q07_DICDI Unreviewed; 548 AA.	Dictyostelium discoideum (Slime mold).	Eukaryota; Amoebozoa; Mycetozoa; Dictyosteliida; Dictyostelium.	44689	ddi:DDB_G0284197
	Q54NV1	exoc1	Exocyst complex component 1	-22.8997	7.25251	3	7	5	5.91581		EXOC1_DICDI Reviewed; 879 AA.	Dictyostelium discoideum (Slime mold).	Eukaryota; Amoebozoa; Mycetozoa; Dictyosteliida; Dictyostelium.	44689	ddi:DDB_G0285067
	Q550H6	rab11C	Ras-related protein Rab-11C	-13.3468	7.25032	1	2	2	9.375		RB11C_DICDI Reviewed; 224 AA.	Dictyostelium discoideum (Slime mold).	Eukaryota; Amoebozoa; Mycetozoa; Dictyosteliida; Dictyostelium.	44689	ddi:DDB_G0277101
	Q54UB5	psmD11	26S proteasome non-ATPase regulatory subunit 11	-41.7718	7.2503	4	7	6	14.0436		PSD11_DICDI Reviewed; 413 AA.	Dictyostelium discoideum (Slime mold).	Eukaryota; Amoebozoa; Mycetozoa; Dictyosteliida; Dictyostelium.	44689	ddi:DDB_G0281315
	Q54WF0	DDB0205990	Uncharacterized protein	-23.6735	7.25018	2	4	2	3.21951		Q54WF0_DICDI Unreviewed; 1025 AA.	Dictyostelium discoideum (Slime mold).	Eukaryota; Amoebozoa; Mycetozoa; Dictyosteliida; Dictyostelium.	44689	ddi:DDB_G0279693
	Q54XI9	DDB_G0278909	Probable inactive serine/threonine-protein kinase DDB_G0278909	-11.8861	7.24959	1	2	1	1.44628		Y0124_DICDI Reviewed; 1936 AA.	Dictyostelium discoideum (Slime mold).	Eukaryota; Amoebozoa; Mycetozoa; Dictyosteliida; Dictyostelium.	44689	ddi:DDB_G0278909
	Q54C42	DDB0191845	Uncharacterized protein	-18.7447	7.24846	2	3	2	3.25077		Q54C42_DICDI Unreviewed; 646 AA.	Dictyostelium discoideum (Slime mold).	Eukaryota; Amoebozoa; Mycetozoa; Dictyosteliida; Dictyostelium.	44689	ddi:DDB_G0293244
	Q554I8	DDB0217599	Uncharacterized protein	-37.9679	7.24694	3	8	5	2.97596		Q554I8_DICDI Unreviewed; 2621 AA.	Dictyostelium discoideum (Slime mold).	Eukaryota; Amoebozoa; Mycetozoa; Dictyosteliida; Dictyostelium.	44689	ddi:DDB_G0275239
	Q55BQ8	DDB0191032	Uncharacterized protein	-33.3255	7.2433	4	6	4	2.7114		Q55BQ8_DICDI Unreviewed; 2176 AA.	Dictyostelium discoideum (Slime mold).	Eukaryota; Amoebozoa; Mycetozoa; Dictyosteliida; Dictyostelium.	44689	ddi:DDB_G0270404
	Q54MM0	DDB0186717	Uncharacterized protein	-7.73746	7.24313	1	1	1	2.69058		Q54MM0_DICDI Unreviewed; 892 AA.	Dictyostelium discoideum (Slime mold).	Eukaryota; Amoebozoa; Mycetozoa; Dictyosteliida; Dictyostelium.	44689	ddi:DDB_G0285865
	Q54NU8	DDB0186293	Uncharacterized protein	-32.6636	7.24295	3	7	7	5.11364		Q54NU8_DICDI Unreviewed; 1408 AA.	Dictyostelium discoideum (Slime mold).	Eukaryota; Amoebozoa; Mycetozoa; Dictyosteliida; Dictyostelium.	44689	ddi:DDB_G0284977
	Q55D66	psmB3	Proteasome subunit beta type-3	-7.64292	7.24181	1	1	1	20.4878		PSB3_DICDI Reviewed; 205 AA.	Dictyostelium discoideum (Slime mold).	Eukaryota; Amoebozoa; Mycetozoa; Dictyosteliida; Dictyostelium.	44689	ddi:DDB_G0269772
	P34140	rab1B	Ras-related protein Rab-1B	-25.8095	7.24177	3	5	5	18.932		RAB1B_DICDI Reviewed; 206 AA.	Dictyostelium discoideum (Slime mold).	Eukaryota; Amoebozoa; Mycetozoa; Dictyosteliida; Dictyostelium.	44689	ddi:DDB_G0277867
	Q55GC4	DDB0189497	Uncharacterized protein	-10.3238	7.24044	1	2	2	14.8571		Q55GC4_DICDI Unreviewed; 175 AA.	Dictyostelium discoideum (Slime mold).	Eukaryota; Amoebozoa; Mycetozoa; Dictyosteliida; Dictyostelium.	44689	ddi:DDB_G0267728
	Q54KI4	eps15	Epidermal growth factor receptor substrate 15 homolog	-36.0715	7.23994	3	5	5	6.10368		EPS15_DICDI Reviewed; 1196 AA.	Dictyostelium discoideum (Slime mold).	Eukaryota; Amoebozoa; Mycetozoa; Dictyosteliida; Dictyostelium.	44689	ddi:DDB_G0287325
	Q54ZE2	DDB0218001	Uncharacterized protein	-30.1533	7.23887	3	6	4	2.86738		Q54ZE2_DICDI Unreviewed; 1395 AA.	Dictyostelium discoideum (Slime mold).	Eukaryota; Amoebozoa; Mycetozoa; Dictyosteliida; Dictyostelium.	44689	ddi:DDB_G0277657
	Q54Y92	DG1071	Developmental protein	-18.0114	7.23831	2	5	3	2.80289		Q54Y92_DICDI Unreviewed; 1106 AA.	Dictyostelium discoideum (Slime mold).	Eukaryota; Amoebozoa; Mycetozoa; Dictyosteliida; Dictyostelium.	44689	ddi:DDB_G0277841
	Q54TC5	DDB_G0281937	Maf-like protein DDB_G0281937	-10.4089	7.23826	1	2	2	17.7665		MAFL2_DICDI Reviewed; 197 AA.	Dictyostelium discoideum (Slime mold).	Eukaryota; Amoebozoa; Mycetozoa; Dictyosteliida; Dictyostelium.	44689	ddi:DDB_G0281937
	Q54QE4	purC/E	Bifunctional purine synthesis protein purC/E	-45.5137	7.23796	3	8	5	4.91474		PURCE_DICDI Reviewed; 997 AA.	Dictyostelium discoideum (Slime mold).	Eukaryota; Amoebozoa; Mycetozoa; Dictyosteliida; Dictyostelium.	44689	ddi:DDB_G0283987
	Q54JB8	DDB0187809	Uncharacterized protein	-19.5247	7.23576	3	4	4	5.17423		Q54JB8_DICDI Unreviewed; 947 AA.	Dictyostelium discoideum (Slime mold).	Eukaryota; Amoebozoa; Mycetozoa; Dictyosteliida; Dictyostelium.	44689	ddi:DDB_G0288161
	Q55GA4	cdc45	Cell division control protein 45 homolog	-9.23064	7.23485	1	2	1	3.41615		CDC45_DICDI Reviewed; 644 AA.	Dictyostelium discoideum (Slime mold).	Eukaryota; Amoebozoa; Mycetozoa; Dictyosteliida; Dictyostelium.	44689	ddi:DDB_G0267748
	Q6IMN8	alrA	Aldose reductase A	-22.1068	7.23478	3	5	4	15.8249		ALRA_DICDI Reviewed; 297 AA.	Dictyostelium discoideum (Slime mold).	Eukaryota; Amoebozoa; Mycetozoa; Dictyosteliida; Dictyostelium.	44689	ddi:DDB_G0293850
	Q54YF1	DDB_G0278269	NAP family protein	-10.0847	7.23471	1	1	1	12.9371		Q54YF1_DICDI Unreviewed; 286 AA.	Dictyostelium discoideum (Slime mold).	Eukaryota; Amoebozoa; Mycetozoa; Dictyosteliida; Dictyostelium.	44689	ddi:DDB_G0278269
	Q54QW1	eif3B	Eukaryotic translation initiation factor 3 subunit B	-45.7419	7.23169	5	8	7	11.3433		EIF3B_DICDI Reviewed; 670 AA.	Dictyostelium discoideum (Slime mold).	Eukaryota; Amoebozoa; Mycetozoa; Dictyosteliida; Dictyostelium.	44689	ddi:DDB_G0283597
	Q54X18	DDB0205684	Uncharacterized protein	-5.88993	7.2312	1	1	1	6.76101		Q54X18_DICDI Unreviewed; 636 AA.	Dictyostelium discoideum (Slime mold).	Eukaryota; Amoebozoa; Mycetozoa; Dictyosteliida; Dictyostelium.	44689	ddi:DDB_G0279261
	Q54ML1	nadsyn1	Glutamine-dependent NAD(+) synthetase	-25.3991	7.23025	2	4	3	3.78682		NADE_DICDI Reviewed; 713 AA.	Dictyostelium discoideum (Slime mold).	Eukaryota; Amoebozoa; Mycetozoa; Dictyosteliida; Dictyostelium.	44689	ddi:DDB_G0285877
	Q54L12	DDB0187217	Uncharacterized protein	-9.19093	7.2298	1	2	2	6.67838		Q54L12_DICDI Unreviewed; 569 AA.	Dictyostelium discoideum (Slime mold).	Eukaryota; Amoebozoa; Mycetozoa; Dictyosteliida; Dictyostelium.	44689	ddi:DDB_G0286959
	Q54IS9	DDB0187985	Uncharacterized protein	-32.4039	7.22837	3	5	4	3.07933		Q54IS9_DICDI Unreviewed; 1916 AA.	Dictyostelium discoideum (Slime mold).	Eukaryota; Amoebozoa; Mycetozoa; Dictyosteliida; Dictyostelium.	44689	ddi:DDB_G0288545
	Q54CY9	DDB_G0292624	Probable myosin light chain kinase DDB_G0292624	-27.3733	7.22814	3	4	4	10.2236		MYLKD_DICDI Reviewed; 313 AA.	Dictyostelium discoideum (Slime mold).	Eukaryota; Amoebozoa; Mycetozoa; Dictyosteliida; Dictyostelium.	44689	ddi:DDB_G0292624
	Q54JI4	DDB0187745	Uncharacterized protein	-4.4693	7.2249	1	1	1	1.0412		Q54JI4_DICDI Unreviewed; 2209 AA.	Dictyostelium discoideum (Slime mold).	Eukaryota; Amoebozoa; Mycetozoa; Dictyosteliida; Dictyostelium.	44689	ddi:DDB_G0288031
	Q54NZ1	memo1	Protein MEMO1 homolog	-15	7.22258	1	2	1	8.62069		MEMO1_DICDI Reviewed; 290 AA.	Dictyostelium discoideum (Slime mold).	Eukaryota; Amoebozoa; Mycetozoa; Dictyosteliida; Dictyostelium.	44689	ddi:DDB_G0284869
	Q8T154	udkB	Uridine-cytidine kinase B	-9.32024	7.22246	1	2	2	12.7572		UCKB_DICDI Reviewed; 243 AA.	Dictyostelium discoideum (Slime mold).	Eukaryota; Amoebozoa; Mycetozoa; Dictyosteliida; Dictyostelium.	44689	ddi:DDB_G0274559
	Q55DP8	acy1	Aminoacylase-1	-24.1502	7.21918	3	6	5	16.1765		ACY1_DICDI Reviewed; 408 AA.	Dictyostelium discoideum (Slime mold).	Eukaryota; Amoebozoa; Mycetozoa; Dictyosteliida; Dictyostelium.	44689	ddi:DDB_G0270562
	Q54T71	DDB0216342	Myb domain-containing protein	-4.99434	7.21858	1	1	1	3.30073		Q54T71_DICDI Unreviewed; 818 AA.	Dictyostelium discoideum (Slime mold).	Eukaryota; Amoebozoa; Mycetozoa; Dictyosteliida; Dictyostelium.	44689	ddi:DDB_G0281969
	Q86B20	eif3A	Eukaryotic translation initiation factor 3 subunit A	-43.8009	7.21729	4	6	4	6.01942		EIF3A_DICDI Reviewed; 1030 AA.	Dictyostelium discoideum (Slime mold).	Eukaryota; Amoebozoa; Mycetozoa; Dictyosteliida; Dictyostelium.	44689	ddi:DDB_G0272078
	Q54UU8	trrA	Thioredoxin reductase	-32.0933	7.21705	3	5	4	9.71787		TRXB_DICDI Reviewed; 319 AA.	Dictyostelium discoideum (Slime mold).	Eukaryota; Amoebozoa; Mycetozoa; Dictyosteliida; Dictyostelium.	44689	ddi:DDB_G0280815
	Q55GK8	kil1	Membrane-associated sulfotransferase kil1	-7.94885	7.21632	1	2	2	4.88323		KIL1_DICDI Reviewed; 471 AA.	Dictyostelium discoideum (Slime mold).	Eukaryota; Amoebozoa; Mycetozoa; Dictyosteliida; Dictyostelium.	44689	ddi:DDB_G0267630
	Q55F13	DDB0189943	Uncharacterized protein	-14.9933	7.21519	2	4	3	4.09091		Q55F13_DICDI Unreviewed; 660 AA.	Dictyostelium discoideum (Slime mold).	Eukaryota; Amoebozoa; Mycetozoa; Dictyosteliida; Dictyostelium.	44689	ddi:DDB_G0268678
	O15819	H3a	Histone H3.3 type a	-11.1778	7.21362	1	2	2	23.0216		H33A_DICDI Reviewed; 139 AA.	Dictyostelium discoideum (Slime mold).	Eukaryota; Amoebozoa; Mycetozoa; Dictyosteliida; Dictyostelium.	44689	ddi:DDB_G0267402
	Q54VN6	rpl24	60S ribosomal protein L24	-18.1	7.21085	2	4	3	18.1102		RL24_DICDI Reviewed; 127 AA.	Dictyostelium discoideum (Slime mold).	Eukaryota; Amoebozoa; Mycetozoa; Dictyosteliida; Dictyostelium.	44689	ddi:DDB_G0280229
	Q54KA3	DDB0187493	Uncharacterized protein	-36.6777	7.20944	3	6	5	5.47264		Q54KA3_DICDI Unreviewed; 1206 AA.	Dictyostelium discoideum (Slime mold).	Eukaryota; Amoebozoa; Mycetozoa; Dictyosteliida; Dictyostelium.	44689	ddi:DDB_G0287497
	Q54DU0	DDB0184177	Uncharacterized protein	-35.6187	7.20791	3	6	4	14.4165		Q54DU0_DICDI Unreviewed; 437 AA.	Dictyostelium discoideum (Slime mold).	Eukaryota; Amoebozoa; Mycetozoa; Dictyosteliida; Dictyostelium.	44689	ddi:DDB_G0292036
	Q86K90	DDB0169070	Uncharacterized protein	-28.863	7.20147	2	5	5	2.90276		Q86K90_DICDI Unreviewed; 1378 AA.	Dictyostelium discoideum (Slime mold).	Eukaryota; Amoebozoa; Mycetozoa; Dictyosteliida; Dictyostelium.	44689	ddi:DDB_G0277211
	Q54TL4	DDB0204605	Uncharacterized protein	-15	7.2013	1	2	1	3.24575		Q54TL4_DICDI Unreviewed; 647 AA.	Dictyostelium discoideum (Slime mold).	Eukaryota; Amoebozoa; Mycetozoa; Dictyosteliida; Dictyostelium.	44689	ddi:DDB_G0281685
	Q54CV3	DDB_G0292680	Coiled-coil domain-containing protein 93 homolog	-21.6038	7.20061	1	4	2	2.34742		CCD93_DICDI Reviewed; 639 AA.	Dictyostelium discoideum (Slime mold).	Eukaryota; Amoebozoa; Mycetozoa; Dictyosteliida; Dictyostelium.	44689	ddi:DDB_G0292680
	Q54QS3	ddx3	Probable ATP-dependent RNA helicase ddx3	-32.4745	7.19989	4	7	5	13.3427		DDX3_DICDI Reviewed; 712 AA.	Dictyostelium discoideum (Slime mold).	Eukaryota; Amoebozoa; Mycetozoa; Dictyosteliida; Dictyostelium.	44689	ddi:DDB_G0283661
	Q54XB2	DDB0205024	Uncharacterized protein	-30.0128	7.1995	3	6	5	1.93361		Q54XB2_DICDI Unreviewed; 3103 AA.	Dictyostelium discoideum (Slime mold).	Eukaryota; Amoebozoa; Mycetozoa; Dictyosteliida; Dictyostelium.	44689	ddi:DDB_G0279083
	Q54VB8	DDB0205217	Uncharacterized protein	-13.0802	7.19775	1	1	1	5.35117		Q54VB8_DICDI Unreviewed; 299 AA.	Dictyostelium discoideum (Slime mold).	Eukaryota; Amoebozoa; Mycetozoa; Dictyosteliida; Dictyostelium.	44689	ddi:DDB_G0280465
	Q553I0	DDB_G0275831	Uncharacterized protein	-11.7696	7.19775	1	1	1	14.4144		Q553I0_DICDI Unreviewed; 111 AA.	Dictyostelium discoideum (Slime mold).	Eukaryota; Amoebozoa; Mycetozoa; Dictyosteliida; Dictyostelium.	44689	ddi:DDB_G0275831
	Q54U07	nacA	Nascent polypeptide-associated complex subunit alpha	-19.6955	7.19639	3	4	3	23.125		NACA_DICDI Reviewed; 160 AA.	Dictyostelium discoideum (Slime mold).	Eukaryota; Amoebozoa; Mycetozoa; Dictyosteliida; Dictyostelium.	44689	ddi:DDB_G0281403
	Q54N18	DDB0186569	Uncharacterized protein	-9.36408	7.1954	2	3	3	2.75081		Q54N18_DICDI Unreviewed; 1236 AA.	Dictyostelium discoideum (Slime mold).	Eukaryota; Amoebozoa; Mycetozoa; Dictyosteliida; Dictyostelium.	44689	ddi:DDB_G0285559
	Q54RF4	cbpD1	Calcium-binding protein 4a	-36.6883	7.19443	4	6	6	41.9753		CBP4A_DICDI Reviewed; 162 AA.	Dictyostelium discoideum (Slime mold).	Eukaryota; Amoebozoa; Mycetozoa; Dictyosteliida; Dictyostelium.	44689	ddi:DDB_G0283153
	Q54KD9	ranbp1	Ran-specific GTPase-activating protein homolog	-29.1017	7.19204	4	7	4	31.4433		RANG_DICDI Reviewed; 194 AA.	Dictyostelium discoideum (Slime mold).	Eukaryota; Amoebozoa; Mycetozoa; Dictyosteliida; Dictyostelium.	44689	ddi:DDB_G0287391
	Q86H36	polr1a	DNA-directed RNA polymerase I subunit rpa1	-20.8255	7.19194	3	5	5	3.77709		RPA1_DICDI Reviewed; 1615 AA.	Dictyostelium discoideum (Slime mold).	Eukaryota; Amoebozoa; Mycetozoa; Dictyosteliida; Dictyostelium.	44689	ddi:DDB_G0275759
	Q86IA3	pdi1	Protein disulfide-isomerase 1	-56.3041	7.19142	7	9	7	32.2314		PDI1_DICDI Reviewed; 363 AA.	Dictyostelium discoideum (Slime mold).	Eukaryota; Amoebozoa; Mycetozoa; Dictyosteliida; Dictyostelium.	44689	ddi:DDB_G0276141
	Q8SSU2	DDB_G0274223	Glutathione S-transferase domain-containing protein DDB_G0274223	-9.33262	7.19065	1	1	1	16.9231		Y4223_DICDI Reviewed; 260 AA.	Dictyostelium discoideum (Slime mold).	Eukaryota; Amoebozoa; Mycetozoa; Dictyosteliida; Dictyostelium.	44689	ddi:DDB_G0274223
	Q54B68	idhB	Isocitrate dehydrogenase [NAD] regulatory subunit B, mitochondrial	-10.7023	7.19031	1	2	1	7.22222		IDHB_DICDI Reviewed; 360 AA.	Dictyostelium discoideum (Slime mold).	Eukaryota; Amoebozoa; Mycetozoa; Dictyosteliida; Dictyostelium.	44689	ddi:DDB_G0293872
	Q54UP4	tal	Probable transaldolase	-36.2707	7.18807	4	7	7	18.6916		TALDO_DICDI Reviewed; 321 AA.	Dictyostelium discoideum (Slime mold).	Eukaryota; Amoebozoa; Mycetozoa; Dictyosteliida; Dictyostelium.	44689	ddi:DDB_G0280909
	Q55GE2	mcfT	Probable mitochondrial 2-oxodicarboxylate carrier	-25.0102	7.18468	3	5	5	18.3333		ODC_DICDI Reviewed; 300 AA.	Dictyostelium discoideum (Slime mold).	Eukaryota; Amoebozoa; Mycetozoa; Dictyosteliida; Dictyostelium.	44689	ddi:DDB_G0267704
	Q54QY2	DDB0185552	Uncharacterized protein	-5.57137	7.18336	1	1	1	2.34949		Q54QY2_DICDI Unreviewed; 681 AA.	Dictyostelium discoideum (Slime mold).	Eukaryota; Amoebozoa; Mycetozoa; Dictyosteliida; Dictyostelium.	44689	ddi:DDB_G0283543
	Q86IC9	omt5	Probable caffeoyl-CoA O-methyltransferase 1	-44.4629	7.18289	4	8	5	29.1304		CAMT1_DICDI Reviewed; 230 AA.	Dictyostelium discoideum (Slime mold).	Eukaryota; Amoebozoa; Mycetozoa; Dictyosteliida; Dictyostelium.	44689	ddi:DDB_G0275499
	Q54PG1	dlcA	Dynein light chain Tctex-type	-5.08479	7.18073	1	1	1	16.2162		DYLT_DICDI Reviewed; 111 AA.	Dictyostelium discoideum (Slime mold).	Eukaryota; Amoebozoa; Mycetozoa; Dictyosteliida; Dictyostelium.	44689	ddi:DDB_G0284589
	Q54Q34	DDB0185859	Uncharacterized protein	-50.3341	7.18049	2	7	5	3.48004		Q54Q34_DICDI Unreviewed; 977 AA.	Dictyostelium discoideum (Slime mold).	Eukaryota; Amoebozoa; Mycetozoa; Dictyosteliida; Dictyostelium.	44689	ddi:DDB_G0284113
	Q94483	lipA	LipA	-29.2276	7.18022	2	5	3	13.9241		Q94483_DICDI Unreviewed; 316 AA.	Dictyostelium discoideum (Slime mold).	Eukaryota; Amoebozoa; Mycetozoa; Dictyosteliida; Dictyostelium.	44689
	Q55CV3	DDB0190646	Uncharacterized protein	-8.26178	7.17972	1	2	1	4.15184		Q55CV3_DICDI Unreviewed; 843 AA.	Dictyostelium discoideum (Slime mold).	Eukaryota; Amoebozoa; Mycetozoa; Dictyosteliida; Dictyostelium.	44689	ddi:DDB_G0269884
	Q54CB8	DDB0191757	Uncharacterized protein	-5.01916	7.17745	1	1	1	5.75916		Q54CB8_DICDI Unreviewed; 573 AA.	Dictyostelium discoideum (Slime mold).	Eukaryota; Amoebozoa; Mycetozoa; Dictyosteliida; Dictyostelium.	44689	ddi:DDB_G0293064
	Q86AS6	hisS	Histidine--tRNA ligase, cytoplasmic	-26.704	7.17742	2	4	3	7.06861		SYHC_DICDI Reviewed; 481 AA.	Dictyostelium discoideum (Slime mold).	Eukaryota; Amoebozoa; Mycetozoa; Dictyosteliida; Dictyostelium.	44689	ddi:DDB_G0274159
	Q54R13	DDB0185524	Uncharacterized protein	-18.2945	7.17575	1	4	4	7.16846		Q54R13_DICDI Unreviewed; 279 AA.	Dictyostelium discoideum (Slime mold).	Eukaryota; Amoebozoa; Mycetozoa; Dictyosteliida; Dictyostelium.	44689	ddi:DDB_G0283445
	Q86AV6	gltA	Citrate synthase	-25.3841	7.17491	2	4	2	7.03125		CISYC_DICDI Reviewed; 512 AA.	Dictyostelium discoideum (Slime mold).	Eukaryota; Amoebozoa; Mycetozoa; Dictyosteliida; Dictyostelium.	44689	ddi:DDB_G0276965
	Q550R6	DDB0219999	Myb domain-containing protein	-15	7.17183	1	2	1	3.35241		Q550R6_DICDI Unreviewed; 1223 AA.	Dictyostelium discoideum (Slime mold).	Eukaryota; Amoebozoa; Mycetozoa; Dictyosteliida; Dictyostelium.	44689	ddi:DDB_G0277033
	O77257	p17	Protein gp17	-19.9336	7.16935	2	4	2	13.2184		P17_DICDI Reviewed; 174 AA.	Dictyostelium discoideum (Slime mold).	Eukaryota; Amoebozoa; Mycetozoa; Dictyosteliida; Dictyostelium.	44689	ddi:DDB_G0278725
	Q967U1	psmE3	Proteasome activator 28	-31.7266	7.16816	1	6	5	5.77778		PSME_DICDI Reviewed; 225 AA.	Dictyostelium discoideum (Slime mold).	Eukaryota; Amoebozoa; Mycetozoa; Dictyosteliida; Dictyostelium.	44689	ddi:DDB_G0285099
	Q8T2R4	DDB_G0276927	Uncharacterized protein	-28.0044	7.16724	3	5	5	28.2759		Q8T2R4_DICDI Unreviewed; 145 AA.	Dictyostelium discoideum (Slime mold).	Eukaryota; Amoebozoa; Mycetozoa; Dictyosteliida; Dictyostelium.	44689	ddi:DDB_G0276927
	Q55FB8	pslA	Presporeless protein A	-20.3728	7.16565	2	4	3	3.69497		PSLA_DICDI Reviewed; 1272 AA.	Dictyostelium discoideum (Slime mold).	Eukaryota; Amoebozoa; Mycetozoa; Dictyosteliida; Dictyostelium.	44689	ddi:DDB_G0267410
	Q54I64	DDB0188195	Uncharacterized protein	-13.2319	7.16492	2	4	2	7.09914		Q54I64_DICDI Unreviewed; 817 AA.	Dictyostelium discoideum (Slime mold).	Eukaryota; Amoebozoa; Mycetozoa; Dictyosteliida; Dictyostelium.	44689	ddi:DDB_G0288977
	Q54QX3	csn1	COP9 signalosome complex subunit 1	-9.45786	7.16471	1	1	1	4.36681		CSN1_DICDI Reviewed; 458 AA.	Dictyostelium discoideum (Slime mold).	Eukaryota; Amoebozoa; Mycetozoa; Dictyosteliida; Dictyostelium.	44689	ddi:DDB_G0283587
	Q55CQ7	tnpo	Transportin	-26.9487	7.16452	3	5	4	7.30397		TNPO_DICDI Reviewed; 931 AA.	Dictyostelium discoideum (Slime mold).	Eukaryota; Amoebozoa; Mycetozoa; Dictyosteliida; Dictyostelium.	44689	ddi:DDB_G0269948
	Q55C56	DDB0190886	Uncharacterized protein	-29.2941	7.1602	2	5	5	5.36353		Q55C56_DICDI Unreviewed; 839 AA.	Dictyostelium discoideum (Slime mold).	Eukaryota; Amoebozoa; Mycetozoa; Dictyosteliida; Dictyostelium.	44689	ddi:DDB_G0270220
	Q8T2H0	fam49	Protein FAM49 homolog	-9.57845	7.1598	1	2	1	3.49206		FAM49_DICDI Reviewed; 315 AA.	Dictyostelium discoideum (Slime mold).	Eukaryota; Amoebozoa; Mycetozoa; Dictyosteliida; Dictyostelium.	44689	ddi:DDB_G0272190
	Q54G71	DDB0219552	Uncharacterized protein	-9.25796	7.1595	1	2	1	5.82524		Q54G71_DICDI Unreviewed; 309 AA.	Dictyostelium discoideum (Slime mold).	Eukaryota; Amoebozoa; Mycetozoa; Dictyosteliida; Dictyostelium.	44689	ddi:DDB_G0290371
	P09556	pyr56	Uridine 5'-monophosphate synthase	-40.0162	7.15812	4	8	6	15.0628		UMPS_DICDI Reviewed; 478 AA.	Dictyostelium discoideum (Slime mold).	Eukaryota; Amoebozoa; Mycetozoa; Dictyosteliida; Dictyostelium.	44689	ddi:DDB_G0280041
	Q54TH8	cct3	T-complex protein 1 subunit gamma	-19.5436	7.15765	2	4	2	7.35849		TCPG_DICDI Reviewed; 530 AA.	Dictyostelium discoideum (Slime mold).	Eukaryota; Amoebozoa; Mycetozoa; Dictyosteliida; Dictyostelium.	44689	ddi:DDB_G0281741
	Q55FF3	gsta1	Putative glutathione S-transferase alpha-1	-10.004	7.15663	1	2	2	11.3861		GSTA1_DICDI Reviewed; 202 AA.	Dictyostelium discoideum (Slime mold).	Eukaryota; Amoebozoa; Mycetozoa; Dictyosteliida; Dictyostelium.	44689	ddi:DDB_G0268138
	P30815	cxdA	Cytochrome c oxidase subunit 4, mitochondrial	-29.3368	7.155	4	7	5	33.1081		COX4_DICDI Reviewed; 148 AA.	Dictyostelium discoideum (Slime mold).	Eukaryota; Amoebozoa; Mycetozoa; Dictyosteliida; Dictyostelium.	44689	ddi:DDB_G0281393
	Q54R91	DDB0185449	Uncharacterized protein	-18.8021	7.15351	2	4	3	5.00715		Q54R91_DICDI Unreviewed; 699 AA.	Dictyostelium discoideum (Slime mold).	Eukaryota; Amoebozoa; Mycetozoa; Dictyosteliida; Dictyostelium.	44689	ddi:DDB_G0283307
	Q54VG1	gpaL	Guanine nucleotide-binding protein alpha-12 subunit	-12.5005	7.15274	1	2	2	5.9322		GPA12_DICDI Reviewed; 354 AA.	Dictyostelium discoideum (Slime mold).	Eukaryota; Amoebozoa; Mycetozoa; Dictyosteliida; Dictyostelium.	44689	ddi:DDB_G0280351
	Q54CW7	rtpR	Probable adenosylcobalamin-dependent ribonucleoside-triphosphate reductase	-13.8239	7.15257	1	2	1	2.24274		RTPR_DICDI Reviewed; 758 AA.	Dictyostelium discoideum (Slime mold).	Eukaryota; Amoebozoa; Mycetozoa; Dictyosteliida; Dictyostelium.	44689	ddi:DDB_G0292654
	Q54QZ3	DDB0185543	Uncharacterized protein	-15.3111	7.15255	2	4	4	1.22105		Q54QZ3_DICDI Unreviewed; 2375 AA.	Dictyostelium discoideum (Slime mold).	Eukaryota; Amoebozoa; Mycetozoa; Dictyosteliida; Dictyostelium.	44689	ddi:DDB_G0283475
	Q86A72	DDB_G0274781	Recoverin family protein DDB_G0274781	-38.9983	7.14953	3	7	6	13.3333		Y4781_DICDI Reviewed; 225 AA.	Dictyostelium discoideum (Slime mold).	Eukaryota; Amoebozoa; Mycetozoa; Dictyosteliida; Dictyostelium.	44689	ddi:DDB_G0274781
	Q7YSJ4	psiF	Protein psiF	-8.32816	7.14863	1	1	1	5.36723		PSIF_DICDI Reviewed; 708 AA.	Dictyostelium discoideum (Slime mold).	Eukaryota; Amoebozoa; Mycetozoa; Dictyosteliida; Dictyostelium.	44689	ddi:DDB_G0278581
	Q54K46	DDB0187546	Uncharacterized protein	-34.5417	7.14756	3	6	3	17.5074		Q54K46_DICDI Unreviewed; 337 AA.	Dictyostelium discoideum (Slime mold).	Eukaryota; Amoebozoa; Mycetozoa; Dictyosteliida; Dictyostelium.	44689	ddi:DDB_G0287609
	Q54FB4	DDB0189182	Uncharacterized protein	-34.5417	7.14756	3	6	3	17.5074		Q54FB4_DICDI Unreviewed; 337 AA.	Dictyostelium discoideum (Slime mold).	Eukaryota; Amoebozoa; Mycetozoa; Dictyosteliida; Dictyostelium.	44689	ddi:DDB_G0290975
	P14326	cinB	Vegetative-specific protein H5	-34.5417	7.14756	3	6	3	17.5074		VSH5_DICDI Reviewed; 337 AA.	Dictyostelium discoideum (Slime mold).	Eukaryota; Amoebozoa; Mycetozoa; Dictyosteliida; Dictyostelium.	44689	ddi:DDB_G0291121
	Q86LA2	eif3L	Eukaryotic translation initiation factor 3 subunit L	-23.4691	7.14735	2	4	4	6.05565		EIF3L_DICDI Reviewed; 611 AA.	Dictyostelium discoideum (Slime mold).	Eukaryota; Amoebozoa; Mycetozoa; Dictyosteliida; Dictyostelium.	44689	ddi:DDB_G0272076
	Q7KWM9	iunH	Inosine-uridine-preferring nucleoside hydrolase homolog	-8.81625	7.14659	1	2	2	8.82353		IUNH_DICDI Reviewed; 340 AA.	Dictyostelium discoideum (Slime mold).	Eukaryota; Amoebozoa; Mycetozoa; Dictyosteliida; Dictyostelium.	44689	ddi:DDB_G0272738
	Q54KR2	DDB0187312	Uncharacterized protein	-27.2807	7.14654	3	5	4	4.00262		Q54KR2_DICDI Unreviewed; 1524 AA.	Dictyostelium discoideum (Slime mold).	Eukaryota; Amoebozoa; Mycetozoa; Dictyosteliida; Dictyostelium.	44689	ddi:DDB_G0287157
	Q54U33	DDB0218298	Uncharacterized protein	-6.4579	7.14615	1	1	1	7.73067		Q54U33_DICDI Unreviewed; 401 AA.	Dictyostelium discoideum (Slime mold).	Eukaryota; Amoebozoa; Mycetozoa; Dictyosteliida; Dictyostelium.	44689	ddi:DDB_G0281369
	P18142	D2	cAMP-regulated D2 protein	-33.5605	7.14569	3	6	5	10.6542		D2_DICDI Reviewed; 535 AA.	Dictyostelium discoideum (Slime mold).	Eukaryota; Amoebozoa; Mycetozoa; Dictyosteliida; Dictyostelium.	44689	ddi:DDB_G0283085
	Q54BM7	ppkA	Polyphosphate kinase	-35.3697	7.14419	5	9	7	8.64198		PPK_DICDI Reviewed; 1053 AA.	Dictyostelium discoideum (Slime mold).	Eukaryota; Amoebozoa; Mycetozoa; Dictyosteliida; Dictyostelium.	44689	ddi:DDB_G0293524
	Q54F78	thoc2	Uncharacterized protein	-12.5088	7.14164	1	3	2	1.51659		Q54F78_DICDI Unreviewed; 2110 AA.	Dictyostelium discoideum (Slime mold).	Eukaryota; Amoebozoa; Mycetozoa; Dictyosteliida; Dictyostelium.	44689	ddi:DDB_G0291063
	Q54YP1	DDB0204457	Uncharacterized protein	-21.2426	7.14154	2	3	2	2.66299		Q54YP1_DICDI Unreviewed; 1089 AA.	Dictyostelium discoideum (Slime mold).	Eukaryota; Amoebozoa; Mycetozoa; Dictyosteliida; Dictyostelium.	44689	ddi:DDB_G0278147
	Q769F6	empD	Emp24/gp25L/p24 family protein	-19.5908	7.13984	2	3	3	10.8597		Q769F6_DICDI Unreviewed; 221 AA.	Dictyostelium discoideum (Slime mold).	Eukaryota; Amoebozoa; Mycetozoa; Dictyosteliida; Dictyostelium.	44689	ddi:DDB_G0277923
	Q54SF7	aatB	Aspartate aminotransferase, cytoplasmic	-38.3345	7.13916	5	9	7	18.9498		AATC_DICDI Reviewed; 438 AA.	Dictyostelium discoideum (Slime mold).	Eukaryota; Amoebozoa; Mycetozoa; Dictyosteliida; Dictyostelium.	44689	ddi:DDB_G0282493
	Q54S43	spt16	FACT complex subunit SPT16	-7.13662	7.1372	1	1	1	3.17164		SPT16_DICDI Reviewed; 1072 AA.	Dictyostelium discoideum (Slime mold).	Eukaryota; Amoebozoa; Mycetozoa; Dictyosteliida; Dictyostelium.	44689	ddi:DDB_G0282677
	Q555X7	DDB0203302	Uncharacterized protein	-30.4151	7.1369	3	6	4	8.73239		Q555X7_DICDI Unreviewed; 355 AA.	Dictyostelium discoideum (Slime mold).	Eukaryota; Amoebozoa; Mycetozoa; Dictyosteliida; Dictyostelium.	44689	ddi:DDB_G0274745
	Q23883	nad7	NADH-ubiquinone oxidoreductase 49 kDa subunit	-39.752	7.1353	4	6	5	18.4729		NDUS2_DICDI Reviewed; 406 AA.	Dictyostelium discoideum (Slime mold).	Eukaryota; Amoebozoa; Mycetozoa; Dictyosteliida; Dictyostelium.	44689	ddi:DidioMp18
	P36410	rab14	Ras-related protein Rab-14	-28.5524	7.13493	4	8	6	24.2718		RAB14_DICDI Reviewed; 206 AA.	Dictyostelium discoideum (Slime mold).	Eukaryota; Amoebozoa; Mycetozoa; Dictyosteliida; Dictyostelium.	44689	ddi:DDB_G0281337
	Q8T7K0	alxA	ALG-2 interacting protein X	-13.3098	7.13445	1	2	2	5.03778		ALIX_DICDI Reviewed; 794 AA.	Dictyostelium discoideum (Slime mold).	Eukaryota; Amoebozoa; Mycetozoa; Dictyosteliida; Dictyostelium.	44689	ddi:DDB_G0275451
	Q55CE4	DDB0190800	Uncharacterized protein	-11.7738	7.13097	1	2	1	3.16456		Q55CE4_DICDI Unreviewed; 790 AA.	Dictyostelium discoideum (Slime mold).	Eukaryota; Amoebozoa; Mycetozoa; Dictyosteliida; Dictyostelium.	44689	ddi:DDB_G0270096
	Q55CA0	vps26	Vacuolar protein sorting-associated protein 26	-25.7935	7.13026	3	6	6	10.6017		VPS26_DICDI Reviewed; 349 AA.	Dictyostelium discoideum (Slime mold).	Eukaryota; Amoebozoa; Mycetozoa; Dictyosteliida; Dictyostelium.	44689	ddi:DDB_G0269168
	Q54QX1	DDB0185564	Uncharacterized protein	-20.4977	7.12689	2	4	3	5.85366		Q54QX1_DICDI Unreviewed; 615 AA.	Dictyostelium discoideum (Slime mold).	Eukaryota; Amoebozoa; Mycetozoa; Dictyosteliida; Dictyostelium.	44689	ddi:DDB_G0283557
	Q54ZE1	DDB0218002	Uncharacterized protein	-20.3954	7.1267	2	4	3	2.16294		Q54ZE1_DICDI Unreviewed; 1387 AA.	Dictyostelium discoideum (Slime mold).	Eukaryota; Amoebozoa; Mycetozoa; Dictyosteliida; Dictyostelium.	44689	ddi:DDB_G0277659
	Q54NZ5	culC	Cullin-3	-45.1148	7.12597	5	8	7	9.49285		CUL3_DICDI Reviewed; 769 AA.	Dictyostelium discoideum (Slime mold).	Eukaryota; Amoebozoa; Mycetozoa; Dictyosteliida; Dictyostelium.	44689	ddi:DDB_G0284903
	Q76NU3	cct6	T-complex protein 1 subunit zeta	-4.70739	7.12221	1	1	1	7.42115		TCPZ_DICDI Reviewed; 539 AA.	Dictyostelium discoideum (Slime mold).	Eukaryota; Amoebozoa; Mycetozoa; Dictyosteliida; Dictyostelium.	44689	ddi:DDB_G0277493
	Q54JH9	DDB0187751	Uncharacterized protein	-20.6854	7.12091	3	5	3	2.40678		Q54JH9_DICDI Unreviewed; 2950 AA.	Dictyostelium discoideum (Slime mold).	Eukaryota; Amoebozoa; Mycetozoa; Dictyosteliida; Dictyostelium.	44689	ddi:DDB_G0288041
	Q55DM1	lvsA	BEACH domain-containing protein lvsA	-20.1598	7.1204	3	5	4	2.37635		LVSA_DICDI Reviewed; 3619 AA.	Dictyostelium discoideum (Slime mold).	Eukaryota; Amoebozoa; Mycetozoa; Dictyosteliida; Dictyostelium.	44689	ddi:DDB_G0269150
	Q23892	gluA	Lysosomal beta glucosidase	-9.87946	7.11884	1	2	1	2.31425		GLUA_DICDI Reviewed; 821 AA.	Dictyostelium discoideum (Slime mold).	Eukaryota; Amoebozoa; Mycetozoa; Dictyosteliida; Dictyostelium.	44689	ddi:DDB_G0292810
	Q86IC8	omt6	Probable caffeoyl-CoA O-methyltransferase 2	-39.392	7.11855	4	7	4	25.974		CAMT2_DICDI Reviewed; 231 AA.	Dictyostelium discoideum (Slime mold).	Eukaryota; Amoebozoa; Mycetozoa; Dictyosteliida; Dictyostelium.	44689	ddi:DDB_G0275501
	Q54PF9	glyS	Glycyl-tRNA synthetase	-22.0133	7.11844	2	4	3	6.48968		Q54PF9_DICDI Unreviewed; 678 AA.	Dictyostelium discoideum (Slime mold).	Eukaryota; Amoebozoa; Mycetozoa; Dictyosteliida; Dictyostelium.	44689	ddi:DDB_G0284583
	Q55A55	DDB_G0272092	Probable serine/threonine-protein kinase DDB_G0272092	-24.609	7.11806	2	4	3	5.17241		Y9848_DICDI Reviewed; 986 AA.	Dictyostelium discoideum (Slime mold).	Eukaryota; Amoebozoa; Mycetozoa; Dictyosteliida; Dictyostelium.	44689	ddi:DDB_G0272092
	Q54MX6	DDB0186613	Uncharacterized protein	-30.2858	7.11745	3	8	6	22.6721		Q54MX6_DICDI Unreviewed; 247 AA.	Dictyostelium discoideum (Slime mold).	Eukaryota; Amoebozoa; Mycetozoa; Dictyosteliida; Dictyostelium.	44689	ddi:DDB_G0285619
	Q86K89	DDB0169073	Uncharacterized protein	-23.3599	7.11733	4	7	5	26.9231		Q86K89_DICDI Unreviewed; 234 AA.	Dictyostelium discoideum (Slime mold).	Eukaryota; Amoebozoa; Mycetozoa; Dictyosteliida; Dictyostelium.	44689	ddi:DDB_G0277213
	Q54JT8	DDB0187644	Uncharacterized protein	-24.9276	7.11444	3	5	4	3.74862		Q54JT8_DICDI Unreviewed; 1814 AA.	Dictyostelium discoideum (Slime mold).	Eukaryota; Amoebozoa; Mycetozoa; Dictyosteliida; Dictyostelium.	44689	ddi:DDB_G0287799
	Q54RY8	pcbd	Pterin-4-alpha-carbinolamine dehydratase	-21.8007	7.11436	2	4	3	25.2525		PHS_DICDI Reviewed; 99 AA.	Dictyostelium discoideum (Slime mold).	Eukaryota; Amoebozoa; Mycetozoa; Dictyosteliida; Dictyostelium.	44689	ddi:DDB_G0282831
	Q869U6	DG1112	Developmental gene product DG1112	-10.9854	7.11322	1	2	2	1.04068		Q869U6_DICDI Unreviewed; 1057 AA.	Dictyostelium discoideum (Slime mold).	Eukaryota; Amoebozoa; Mycetozoa; Dictyosteliida; Dictyostelium.	44689	ddi:DDB_G0276463
	Q54UQ2	pgmB	Probable phosphoglucomutase-2	-24.3105	7.11289	1	3	3	3.15091		PGM2_DICDI Reviewed; 603 AA.	Dictyostelium discoideum (Slime mold).	Eukaryota; Amoebozoa; Mycetozoa; Dictyosteliida; Dictyostelium.	44689	ddi:DDB_G0280897
	Q551I8	DDB0217818	Uncharacterized protein	-7.81609	7.11252	1	1	1	10.4859		Q551I8_DICDI Unreviewed; 391 AA.	Dictyostelium discoideum (Slime mold).	Eukaryota; Amoebozoa; Mycetozoa; Dictyosteliida; Dictyostelium.	44689	ddi:DDB_G0276569
	Q54CL2	cct4	T-complex protein 1 subunit delta	-15.456	7.11217	2	4	3	7.50469		TCPD_DICDI Reviewed; 533 AA.	Dictyostelium discoideum (Slime mold).	Eukaryota; Amoebozoa; Mycetozoa; Dictyosteliida; Dictyostelium.	44689	ddi:DDB_G0292872
	Q54BQ3	rpl23a	60S ribosomal protein L23a	-18.4475	7.11207	2	3	3	17.7515		RL23A_DICDI Reviewed; 169 AA.	Dictyostelium discoideum (Slime mold).	Eukaryota; Amoebozoa; Mycetozoa; Dictyosteliida; Dictyostelium.	44689	ddi:DDB_G0293502
	Q75JL8	DDB0169464	Acyl-coenzyme A oxidase	-11.9851	7.11049	2	3	3	5.73248		Q75JL8_DICDI Unreviewed; 628 AA.	Dictyostelium discoideum (Slime mold).	Eukaryota; Amoebozoa; Mycetozoa; Dictyosteliida; Dictyostelium.	44689	ddi:DDB_G0276065
	Q54C75	DDB0191797	Uncharacterized protein	-8.69562	7.11046	1	1	1	1.678		Q54C75_DICDI Unreviewed; 2205 AA.	Dictyostelium discoideum (Slime mold).	Eukaryota; Amoebozoa; Mycetozoa; Dictyosteliida; Dictyostelium.	44689	ddi:DDB_G0293120
	Q54PX9	rps12	40S ribosomal protein S12	-19.5246	7.10778	4	5	5	36.0294		RS12_DICDI Reviewed; 136 AA.	Dictyostelium discoideum (Slime mold).	Eukaryota; Amoebozoa; Mycetozoa; Dictyosteliida; Dictyostelium.	44689	ddi:DDB_G0284237
	Q54RH1	DDB0218449	Uncharacterized protein	-4.8975	7.10682	1	1	1	9.17969		Q54RH1_DICDI Unreviewed; 512 AA.	Dictyostelium discoideum (Slime mold).	Eukaryota; Amoebozoa; Mycetozoa; Dictyosteliida; Dictyostelium.	44689	ddi:DDB_G0283215
	Q54BL8	DDB_G0293566	Probable GH family 25 lysozyme 5	-11.6198	7.10561	1	2	1	11.5741		LYSG5_DICDI Reviewed; 216 AA.	Dictyostelium discoideum (Slime mold).	Eukaryota; Amoebozoa; Mycetozoa; Dictyosteliida; Dictyostelium.	44689	ddi:DDB_G0293566
	B0G127	vps39	Tetratricopeptide-like helical domain-containing protein	-15.6743	7.10555	2	3	2	4.23032		B0G127_DICDI Unreviewed; 851 AA.	Dictyostelium discoideum (Slime mold).	Eukaryota; Amoebozoa; Mycetozoa; Dictyosteliida; Dictyostelium.	44689	ddi:DDB_G0279169
	Q54VL5	allC	Allantoicase	-34.8417	7.10512	2	6	3	14.6341		ALLC_DICDI Reviewed; 369 AA.	Dictyostelium discoideum (Slime mold).	Eukaryota; Amoebozoa; Mycetozoa; Dictyosteliida; Dictyostelium.	44689	ddi:DDB_G0280267
	Q555B5	DDB0203202	Uncharacterized protein	-6.81749	7.10327	1	1	1	6.75991		Q555B5_DICDI Unreviewed; 429 AA.	Dictyostelium discoideum (Slime mold).	Eukaryota; Amoebozoa; Mycetozoa; Dictyosteliida; Dictyostelium.	44689	ddi:DDB_G0274651
	Q86IV4	DDB_G0274775	PH domain-containing protein DDB_G0274775	-51.4503	7.10295	4	8	7	11.7904		Y4775_DICDI Reviewed; 458 AA.	Dictyostelium discoideum (Slime mold).	Eukaryota; Amoebozoa; Mycetozoa; Dictyosteliida; Dictyostelium.	44689	ddi:DDB_G0274775
	Q86L14	purH	Bifunctional purine biosynthesis protein purH	-26.1992	7.09954	4	4	4	11.9926		PUR9_DICDI Reviewed; 542 AA.	Dictyostelium discoideum (Slime mold).	Eukaryota; Amoebozoa; Mycetozoa; Dictyosteliida; Dictyostelium.	44689	ddi:DDB_G0277087
	Q55D58	DDB0190549	Uncharacterized protein	-23.9889	7.0995	2	4	3	4.65116		Q55D58_DICDI Unreviewed; 1032 AA.	Dictyostelium discoideum (Slime mold).	Eukaryota; Amoebozoa; Mycetozoa; Dictyosteliida; Dictyostelium.	44689	ddi:DDB_G0269780
	Q55BV1	DDB0190990	Uncharacterized protein	-22.4515	7.09934	2	5	3	5.73248		Q55BV1_DICDI Unreviewed; 628 AA.	Dictyostelium discoideum (Slime mold).	Eukaryota; Amoebozoa; Mycetozoa; Dictyosteliida; Dictyostelium.	44689	ddi:DDB_G0270352
	Q55C58	vps16	Vacuolar protein sorting-associated protein 16 homolog	-23.5912	7.09883	1	3	2	2.28365		VPS16_DICDI Reviewed; 832 AA.	Dictyostelium discoideum (Slime mold).	Eukaryota; Amoebozoa; Mycetozoa; Dictyosteliida; Dictyostelium.	44689	ddi:DDB_G0270754
	Q54XJ6	DDB0206269	Uncharacterized protein	-29.4471	7.09749	2	6	4	19.3548		Q54XJ6_DICDI Unreviewed; 217 AA.	Dictyostelium discoideum (Slime mold).	Eukaryota; Amoebozoa; Mycetozoa; Dictyosteliida; Dictyostelium.	44689	ddi:DDB_G0278897
	V9H176	tgrJ1	IPT/TIG domain-containing protein	-4.90534	7.09738	1	1	1	3.61582		V9H176_DICDI Unreviewed; 885 AA.	Dictyostelium discoideum (Slime mold).	Eukaryota; Amoebozoa; Mycetozoa; Dictyosteliida; Dictyostelium.	44689	ddi:DDB_G0271556
	Q54MT2	nop56	Nucleolar protein 56	-7.39989	7.09442	1	1	1	5.37037		NOP56_DICDI Reviewed; 540 AA.	Dictyostelium discoideum (Slime mold).	Eukaryota; Amoebozoa; Mycetozoa; Dictyosteliida; Dictyostelium.	44689	ddi:DDB_G0285679
	Q54CI4	DDB0215535	Uncharacterized protein	-29.2402	7.09122	3	6	5	2.3751		Q54CI4_DICDI Unreviewed; 1221 AA.	Dictyostelium discoideum (Slime mold).	Eukaryota; Amoebozoa; Mycetozoa; Dictyosteliida; Dictyostelium.	44689	ddi:DDB_G0292948
	Q55AB6	polr2l	DNA-directed RNA polymerases I, II, and III subunit rpabc5	-19.1611	7.08933	2	3	3	41.4286		RPAB5_DICDI Reviewed; 70 AA.	Dictyostelium discoideum (Slime mold).	Eukaryota; Amoebozoa; Mycetozoa; Dictyosteliida; Dictyostelium.	44689	ddi:DDB_G0272036
	Q54J94	DDB0187832	Uncharacterized protein	-8.76955	7.08589	1	4	2	4.01554		Q54J94_DICDI Unreviewed; 772 AA.	Dictyostelium discoideum (Slime mold).	Eukaryota; Amoebozoa; Mycetozoa; Dictyosteliida; Dictyostelium.	44689	ddi:DDB_G0288209
	Q54XX5	DDB_G0278535	Probable serine/threonine-protein kinase DDB_G0278535	-12.2761	7.0857	1	2	2	4.24528		Y9849_DICDI Reviewed; 848 AA.	Dictyostelium discoideum (Slime mold).	Eukaryota; Amoebozoa; Mycetozoa; Dictyosteliida; Dictyostelium.	44689	ddi:DDB_G0278535
	Q75JC0	DDB0216915	Uncharacterized protein	-19.3408	7.08429	2	4	3	4.19017		Q75JC0_DICDI Unreviewed; 1241 AA.	Dictyostelium discoideum (Slime mold).	Eukaryota; Amoebozoa; Mycetozoa; Dictyosteliida; Dictyostelium.	44689	ddi:DDB_G0271816
	Q54IT5	DDB0187979	Uncharacterized protein	-12.1186	7.08342	2	3	3	6.53686		Q54IT5_DICDI Unreviewed; 719 AA.	Dictyostelium discoideum (Slime mold).	Eukaryota; Amoebozoa; Mycetozoa; Dictyosteliida; Dictyostelium.	44689	ddi:DDB_G0288531
	Q75JW6	DDB0168737	Uncharacterized protein	-15.3059	7.08022	1	4	3	6.23053		Q75JW6_DICDI Unreviewed; 321 AA.	Dictyostelium discoideum (Slime mold).	Eukaryota; Amoebozoa; Mycetozoa; Dictyosteliida; Dictyostelium.	44689	ddi:DDB_G0272184
	Q54F23	mroh1	Maestro heat-like repeat-containing protein family member 1	-23.9638	7.07978	2	4	3	3.82514		MROH1_DICDI Reviewed; 1647 AA.	Dictyostelium discoideum (Slime mold).	Eukaryota; Amoebozoa; Mycetozoa; Dictyosteliida; Dictyostelium.	44689	ddi:DDB_G0291161
	Q86I47	DDB0167407	Uncharacterized protein	-15.1033	7.07969	1	3	3	5.57377		Q86I47_DICDI Unreviewed; 305 AA.	Dictyostelium discoideum (Slime mold).	Eukaryota; Amoebozoa; Mycetozoa; Dictyosteliida; Dictyostelium.	44689	ddi:DDB_G0275053
	Q54LB8	vps13A	Putative vacuolar protein sorting-associated protein 13A	-11.4299	7.07866	1	2	2	0.563297		VP13A_DICDI Reviewed; 3373 AA.	Dictyostelium discoideum (Slime mold).	Eukaryota; Amoebozoa; Mycetozoa; Dictyosteliida; Dictyostelium.	44689	ddi:DDB_G0286725
	Q54XZ6	DDB0205498	Uncharacterized protein	-10.9586	7.07725	1	2	2	3.77953		Q54XZ6_DICDI Unreviewed; 635 AA.	Dictyostelium discoideum (Slime mold).	Eukaryota; Amoebozoa; Mycetozoa; Dictyosteliida; Dictyostelium.	44689	ddi:DDB_G0278507
	Q54P14	commd2	COMM domain-containing protein 2	-18.7595	7.07684	2	2	2	12		COMD2_DICDI Reviewed; 200 AA.	Dictyostelium discoideum (Slime mold).	Eukaryota; Amoebozoa; Mycetozoa; Dictyosteliida; Dictyostelium.	44689	ddi:DDB_G0284879
	Q86JI5	pks5	Probable polyketide synthase 5	-7.69554	7.07648	1	1	1	0.955414		PKS5_DICDI Reviewed; 2512 AA.	Dictyostelium discoideum (Slime mold).	Eukaryota; Amoebozoa; Mycetozoa; Dictyosteliida; Dictyostelium.	44689	ddi:DDB_G0271520
	Q54VD6	dynA	Dynactin 150 kDa subunit	-4.4828	7.07455	1	1	1	2.72904		Q54VD6_DICDI Unreviewed; 1539 AA.	Dictyostelium discoideum (Slime mold).	Eukaryota; Amoebozoa; Mycetozoa; Dictyosteliida; Dictyostelium.	44689	ddi:DDB_G0280435
	Q54CK5	mipA	MipAp	-4.71583	7.07433	1	1	1	1.36396		Q54CK5_DICDI Unreviewed; 1393 AA.	Dictyostelium discoideum (Slime mold).	Eukaryota; Amoebozoa; Mycetozoa; Dictyosteliida; Dictyostelium.	44689	ddi:DDB_G0292812
	Q55GG3	DDB_G0268498	Uncharacterized protein	-10.7683	7.07376	2	2	2	7.82396		Q55GG3_DICDI Unreviewed; 818 AA.	Dictyostelium discoideum (Slime mold).	Eukaryota; Amoebozoa; Mycetozoa; Dictyosteliida; Dictyostelium.	44689	ddi:DDB_G0268498
	Q75JF1	DDB_G0276161	Putative uncharacterized protein DDB_G0276161	-7.05047	7.0728	1	1	1	45.098		Y9533_DICDI Reviewed; 51 AA.	Dictyostelium discoideum (Slime mold).	Eukaryota; Amoebozoa; Mycetozoa; Dictyosteliida; Dictyostelium.	44689	ddi:DDB_G0276161
	Q55BX3	DDB_G0270324	NDRG-like protein	-26.1726	7.07272	2	4	3	8.58896		NDRG_DICDI Reviewed; 326 AA.	Dictyostelium discoideum (Slime mold).	Eukaryota; Amoebozoa; Mycetozoa; Dictyosteliida; Dictyostelium.	44689	ddi:DDB_G0270324
	Q54RX6	DDB_G0282853	Translationally-controlled tumor protein homolog 1	-17.3881	7.0697	2	4	2	23.5632		TCTP1_DICDI Reviewed; 174 AA.	Dictyostelium discoideum (Slime mold).	Eukaryota; Amoebozoa; Mycetozoa; Dictyosteliida; Dictyostelium.	44689	ddi:DDB_G0282853
	Q94465	gchA	GTP cyclohydrolase 1	-11.0087	7.06818	1	2	2	14.2241		GCH1_DICDI Reviewed; 232 AA.	Dictyostelium discoideum (Slime mold).	Eukaryota; Amoebozoa; Mycetozoa; Dictyosteliida; Dictyostelium.	44689	ddi:DDB_G0288481
	Q75JQ9	pole3	DNA polymerase epsilon subunit 3	-8.14272	7.06778	1	1	1	18.8406		DPOE3_DICDI Reviewed; 138 AA.	Dictyostelium discoideum (Slime mold).	Eukaryota; Amoebozoa; Mycetozoa; Dictyosteliida; Dictyostelium.	44689	ddi:DDB_G0272222
	Q54IS5	DDB0187989	Uncharacterized protein	-15	7.06744	1	2	1	4.12371		Q54IS5_DICDI Unreviewed; 679 AA.	Dictyostelium discoideum (Slime mold).	Eukaryota; Amoebozoa; Mycetozoa; Dictyosteliida; Dictyostelium.	44689	ddi:DDB_G0288551
	Q55F07	DDB0189949	Uncharacterized protein	-17.2309	7.06709	1	3	3	2.26064		Q55F07_DICDI Unreviewed; 752 AA.	Dictyostelium discoideum (Slime mold).	Eukaryota; Amoebozoa; Mycetozoa; Dictyosteliida; Dictyostelium.	44689	ddi:DDB_G0268684
	Q54IR8	DDB_G0288569	WASH complex subunit strumpellin homolog	-20.2358	7.06646	2	5	4	4.29553		STRUM_DICDI Reviewed; 1164 AA.	Dictyostelium discoideum (Slime mold).	Eukaryota; Amoebozoa; Mycetozoa; Dictyosteliida; Dictyostelium.	44689	ddi:DDB_G0288569
	Q54JN1	DDB0187698	Uncharacterized protein	-9.14377	7.06559	1	2	1	4.91573		Q54JN1_DICDI Unreviewed; 712 AA.	Dictyostelium discoideum (Slime mold).	Eukaryota; Amoebozoa; Mycetozoa; Dictyosteliida; Dictyostelium.	44689	ddi:DDB_G0287935
	Q8I7C6	adprt2	Poly [ADP-ribose] polymerase	-15	7.06441	1	2	1	2.85714		Q8I7C6_DICDI Unreviewed; 700 AA.	Dictyostelium discoideum (Slime mold).	Eukaryota; Amoebozoa; Mycetozoa; Dictyosteliida; Dictyostelium.	44689	ddi:DDB_G0292820
	Q8MMS1	DDB0169270	Acyl-coenzyme A oxidase	-42.1933	7.06234	4	8	7	11.2853		Q8MMS1_DICDI Unreviewed; 638 AA.	Dictyostelium discoideum (Slime mold).	Eukaryota; Amoebozoa; Mycetozoa; Dictyosteliida; Dictyostelium.	44689	ddi:DDB_G0277477
	Q54PG5	gacC	Rho GTPase-activating protein gacC	-5.736	7.06178	1	1	1	7.26817		GACC_DICDI Reviewed; 399 AA.	Dictyostelium discoideum (Slime mold).	Eukaryota; Amoebozoa; Mycetozoa; Dictyosteliida; Dictyostelium.	44689	ddi:DDB_G0284571
	Q54F82	DDB0189214	Uncharacterized protein	-9.16485	7.06074	1	1	1	7.35294		Q54F82_DICDI Unreviewed; 340 AA.	Dictyostelium discoideum (Slime mold).	Eukaryota; Amoebozoa; Mycetozoa; Dictyosteliida; Dictyostelium.	44689	ddi:DDB_G0291019
	Q8SSY6	DDB_G0276527	Bifunctional serine/threonine-protein kinase/NEDD4-like E3 ubiquitin-protein ligase	-5.92456	7.05983	1	1	1	1.05988		SPKUL_DICDI Reviewed; 1887 AA.	Dictyostelium discoideum (Slime mold).	Eukaryota; Amoebozoa; Mycetozoa; Dictyosteliida; Dictyostelium.	44689	ddi:DDB_G0276527
	Q552J0	cct8	T-complex protein 1 subunit theta	-27.1765	7.05789	3	6	5	6.70391		TCPQ_DICDI Reviewed; 537 AA.	Dictyostelium discoideum (Slime mold).	Eukaryota; Amoebozoa; Mycetozoa; Dictyosteliida; Dictyostelium.	44689	ddi:DDB_G0276233
	Q1ZXQ1	fah	Fumarylacetoacetase	-13.699	7.05759	1	2	2	4.44965		FAAA_DICDI Reviewed; 427 AA.	Dictyostelium discoideum (Slime mold).	Eukaryota; Amoebozoa; Mycetozoa; Dictyosteliida; Dictyostelium.	44689	ddi:DDB_G0271094
	Q54FU1	DDB0220515	Winged helix DNA-binding domain-containing protein	-7.32713	7.05759	1	2	2	1.53551		Q54FU1_DICDI Unreviewed; 2084 AA.	Dictyostelium discoideum (Slime mold).	Eukaryota; Amoebozoa; Mycetozoa; Dictyosteliida; Dictyostelium.	44689	ddi:DDB_G0290591
	Q54DX3	DDB0231298	Endothelial monocyte-activating polypeptide II pro-EMAP II family protein	-12.9816	7.05617	2	3	2	8.81543		Q54DX3_DICDI Unreviewed; 363 AA.	Dictyostelium discoideum (Slime mold).	Eukaryota; Amoebozoa; Mycetozoa; Dictyosteliida; Dictyostelium.	44689	ddi:DDB_G0291926
	O77033	trfA	General transcriptional corepressor trfA	-26.8934	7.05478	4	6	6	5.7554		CYC8_DICDI Reviewed; 1390 AA.	Dictyostelium discoideum (Slime mold).	Eukaryota; Amoebozoa; Mycetozoa; Dictyosteliida; Dictyostelium.	44689	ddi:DDB_G0269194
	Q54X76	DDB0218152	Uncharacterized protein	-13.0567	7.0541	1	2	1	3.54767		Q54X76_DICDI Unreviewed; 451 AA.	Dictyostelium discoideum (Slime mold).	Eukaryota; Amoebozoa; Mycetozoa; Dictyosteliida; Dictyostelium.	44689	ddi:DDB_G0279155
	Q94502	modA	Neutral alpha-glucosidase AB	-28.7959	7.05401	3	5	3	5.62036		GANAB_DICDI Reviewed; 943 AA.	Dictyostelium discoideum (Slime mold).	Eukaryota; Amoebozoa; Mycetozoa; Dictyosteliida; Dictyostelium.	44689	ddi:DDB_G0269154
	Q55CH6	DDB0216735	Uncharacterized protein	-21.6278	7.05327	2	5	4	2.31975		Q55CH6_DICDI Unreviewed; 1595 AA.	Dictyostelium discoideum (Slime mold).	Eukaryota; Amoebozoa; Mycetozoa; Dictyosteliida; Dictyostelium.	44689	ddi:DDB_G0271016
	Q54SV8	pola1	DNA polymerase alpha catalytic subunit	-14.2215	7.05315	2	3	2	3.51226		DPOLA_DICDI Reviewed; 1509 AA.	Dictyostelium discoideum (Slime mold).	Eukaryota; Amoebozoa; Mycetozoa; Dictyosteliida; Dictyostelium.	44689	ddi:DDB_G0282191
	P34101	fhkC	Probable serine/threonine-protein kinase fhkC	-42.0868	7.05295	1	8	4	2.85714		FHKC_DICDI Reviewed; 595 AA.	Dictyostelium discoideum (Slime mold).	Eukaryota; Amoebozoa; Mycetozoa; Dictyosteliida; Dictyostelium.	44689	ddi:DDB_G0281567
	Q55CM6	DDB0190725	Uncharacterized protein	-9.15252	7.05292	1	2	1	2.42424		Q55CM6_DICDI Unreviewed; 825 AA.	Dictyostelium discoideum (Slime mold).	Eukaryota; Amoebozoa; Mycetozoa; Dictyosteliida; Dictyostelium.	44689	ddi:DDB_G0269996
	Q54FF3	gefK	Ras guanine nucleotide exchange factor K	-6.98841	7.05253	1	1	1	1.79833		GEFK_DICDI Reviewed; 1557 AA.	Dictyostelium discoideum (Slime mold).	Eukaryota; Amoebozoa; Mycetozoa; Dictyosteliida; Dictyostelium.	44689	ddi:DDB_G0290901
	Q54Z47	DDB0203453	Uncharacterized protein	-9.84276	7.05239	1	2	2	8.87372		Q54Z47_DICDI Unreviewed; 293 AA.	Dictyostelium discoideum (Slime mold).	Eukaryota; Amoebozoa; Mycetozoa; Dictyosteliida; Dictyostelium.	44689	ddi:DDB_G0277781
	Q55H02	DDB0216501	Uncharacterized protein	-9.84276	7.05239	1	2	2	15.1163		Q55H02_DICDI Unreviewed; 172 AA.	Dictyostelium discoideum (Slime mold).	Eukaryota; Amoebozoa; Mycetozoa; Dictyosteliida; Dictyostelium.	44689	ddi:DDB_G0267310
	Q55D87	DDB0190521	Inositol-tetrakisphosphate 1-kinase	-15	7.04919	1	2	2	5.52147		Q55D87_DICDI Unreviewed; 326 AA.	Dictyostelium discoideum (Slime mold).	Eukaryota; Amoebozoa; Mycetozoa; Dictyosteliida; Dictyostelium.	44689	ddi:DDB_G0269746
	Q54S15	DDB0204946	Uncharacterized protein	-12.1175	7.04906	1	2	2	2.43218		Q54S15_DICDI Unreviewed; 1069 AA.	Dictyostelium discoideum (Slime mold).	Eukaryota; Amoebozoa; Mycetozoa; Dictyosteliida; Dictyostelium.	44689	ddi:DDB_G0282717
	Q54E36	xpo2	Exportin-2	-18.1676	7.04903	2	4	3	4.31125		XPO2_DICDI Reviewed; 951 AA.	Dictyostelium discoideum (Slime mold).	Eukaryota; Amoebozoa; Mycetozoa; Dictyosteliida; Dictyostelium.	44689	ddi:DDB_G0291838
	Q95US4	gp130	Lipid-anchored plasma membrane glycoprotein 130	-19.2829	7.04751	1	3	2	2.60417		Q95US4_DICDI Unreviewed; 768 AA.	Dictyostelium discoideum (Slime mold).	Eukaryota; Amoebozoa; Mycetozoa; Dictyosteliida; Dictyostelium.	44689	ddi:DDB_G0279921
	Q54RV9	sglA	Sphingosine-1-phosphate lyase	-15.8134	7.04726	2	4	4	9.84849		SGPL_DICDI Reviewed; 528 AA.	Dictyostelium discoideum (Slime mold).	Eukaryota; Amoebozoa; Mycetozoa; Dictyosteliida; Dictyostelium.	44689	ddi:DDB_G0282819
	Q54XJ0	mobA	MOB kinase activator-like 1 homolog A	-13.3282	7.0468	1	3	3	12.6761		MOB1A_DICDI Reviewed; 213 AA.	Dictyostelium discoideum (Slime mold).	Eukaryota; Amoebozoa; Mycetozoa; Dictyosteliida; Dictyostelium.	44689	ddi:DDB_G0278907
	Q9GPT6	elp6	Elongator complex protein 6	-15.9795	7.0462	2	2	2	18.6391		ELP6_DICDI Reviewed; 338 AA.	Dictyostelium discoideum (Slime mold).	Eukaryota; Amoebozoa; Mycetozoa; Dictyosteliida; Dictyostelium.	44689	ddi:DDB_G0268624
	Q54CC5	eif3E	Eukaryotic translation initiation factor 3 subunit E	-35.7459	7.0461	3	7	5	8.57143		EIF3E_DICDI Reviewed; 525 AA.	Dictyostelium discoideum (Slime mold).	Eukaryota; Amoebozoa; Mycetozoa; Dictyosteliida; Dictyostelium.	44689	ddi:DDB_G0293052
	Q550I1	DDB0217906	Uncharacterized protein	-19.3272	7.0437	3	4	4	6.41822		Q550I1_DICDI Unreviewed; 483 AA.	Dictyostelium discoideum (Slime mold).	Eukaryota; Amoebozoa; Mycetozoa; Dictyosteliida; Dictyostelium.	44689	ddi:DDB_G0277097
	Q86B07	DDB0168980	Uncharacterized protein	-7.95861	7.04241	1	1	1	2.12766		Q86B07_DICDI Unreviewed; 564 AA.	Dictyostelium discoideum (Slime mold).	Eukaryota; Amoebozoa; Mycetozoa; Dictyosteliida; Dictyostelium.	44689	ddi:DDB_G0272785
	Q55BX2	DDB0202012	Uncharacterized protein	-11.5376	7.04127	1	2	1	3.15534		Q55BX2_DICDI Unreviewed; 824 AA.	Dictyostelium discoideum (Slime mold).	Eukaryota; Amoebozoa; Mycetozoa; Dictyosteliida; Dictyostelium.	44689	ddi:DDB_G0270776
	Q54V68	ubqK	Uncharacterized protein	-5.63827	7.03632	1	1	1	2.86624		Q54V68_DICDI Unreviewed; 314 AA.	Dictyostelium discoideum (Slime mold).	Eukaryota; Amoebozoa; Mycetozoa; Dictyosteliida; Dictyostelium.	44689	ddi:DDB_G0280585
	P34043	gpaE	Guanine nucleotide-binding protein alpha-5 subunit	-8.47864	7.03507	1	2	2	9.2219		GPA5_DICDI Reviewed; 347 AA.	Dictyostelium discoideum (Slime mold).	Eukaryota; Amoebozoa; Mycetozoa; Dictyosteliida; Dictyostelium.	44689	ddi:DDB_G0286185
	Q75JL4	DG1040	CCR4-Not complex component, Not1	-13.3607	7.03452	3	4	4	2.53365		Q75JL4_DICDI Unreviewed; 2526 AA.	Dictyostelium discoideum (Slime mold).	Eukaryota; Amoebozoa; Mycetozoa; Dictyosteliida; Dictyostelium.	44689	ddi:DDB_G0276029
	Q55D85	cas1	Cycloartenol synthase	-11.9802	7.03355	2	3	3	6.40114		CAS1_DICDI Reviewed; 703 AA.	Dictyostelium discoideum (Slime mold).	Eukaryota; Amoebozoa; Mycetozoa; Dictyosteliida; Dictyostelium.	44689	ddi:DDB_G0269226
	Q54EP7	srp72	Signal recognition particle subunit SRP72	-14.2596	7.03217	1	2	1	2.67857		SRP72_DICDI Reviewed; 672 AA.	Dictyostelium discoideum (Slime mold).	Eukaryota; Amoebozoa; Mycetozoa; Dictyosteliida; Dictyostelium.	44689	ddi:DDB_G0291412
	Q55DZ2	DDB_G0269462	Ubiquitin domain-containing protein	-17.5951	7.03165	2	3	2	2.48181		Q55DZ2_DICDI Unreviewed; 2337 AA.	Dictyostelium discoideum (Slime mold).	Eukaryota; Amoebozoa; Mycetozoa; Dictyosteliida; Dictyostelium.	44689	ddi:DDB_G0269462
	Q54GR0	DDB0188671	Uncharacterized protein	-16.7738	7.02608	1	2	2	3.861		Q54GR0_DICDI Unreviewed; 1036 AA.	Dictyostelium discoideum (Slime mold).	Eukaryota; Amoebozoa; Mycetozoa; Dictyosteliida; Dictyostelium.	44689	ddi:DDB_G0289987
	A1XDC0	stip-1	Septin and tuftelin-interacting protein 1 homolog	-14.881	7.02535	2	3	3	3.69128		TFP11_DICDI Reviewed; 894 AA.	Dictyostelium discoideum (Slime mold).	Eukaryota; Amoebozoa; Mycetozoa; Dictyosteliida; Dictyostelium.	44689	ddi:DDB_G0272608
	Q55GU9	msh6	DNA mismatch repair protein Msh6	-11.0501	7.02481	2	2	2	4.04762		MSH6_DICDI Reviewed; 1260 AA.	Dictyostelium discoideum (Slime mold).	Eukaryota; Amoebozoa; Mycetozoa; Dictyosteliida; Dictyostelium.	44689	ddi:DDB_G0268614
	Q55CZ2	DDB0190609	Uncharacterized protein	-14.4235	7.0246	2	3	2	8.51648		Q55CZ2_DICDI Unreviewed; 364 AA.	Dictyostelium discoideum (Slime mold).	Eukaryota; Amoebozoa; Mycetozoa; Dictyosteliida; Dictyostelium.	44689	ddi:DDB_G0269848
	Q86AJ2	DDB0217288	Uncharacterized protein	-10.2365	7.02418	2	3	2	2.71382		Q86AJ2_DICDI Unreviewed; 1216 AA.	Dictyostelium discoideum (Slime mold).	Eukaryota; Amoebozoa; Mycetozoa; Dictyosteliida; Dictyostelium.	44689	ddi:DDB_G0273749
	Q557Y8	DDB_G0273185	Uncharacterized protein	-10.2365	7.02418	2	3	2	2.71382		Q557Y8_DICDI Unreviewed; 1216 AA.	Dictyostelium discoideum (Slime mold).	Eukaryota; Amoebozoa; Mycetozoa; Dictyosteliida; Dictyostelium.	44689	ddi:DDB_G0273185
	Q55DM0	DDB0190400	Uncharacterized protein	-15	7.02248	1	2	2	3.21812		Q55DM0_DICDI Unreviewed; 839 AA.	Dictyostelium discoideum (Slime mold).	Eukaryota; Amoebozoa; Mycetozoa; Dictyosteliida; Dictyostelium.	44689	ddi:DDB_G0269608
	Q54XR2	senp8	Probable sentrin-specific protease 8	-11.9418	7.02048	1	2	1	7.40741		SENP8_DICDI Reviewed; 243 AA.	Dictyostelium discoideum (Slime mold).	Eukaryota; Amoebozoa; Mycetozoa; Dictyosteliida; Dictyostelium.	44689	ddi:DDB_G0278795
	Q54S90	rps11	40S ribosomal protein S11	-23.2295	7.0175	4	6	5	27.0968		RS11_DICDI Reviewed; 155 AA.	Dictyostelium discoideum (Slime mold).	Eukaryota; Amoebozoa; Mycetozoa; Dictyosteliida; Dictyostelium.	44689	ddi:DDB_G0282601
	Q1ZXQ8	mtaA	Centrosomal protein 224	-14.797	7.01699	2	3	3	2.18579		MTAA_DICDI Reviewed; 2013 AA.	Dictyostelium discoideum (Slime mold).	Eukaryota; Amoebozoa; Mycetozoa; Dictyosteliida; Dictyostelium.	44689	ddi:DDB_G0268616
	Q54U95	DDB0218292	Uncharacterized protein	-11.6692	7.01561	1	2	1	4.28305		Q54U95_DICDI Unreviewed; 537 AA.	Dictyostelium discoideum (Slime mold).	Eukaryota; Amoebozoa; Mycetozoa; Dictyosteliida; Dictyostelium.	44689	ddi:DDB_G0281325
	Q55E32	ebp	Probable 3-beta-hydroxysteroid-Delta(8),Delta(7)-isomerase	-8.64126	7.01514	1	2	2	11.4155		EBP_DICDI Reviewed; 219 AA.	Dictyostelium discoideum (Slime mold).	Eukaryota; Amoebozoa; Mycetozoa; Dictyosteliida; Dictyostelium.	44689	ddi:DDB_G0269414
	Q54WH6	ppp2r4B	Probable serine/threonine-protein phosphatase 2A activator 2	-13.9586	7.01392	1	2	1	5.34188		PTPA2_DICDI Reviewed; 468 AA.	Dictyostelium discoideum (Slime mold).	Eukaryota; Amoebozoa; Mycetozoa; Dictyosteliida; Dictyostelium.	44689	ddi:DDB_G0279655
	Q54YD2	DDB_G0278295	Putative phosphatidylglycerol/phosphatidylinositol transfer protein DDB_G0278295	-9.19988	7.01349	1	2	1	10.6383		Y8295_DICDI Reviewed; 141 AA.	Dictyostelium discoideum (Slime mold).	Eukaryota; Amoebozoa; Mycetozoa; Dictyosteliida; Dictyostelium.	44689	ddi:DDB_G0278295
	Q55CP1	DDB0190708	Uncharacterized protein	-12.7459	7.01225	1	2	1	2.76565		Q55CP1_DICDI Unreviewed; 687 AA.	Dictyostelium discoideum (Slime mold).	Eukaryota; Amoebozoa; Mycetozoa; Dictyosteliida; Dictyostelium.	44689	ddi:DDB_G0269972
	O44007	nosA	NOSA	-36.0477	7.01187	2	7	7	3.30578		O44007_DICDI Unreviewed; 1089 AA.	Dictyostelium discoideum (Slime mold).	Eukaryota; Amoebozoa; Mycetozoa; Dictyosteliida; Dictyostelium.	44689	ddi:DDB_G0292264
	B0G119	DDB_G0295681	Peptidyl-prolyl cis-trans isomerase	-10.0362	7.01157	1	2	2	17.1171		B0G119_DICDI Unreviewed; 111 AA.	Dictyostelium discoideum (Slime mold).	Eukaryota; Amoebozoa; Mycetozoa; Dictyosteliida; Dictyostelium.	44689	ddi:DDB_G0295681
	P16894	gpaA	Guanine nucleotide-binding protein alpha-1 subunit	-20.577	7.01156	2	4	2	6.74157		GPA1_DICDI Reviewed; 356 AA.	Dictyostelium discoideum (Slime mold).	Eukaryota; Amoebozoa; Mycetozoa; Dictyosteliida; Dictyostelium.	44689	ddi:DDB_G0283349
	Q556U6	bip1-1	Luminal-binding protein 1	-7.65647	7.01044	1	1	1	3.99568		BIP1_DICDI Reviewed; 926 AA.	Dictyostelium discoideum (Slime mold).	Eukaryota; Amoebozoa; Mycetozoa; Dictyosteliida; Dictyostelium.	44689	ddi:DDB_G0273093
	C7FZZ4	DDB_G0302543	Cyclin domain-containing protein	-4.9978	7.00991	1	1	1	3.27103		C7FZZ4_DICDI Unreviewed; 856 AA.	Dictyostelium discoideum (Slime mold).	Eukaryota; Amoebozoa; Mycetozoa; Dictyosteliida; Dictyostelium.	44689	ddi:DDB_G0302543
	Q54QZ5	treh	Trehalase	-14.8239	7.00857	1	2	2	4.3771		TREA_DICDI Reviewed; 594 AA.	Dictyostelium discoideum (Slime mold).	Eukaryota; Amoebozoa; Mycetozoa; Dictyosteliida; Dictyostelium.	44689	ddi:DDB_G0283473
	Q54G18	gacW	Rho GTPase-activating protein gacW	-18.6923	7.00779	3	4	4	4.57399		GACW_DICDI Reviewed; 1115 AA.	Dictyostelium discoideum (Slime mold).	Eukaryota; Amoebozoa; Mycetozoa; Dictyosteliida; Dictyostelium.	44689	ddi:DDB_G0290439
	P54679	patB	Probable plasma membrane ATPase	-25.6919	7.00683	4	6	4	7.84499		PMA1_DICDI Reviewed; 1058 AA.	Dictyostelium discoideum (Slime mold).	Eukaryota; Amoebozoa; Mycetozoa; Dictyosteliida; Dictyostelium.	44689	ddi:DDB_G0282817
	Q54YT4	mecr	Trans-2-enoyl-CoA reductase, mitochondrial	-10.7015	7.00546	1	2	2	3.42857		MECR_DICDI Reviewed; 350 AA.	Dictyostelium discoideum (Slime mold).	Eukaryota; Amoebozoa; Mycetozoa; Dictyosteliida; Dictyostelium.	44689	ddi:DDB_G0278095
	Q556Y4	cak1-1	Casein kinase I	-9.02228	7.00537	1	2	1	7.04225		KC1_DICDI Reviewed; 426 AA.	Dictyostelium discoideum (Slime mold).	Eukaryota; Amoebozoa; Mycetozoa; Dictyosteliida; Dictyostelium.	44689	ddi:DDB_G0273059
	Q54CT3	DDB0184564	Uncharacterized protein	-15.6956	7.00016	2	3	2	13.7143		Q54CT3_DICDI Unreviewed; 525 AA.	Dictyostelium discoideum (Slime mold).	Eukaryota; Amoebozoa; Mycetozoa; Dictyosteliida; Dictyostelium.	44689	ddi:DDB_G0292778
	P35084	polr2a	DNA-directed RNA polymerase II subunit rpb1	-18.0557	6.99945	2	4	2	1.73712		RPB1_DICDI Reviewed; 1727 AA.	Dictyostelium discoideum (Slime mold).	Eukaryota; Amoebozoa; Mycetozoa; Dictyosteliida; Dictyostelium.	44689	ddi:DDB_G0279193
	O61119	RPB1	DNA-directed RNA polymerase	-18.0557	6.99945	2	4	2	3.96301		O61119_DICDI Unreviewed; 757 AA.	Dictyostelium discoideum (Slime mold).	Eukaryota; Amoebozoa; Mycetozoa; Dictyosteliida; Dictyostelium.	44689
	P34136	hmgB	3-hydroxy-3-methylglutaryl-coenzyme A reductase 2	-20.3217	6.99706	2	4	2	10.8365		HMDH2_DICDI Reviewed; 526 AA.	Dictyostelium discoideum (Slime mold).	Eukaryota; Amoebozoa; Mycetozoa; Dictyosteliida; Dictyostelium.	44689	ddi:DDB_G0276615
	Q551Y5	DDB0217770	Uncharacterized protein	-9.82625	6.99703	1	2	2	1.78359		Q551Y5_DICDI Unreviewed; 841 AA.	Dictyostelium discoideum (Slime mold).	Eukaryota; Amoebozoa; Mycetozoa; Dictyosteliida; Dictyostelium.	44689	ddi:DDB_G0276255
	Q86K40	DDB_G0277255	Putative uncharacterized protein DDB_G0277255	-5.03202	6.99677	1	1	1	1.95904		Y9144_DICDI Reviewed; 1123 AA.	Dictyostelium discoideum (Slime mold).	Eukaryota; Amoebozoa; Mycetozoa; Dictyosteliida; Dictyostelium.	44689	ddi:DDB_G0277255
	Q557F3	ORFNames=DDB0168168, DDB0217212	Uncharacterized protein	-5.04743	6.99652	1	1	1	10		Q557F3_DICDI Unreviewed; 260 AA.	Dictyostelium discoideum (Slime mold).	Eukaryota; Amoebozoa; Mycetozoa; Dictyosteliida; Dictyostelium.	44689	ddi:DDB_G0273147
	Q8T2I8	sepA	Serine/threonine-protein kinase sepA	-24.8906	6.99598	3	5	4	5.14139		SEPA_DICDI Reviewed; 1167 AA.	Dictyostelium discoideum (Slime mold).	Eukaryota; Amoebozoa; Mycetozoa; Dictyosteliida; Dictyostelium.	44689	ddi:DDB_G0276465
	Q55BJ6	plbB	Phospholipase B-like protein B	-13.0757	6.995	1	3	2	4.54545		PLBLB_DICDI Reviewed; 572 AA.	Dictyostelium discoideum (Slime mold).	Eukaryota; Amoebozoa; Mycetozoa; Dictyosteliida; Dictyostelium.	44689	ddi:DDB_G0271126
	Q54BQ2	DDB0191978	Uncharacterized protein	-4.64813	6.99424	1	1	1	5.55556		Q54BQ2_DICDI Unreviewed; 558 AA.	Dictyostelium discoideum (Slime mold).	Eukaryota; Amoebozoa; Mycetozoa; Dictyosteliida; Dictyostelium.	44689	ddi:DDB_G0293504
	Q54KX3	vps13F	Putative vacuolar protein sorting-associated protein 13F	-7.68421	6.99422	1	1	1	0.635893		VP13F_DICDI Reviewed; 4246 AA.	Dictyostelium discoideum (Slime mold).	Eukaryota; Amoebozoa; Mycetozoa; Dictyosteliida; Dictyostelium.	44689	ddi:DDB_G0287055
	Q54B26	DDB0192211	Uncharacterized protein	-7.13719	6.99415	1	2	1	4.87395		Q54B26_DICDI Unreviewed; 595 AA.	Dictyostelium discoideum (Slime mold).	Eukaryota; Amoebozoa; Mycetozoa; Dictyosteliida; Dictyostelium.	44689	ddi:DDB_G0293938
	Q1ZXE2	DDB_G0287875	PH domain-containing protein DDB_G0287875	-8.86994	6.99314	1	1	1	1.81668		Y7875_DICDI Reviewed; 1211 AA.	Dictyostelium discoideum (Slime mold).	Eukaryota; Amoebozoa; Mycetozoa; Dictyosteliida; Dictyostelium.	44689	ddi:DDB_G0287875
	Q54SA7	sf3b3	Probable splicing factor 3B subunit 3	-4.55391	6.99281	1	1	1	1.03503		SF3B3_DICDI Reviewed; 1256 AA.	Dictyostelium discoideum (Slime mold).	Eukaryota; Amoebozoa; Mycetozoa; Dictyosteliida; Dictyostelium.	44689	ddi:DDB_G0282569
	Q55A66	DDB_G0272098	TNF receptor-associated factor family protein DDB_G0272098	-15	6.99253	1	2	1	3.04428		Y2098_DICDI Reviewed; 1084 AA.	Dictyostelium discoideum (Slime mold).	Eukaryota; Amoebozoa; Mycetozoa; Dictyosteliida; Dictyostelium.	44689	ddi:DDB_G0272098
	Q55BP5	top2	Probable DNA topoisomerase 2	-7.03621	6.99239	1	2	2	1.64366		TOP2_DICDI Reviewed; 1521 AA.	Dictyostelium discoideum (Slime mold).	Eukaryota; Amoebozoa; Mycetozoa; Dictyosteliida; Dictyostelium.	44689	ddi:DDB_G0270418
	Q58A41	DD8-14	Uncharacterized protein	-26.5886	6.99206	4	5	5	10.5581		Q58A41_DICDI Unreviewed; 663 AA.	Dictyostelium discoideum (Slime mold).	Eukaryota; Amoebozoa; Mycetozoa; Dictyosteliida; Dictyostelium.	44689	ddi:DDB_G0289467
	Q55GT3	DDB0189346	Uncharacterized protein	-25.0004	6.9912	1	4	4	7.24638		Q55GT3_DICDI Unreviewed; 345 AA.	Dictyostelium discoideum (Slime mold).	Eukaryota; Amoebozoa; Mycetozoa; Dictyosteliida; Dictyostelium.	44689	ddi:DDB_G0267528
	Q54Z28	DDB0204317	Uncharacterized protein	-20.5523	6.99001	3	5	4	5.92705		Q54Z28_DICDI Unreviewed; 658 AA.	Dictyostelium discoideum (Slime mold).	Eukaryota; Amoebozoa; Mycetozoa; Dictyosteliida; Dictyostelium.	44689	ddi:DDB_G0277943
	Q54SR9	DDB0205303	Uncharacterized protein	-4.65474	6.98983	1	1	1	3.31808		Q54SR9_DICDI Unreviewed; 874 AA.	Dictyostelium discoideum (Slime mold).	Eukaryota; Amoebozoa; Mycetozoa; Dictyosteliida; Dictyostelium.	44689	ddi:DDB_G0282263
	Q54J88	mms19	MMS19 nucleotide excision repair protein homolog	-39.7636	6.98908	2	6	4	3.31839		MMS19_DICDI Reviewed; 1115 AA.	Dictyostelium discoideum (Slime mold).	Eukaryota; Amoebozoa; Mycetozoa; Dictyosteliida; Dictyostelium.	44689	ddi:DDB_G0288217
	Q54CZ7	DDB0184475	Uncharacterized protein	-4.50303	6.98896	1	1	1	4.8		Q54CZ7_DICDI Unreviewed; 500 AA.	Dictyostelium discoideum (Slime mold).	Eukaryota; Amoebozoa; Mycetozoa; Dictyosteliida; Dictyostelium.	44689	ddi:DDB_G0292612
	Q54JQ2	DDB_G0287851	Insulin-degrading enzyme homolog	-21.3524	6.98876	2	5	3	3.43035		IDE_DICDI Reviewed; 962 AA.	Dictyostelium discoideum (Slime mold).	Eukaryota; Amoebozoa; Mycetozoa; Dictyosteliida; Dictyostelium.	44689	ddi:DDB_G0287851
	Q54UU1	trappc4	Trafficking protein particle complex subunit 4	-14.938	6.98752	1	2	2	21.4815		TPPC4_DICDI Reviewed; 135 AA.	Dictyostelium discoideum (Slime mold).	Eukaryota; Amoebozoa; Mycetozoa; Dictyosteliida; Dictyostelium.	44689	ddi:DDB_G0280827
	P54640	cprE	Cysteine proteinase 5	-20.7033	6.98711	2	3	2	8.13954		CYSP5_DICDI Reviewed; 344 AA.	Dictyostelium discoideum (Slime mold).	Eukaryota; Amoebozoa; Mycetozoa; Dictyosteliida; Dictyostelium.	44689	ddi:DDB_G0272815
	Q54M70	dnpep	Aspartyl aminopeptidase	-46.041	6.9852	4	9	7	17.1488		DNPEP_DICDI Reviewed; 484 AA.	Dictyostelium discoideum (Slime mold).	Eukaryota; Amoebozoa; Mycetozoa; Dictyosteliida; Dictyostelium.	44689	ddi:DDB_G0286149
	Q54PG3	DDB0186078	Uncharacterized protein	-9.74473	6.98496	1	2	2	2.15232		Q54PG3_DICDI Unreviewed; 604 AA.	Dictyostelium discoideum (Slime mold).	Eukaryota; Amoebozoa; Mycetozoa; Dictyosteliida; Dictyostelium.	44689	ddi:DDB_G0284575
	Q54PQ4	gefA	Ras guanine nucleotide exchange factor A	-9.44297	6.98485	1	2	1	1.81818		GEFA_DICDI Reviewed; 605 AA.	Dictyostelium discoideum (Slime mold).	Eukaryota; Amoebozoa; Mycetozoa; Dictyosteliida; Dictyostelium.	44689	ddi:DDB_G0284329
	Q86JM5	DDB_G0272012	Putative elongation of fatty acids protein DDB_G0272012	-20.0978	6.98476	2	4	4	8.44595		Y2012_DICDI Reviewed; 296 AA.	Dictyostelium discoideum (Slime mold).	Eukaryota; Amoebozoa; Mycetozoa; Dictyosteliida; Dictyostelium.	44689	ddi:DDB_G0272012
	Q8T2J9	mccb	Methylcrotonoyl-CoA carboxylase beta chain, mitochondrial	-15	6.983	1	4	2	4.59184		MCCB_DICDI Reviewed; 588 AA.	Dictyostelium discoideum (Slime mold).	Eukaryota; Amoebozoa; Mycetozoa; Dictyosteliida; Dictyostelium.	44689	ddi:DDB_G0271960
	Q54IZ9	polr3b	DNA-directed RNA polymerase III subunit rpc2	-25.8861	6.98238	2	4	4	2.79851		RPC2_DICDI Reviewed; 1608 AA.	Dictyostelium discoideum (Slime mold).	Eukaryota; Amoebozoa; Mycetozoa; Dictyosteliida; Dictyostelium.	44689	ddi:DDB_G0288449
	Q54TB6	DDB0204262	Uncharacterized protein	-12.9208	6.98221	1	2	2	15.2632		Q54TB6_DICDI Unreviewed; 190 AA.	Dictyostelium discoideum (Slime mold).	Eukaryota; Amoebozoa; Mycetozoa; Dictyosteliida; Dictyostelium.	44689	ddi:DDB_G0281875
	Q75JJ3	DDB0169491	Uncharacterized protein	-10.8502	6.98148	1	2	2	0.92081		Q75JJ3_DICDI Unreviewed; 1629 AA.	Dictyostelium discoideum (Slime mold).	Eukaryota; Amoebozoa; Mycetozoa; Dictyosteliida; Dictyostelium.	44689	ddi:DDB_G0276089
	Q55E92	DDB0190188	Uncharacterized protein	-8.111	6.98133	1	1	1	9.38628		Q55E92_DICDI Unreviewed; 277 AA.	Dictyostelium discoideum (Slime mold).	Eukaryota; Amoebozoa; Mycetozoa; Dictyosteliida; Dictyostelium.	44689	ddi:DDB_G0269340
	Q9TGM3	DidioMp36	Uncharacterized mitochondrial protein Mp36	-12.3839	6.98127	1	1	1	1.38191		MP36_DICDI Reviewed; 796 AA.	Dictyostelium discoideum (Slime mold).	Eukaryota; Amoebozoa; Mycetozoa; Dictyosteliida; Dictyostelium.	44689	ddi:DidioMp36
	Q8MYF0	mgm101	Mitochondrial genome maintenance protein mgm101 homolog	-9.88394	6.98072	1	2	1	7.69231		MG101_DICDI Reviewed; 377 AA.	Dictyostelium discoideum (Slime mold).	Eukaryota; Amoebozoa; Mycetozoa; Dictyosteliida; Dictyostelium.	44689	ddi:DDB_G0277451
	Q54E54	DDB0184069	Uncharacterized protein	-20.5583	6.97941	1	4	4	1.13821		Q54E54_DICDI Unreviewed; 1230 AA.	Dictyostelium discoideum (Slime mold).	Eukaryota; Amoebozoa; Mycetozoa; Dictyosteliida; Dictyostelium.	44689	ddi:DDB_G0291798
	Q54UJ0	psmD12	26S proteasome non-ATPase regulatory subunit 12	-27.3446	6.9787	3	6	4	9.39597		PSD12_DICDI Reviewed; 447 AA.	Dictyostelium discoideum (Slime mold).	Eukaryota; Amoebozoa; Mycetozoa; Dictyosteliida; Dictyostelium.	44689	ddi:DDB_G0281051
	Q54Q82	DDB0185806	Uncharacterized protein	-9.71637	6.97717	1	2	1	5.85586		Q54Q82_DICDI Unreviewed; 444 AA.	Dictyostelium discoideum (Slime mold).	Eukaryota; Amoebozoa; Mycetozoa; Dictyosteliida; Dictyostelium.	44689	ddi:DDB_G0284055
	Q8MML6	vatH	V-type proton ATPase subunit H	-35.6172	6.97682	1	7	4	4.49438		VATH_DICDI Reviewed; 445 AA.	Dictyostelium discoideum (Slime mold).	Eukaryota; Amoebozoa; Mycetozoa; Dictyosteliida; Dictyostelium.	44689	ddi:DDB_G0274553
	Q54CD3	DDB0191740	Uncharacterized protein	-7.03004	6.97663	1	1	1	7.69231		Q54CD3_DICDI Unreviewed; 416 AA.	Dictyostelium discoideum (Slime mold).	Eukaryota; Amoebozoa; Mycetozoa; Dictyosteliida; Dictyostelium.	44689	ddi:DDB_G0293042
	Q55GV0	DDB0189329	Uncharacterized protein	-11.0915	6.97589	1	3	2	5.08475		Q55GV0_DICDI Unreviewed; 472 AA.	Dictyostelium discoideum (Slime mold).	Eukaryota; Amoebozoa; Mycetozoa; Dictyosteliida; Dictyostelium.	44689	ddi:DDB_G0267502
	Q54SQ0	DDB0204173	Uncharacterized protein	-22.7813	6.9744	2	4	2	6.06061		Q54SQ0_DICDI Unreviewed; 363 AA.	Dictyostelium discoideum (Slime mold).	Eukaryota; Amoebozoa; Mycetozoa; Dictyosteliida; Dictyostelium.	44689	ddi:DDB_G0282313
	Q54R47	gcdh	Glutaryl-CoA dehydrogenase, mitochondrial	-13.5648	6.97292	2	3	2	8.09524		GCDH_DICDI Reviewed; 420 AA.	Dictyostelium discoideum (Slime mold).	Eukaryota; Amoebozoa; Mycetozoa; Dictyosteliida; Dictyostelium.	44689	ddi:DDB_G0283411
	Q54YT1	cnrO	C2 domain-containing protein	-15	6.97112	1	2	1	12.8788		Q54YT1_DICDI Unreviewed; 132 AA.	Dictyostelium discoideum (Slime mold).	Eukaryota; Amoebozoa; Mycetozoa; Dictyosteliida; Dictyostelium.	44689	ddi:DDB_G0278101
	Q54JI7	hal	Probable histidine ammonia-lyase	-14.7769	6.9703	2	3	2	7.42115		HUTH_DICDI Reviewed; 539 AA.	Dictyostelium discoideum (Slime mold).	Eukaryota; Amoebozoa; Mycetozoa; Dictyosteliida; Dictyostelium.	44689	ddi:DDB_G0288025
	Q54BL4	DDB0192014	Uncharacterized protein	-25.3755	6.97027	3	3	3	34.1085		Q54BL4_DICDI Unreviewed; 129 AA.	Dictyostelium discoideum (Slime mold).	Eukaryota; Amoebozoa; Mycetozoa; Dictyosteliida; Dictyostelium.	44689	ddi:DDB_G0293572
	P42520	rps17	40S ribosomal protein S17	-17.7115	6.97025	2	4	2	21.4815		RS17_DICDI Reviewed; 135 AA.	Dictyostelium discoideum (Slime mold).	Eukaryota; Amoebozoa; Mycetozoa; Dictyosteliida; Dictyostelium.	44689	ddi:DDB_G0290141
	Q553L4	msh2	DNA mismatch repair protein Msh2	-13.4498	6.96958	2	3	3	4.48239		MSH2_DICDI Reviewed; 937 AA.	Dictyostelium discoideum (Slime mold).	Eukaryota; Amoebozoa; Mycetozoa; Dictyosteliida; Dictyostelium.	44689	ddi:DDB_G0275809
	B0G185	ap1s2	AP-1 complex subunit sigma-2	-25.1283	6.96862	3	4	3	18.1818		AP1S2_DICDI Reviewed; 154 AA.	Dictyostelium discoideum (Slime mold).	Eukaryota; Amoebozoa; Mycetozoa; Dictyosteliida; Dictyostelium.	44689	ddi:DDB_G0295711
	Q54T65	DDB0218346	Uncharacterized protein	-9.00763	6.96573	1	2	1	3.12989		Q54T65_DICDI Unreviewed; 639 AA.	Dictyostelium discoideum (Slime mold).	Eukaryota; Amoebozoa; Mycetozoa; Dictyosteliida; Dictyostelium.	44689	ddi:DDB_G0282073
	Q54KN3	spoT	Guanosine-3',5'-bis(Diphosphate) 3'-diphosphatase	-12.0009	6.96571	2	3	3	19.2308		Q54KN3_DICDI Unreviewed; 208 AA.	Dictyostelium discoideum (Slime mold).	Eukaryota; Amoebozoa; Mycetozoa; Dictyosteliida; Dictyostelium.	44689	ddi:DDB_G0287233
	B0M0P5	repE	DNA damage-binding protein 1	-35.6695	6.96455	3	8	7	5.16511		DDB1_DICDI Reviewed; 1181 AA.	Dictyostelium discoideum (Slime mold).	Eukaryota; Amoebozoa; Mycetozoa; Dictyosteliida; Dictyostelium.	44689	ddi:DDB_G0286013
	Q553Q9	DDB0217648	Uncharacterized protein	-10.8539	6.95993	1	2	2	1.19485		Q553Q9_DICDI Unreviewed; 2176 AA.	Dictyostelium discoideum (Slime mold).	Eukaryota; Amoebozoa; Mycetozoa; Dictyosteliida; Dictyostelium.	44689	ddi:DDB_G0275399
	O00886	racGAP	RacGAP protein	-25.0394	6.95945	2	3	2	3.97004		O00886_DICDI Unreviewed; 1335 AA.	Dictyostelium discoideum (Slime mold).	Eukaryota; Amoebozoa; Mycetozoa; Dictyosteliida; Dictyostelium.	44689
	Q54DW4	racGAP	Uncharacterized protein	-25.0394	6.95945	2	3	2	3.92593		Q54DW4_DICDI Unreviewed; 1350 AA.	Dictyostelium discoideum (Slime mold).	Eukaryota; Amoebozoa; Mycetozoa; Dictyosteliida; Dictyostelium.	44689	ddi:DDB_G0291978
	Q54KS8	phesA	Phenylalanine--tRNA ligase alpha subunit	-21.1558	6.95865	2	4	2	11.0883		SYFA_DICDI Reviewed; 487 AA.	Dictyostelium discoideum (Slime mold).	Eukaryota; Amoebozoa; Mycetozoa; Dictyosteliida; Dictyostelium.	44689	ddi:DDB_G0287141
	Q557B3	ORFNames=DDB0168127, DDB0217253	Uncharacterized protein	-4.85799	6.95736	1	1	1	1.69287		Q557B3_DICDI Unreviewed; 827 AA.	Dictyostelium discoideum (Slime mold).	Eukaryota; Amoebozoa; Mycetozoa; Dictyosteliida; Dictyostelium.	44689	ddi:DDB_G0273231
	Q8T2F3	nubp1	Cytosolic Fe-S cluster assembly factor NUBP1 homolog	-17.2745	6.95697	2	6	4	14.9206		NUBP1_DICDI Reviewed; 315 AA.	Dictyostelium discoideum (Slime mold).	Eukaryota; Amoebozoa; Mycetozoa; Dictyosteliida; Dictyostelium.	44689	ddi:DDB_G0277437
	Q54XY3	DDB0218111	Uncharacterized protein	-28.8138	6.95625	3	5	5	2.01005		Q54XY3_DICDI Unreviewed; 1791 AA.	Dictyostelium discoideum (Slime mold).	Eukaryota; Amoebozoa; Mycetozoa; Dictyosteliida; Dictyostelium.	44689	ddi:DDB_G0278701
	Q54JJ7	DDB0187732	Uncharacterized protein	-20.9295	6.95468	3	5	5	3.40788		Q54JJ7_DICDI Unreviewed; 1878 AA.	Dictyostelium discoideum (Slime mold).	Eukaryota; Amoebozoa; Mycetozoa; Dictyosteliida; Dictyostelium.	44689	ddi:DDB_G0288007
	Q55EX5	lsm5	Probable U6 snRNA-associated Sm-like protein LSm5	-9.09659	6.95404	1	2	1	18.5567		LSM5_DICDI Reviewed; 97 AA.	Dictyostelium discoideum (Slime mold).	Eukaryota; Amoebozoa; Mycetozoa; Dictyosteliida; Dictyostelium.	44689	ddi:DDB_G0268716
	Q54MK9	DDB0218753	Uncharacterized protein	-12.9208	6.95226	1	2	1	0.878049		Q54MK9_DICDI Unreviewed; 2050 AA.	Dictyostelium discoideum (Slime mold).	Eukaryota; Amoebozoa; Mycetozoa; Dictyosteliida; Dictyostelium.	44689	ddi:DDB_G0285955
	Q550A8	atg3	Autophagy-related protein 3	-10.2206	6.95003	1	2	1	2.95858		ATG3_DICDI Reviewed; 338 AA.	Dictyostelium discoideum (Slime mold).	Eukaryota; Amoebozoa; Mycetozoa; Dictyosteliida; Dictyostelium.	44689	ddi:DDB_G0277319
	Q54AX3	DDB0215066	Uncharacterized protein	-15.3019	6.94964	2	4	2	12.5749		Q54AX3_DICDI Unreviewed; 334 AA.	Dictyostelium discoideum (Slime mold).	Eukaryota; Amoebozoa; Mycetozoa; Dictyosteliida; Dictyostelium.	44689	ddi:DDB_G0294144
	Q54QC8	sec1	Protein transport protein sec1	-33.0428	6.94856	2	6	5	9.19732		SEC1_DICDI Reviewed; 598 AA.	Dictyostelium discoideum (Slime mold).	Eukaryota; Amoebozoa; Mycetozoa; Dictyosteliida; Dictyostelium.	44689	ddi:DDB_G0283937
	Q54FJ7	DDB_G0290803	Uncharacterized protein DDB_G0290803	-4.46991	6.9484	1	1	1	3.26975		Y9094_DICDI Reviewed; 367 AA.	Dictyostelium discoideum (Slime mold).	Eukaryota; Amoebozoa; Mycetozoa; Dictyosteliida; Dictyostelium.	44689	ddi:DDB_G0290803
	Q54RB7	shkA	Dual specificity protein kinase shkA	-32.8109	6.94733	4	7	4	12.1442		SHKA_DICDI Reviewed; 527 AA.	Dictyostelium discoideum (Slime mold).	Eukaryota; Amoebozoa; Mycetozoa; Dictyosteliida; Dictyostelium.	44689	ddi:DDB_G0283267
	Q54CB2	xpo6	Exportin-6	-15	6.94562	1	2	1	2.5788		XPO6_DICDI Reviewed; 1047 AA.	Dictyostelium discoideum (Slime mold).	Eukaryota; Amoebozoa; Mycetozoa; Dictyosteliida; Dictyostelium.	44689	ddi:DDB_G0293076
	Q54PQ5	DDB0185983	Uncharacterized protein	-11.7304	6.94039	1	2	1	8.17121		Q54PQ5_DICDI Unreviewed; 257 AA.	Dictyostelium discoideum (Slime mold).	Eukaryota; Amoebozoa; Mycetozoa; Dictyosteliida; Dictyostelium.	44689	ddi:DDB_G0284385
	Q54XN7	DDB_G0278827	Uncharacterized helicase DDB_G0278827	-33.9152	6.94018	3	5	3	2.03744		Y8827_DICDI Reviewed; 1816 AA.	Dictyostelium discoideum (Slime mold).	Eukaryota; Amoebozoa; Mycetozoa; Dictyosteliida; Dictyostelium.	44689	ddi:DDB_G0278827
	Q54SN3	DDB0204191	Uncharacterized protein	-9.09845	6.9398	1	2	2	15.261		Q54SN3_DICDI Unreviewed; 249 AA.	Dictyostelium discoideum (Slime mold).	Eukaryota; Amoebozoa; Mycetozoa; Dictyosteliida; Dictyostelium.	44689	ddi:DDB_G0282341
	Q54DB2	DDB0184358	Uncharacterized protein	-19.2453	6.93869	2	3	2	2.30971		Q54DB2_DICDI Unreviewed; 1905 AA.	Dictyostelium discoideum (Slime mold).	Eukaryota; Amoebozoa; Mycetozoa; Dictyosteliida; Dictyostelium.	44689	ddi:DDB_G0292398
	Q54ME8	DDB0218780	Uncharacterized protein	-9.49967	6.93857	1	1	1	5.34759		Q54ME8_DICDI Unreviewed; 187 AA.	Dictyostelium discoideum (Slime mold).	Eukaryota; Amoebozoa; Mycetozoa; Dictyosteliida; Dictyostelium.	44689	ddi:DDB_G0286007
	Q54J69	rpl10	60S ribosomal protein L10	-8.46946	6.93745	1	2	1	5.52995		RL10_DICDI Reviewed; 217 AA.	Dictyostelium discoideum (Slime mold).	Eukaryota; Amoebozoa; Mycetozoa; Dictyosteliida; Dictyostelium.	44689	ddi:DDB_G0288273
	Q8WQ86	eb1	Microtubule-associated protein RP/EB family member 1	-10.2204	6.93737	1	2	1	3.16206		EB1_DICDI Reviewed; 506 AA.	Dictyostelium discoideum (Slime mold).	Eukaryota; Amoebozoa; Mycetozoa; Dictyosteliida; Dictyostelium.	44689	ddi:DDB_G0283607
	O21032	mrpl16	60S ribosomal protein L16, mitochondrial	-13.143	6.93721	1	2	2	12.5		RM16_DICDI Reviewed; 144 AA.	Dictyostelium discoideum (Slime mold).	Eukaryota; Amoebozoa; Mycetozoa; Dictyosteliida; Dictyostelium.	44689	ddi:DidioMp28
	Q54YX6	DDB0204373	Uncharacterized protein	-16.5277	6.9369	1	3	2	12.9464		Q54YX6_DICDI Unreviewed; 224 AA.	Dictyostelium discoideum (Slime mold).	Eukaryota; Amoebozoa; Mycetozoa; Dictyosteliida; Dictyostelium.	44689	ddi:DDB_G0278025
	Q8T6B7	abcF2	ABC transporter F family member 2	-22.4051	6.93679	2	4	4	7.75717		ABCF2_DICDI Reviewed; 593 AA.	Dictyostelium discoideum (Slime mold).	Eukaryota; Amoebozoa; Mycetozoa; Dictyosteliida; Dictyostelium.	44689	ddi:DDB_G0284047
	Q55BE6	rpl27	60S ribosomal protein L27	-21.1835	6.93552	3	5	4	28.4722		RL27_DICDI Reviewed; 144 AA.	Dictyostelium discoideum (Slime mold).	Eukaryota; Amoebozoa; Mycetozoa; Dictyosteliida; Dictyostelium.	44689	ddi:DDB_G0271298
	P21900	purA	Adenylosuccinate synthetase	-18.5039	6.93445	2	3	3	6.08899		PURA_DICDI Reviewed; 427 AA.	Dictyostelium discoideum (Slime mold).	Eukaryota; Amoebozoa; Mycetozoa; Dictyosteliida; Dictyostelium.	44689	ddi:DDB_G0285429
	Q55F94	dlpA	Dynamin-like protein A	-33.7796	6.93327	4	7	6	8.18182		DLPA_DICDI Reviewed; 880 AA.	Dictyostelium discoideum (Slime mold).	Eukaryota; Amoebozoa; Mycetozoa; Dictyosteliida; Dictyostelium.	44689	ddi:DDB_G0268592
	Q86K67	DDB0217938	Uncharacterized protein	-17.9201	6.9322	2	3	3	2.77529		Q86K67_DICDI Unreviewed; 1117 AA.	Dictyostelium discoideum (Slime mold).	Eukaryota; Amoebozoa; Mycetozoa; Dictyosteliida; Dictyostelium.	44689	ddi:DDB_G0277327
	Q9XXV8	myoK	Myosin-K heavy chain	-13.1897	6.93054	1	2	2	1.74825		MYOK_DICDI Reviewed; 858 AA.	Dictyostelium discoideum (Slime mold).	Eukaryota; Amoebozoa; Mycetozoa; Dictyosteliida; Dictyostelium.	44689	ddi:DDB_G0274575
	Q54LV1	rcbA	UV excision repair protein RAD23 homolog	-28.8383	6.93029	3	6	6	11.6959		RAD23_DICDI Reviewed; 342 AA.	Dictyostelium discoideum (Slime mold).	Eukaryota; Amoebozoa; Mycetozoa; Dictyosteliida; Dictyostelium.	44689	ddi:DDB_G0286357
	Q54GS1	DDB_G0289943	Protein CLEC16A homolog	-24.1303	6.9285	2	4	2	2.83871		CL16A_DICDI Reviewed; 1550 AA.	Dictyostelium discoideum (Slime mold).	Eukaryota; Amoebozoa; Mycetozoa; Dictyosteliida; Dictyostelium.	44689	ddi:DDB_G0289943
	P22467	myoA	Myosin IA heavy chain	-12.7696	6.92661	1	2	1	2.61569		MYOA_DICDI Reviewed; 994 AA.	Dictyostelium discoideum (Slime mold).	Eukaryota; Amoebozoa; Mycetozoa; Dictyosteliida; Dictyostelium.	44689	ddi:DDB_G0280039
	Q54N00	forH	Formin-H	-16.1617	6.9266	2	4	3	4.23183		FORH_DICDI Reviewed; 1087 AA.	Dictyostelium discoideum (Slime mold).	Eukaryota; Amoebozoa; Mycetozoa; Dictyosteliida; Dictyostelium.	44689	ddi:DDB_G0285589
	Q86H43	malaS	Alanine--tRNA ligase, mitochondrial	-8.64168	6.92649	1	2	2	2.14592		SYAM_DICDI Reviewed; 932 AA.	Dictyostelium discoideum (Slime mold).	Eukaryota; Amoebozoa; Mycetozoa; Dictyosteliida; Dictyostelium.	44689	ddi:DDB_G0275655
	Q54E21	rfc2	Probable replication factor C subunit 2	-25.5686	6.9264	2	4	2	6.21302		RFC2_DICDI Reviewed; 338 AA.	Dictyostelium discoideum (Slime mold).	Eukaryota; Amoebozoa; Mycetozoa; Dictyosteliida; Dictyostelium.	44689	ddi:DDB_G0291868
	Q54FM3	eif2b4	Translation initiation factor eIF-2B subunit delta	-11.4296	6.92597	1	2	1	4.36187		EI2BD_DICDI Reviewed; 619 AA.	Dictyostelium discoideum (Slime mold).	Eukaryota; Amoebozoa; Mycetozoa; Dictyosteliida; Dictyostelium.	44689	ddi:DDB_G0290759
	Q54FL2	rabG2	Ras-related protein RabG2	-10.6258	6.92568	2	3	3	7.1066		RABG2_DICDI Reviewed; 197 AA.	Dictyostelium discoideum (Slime mold).	Eukaryota; Amoebozoa; Mycetozoa; Dictyosteliida; Dictyostelium.	44689	ddi:DDB_G0290783
	Q54E92	rabG1	Ras-related protein RabG1	-10.6258	6.92568	2	3	3	7.14286		RABG1_DICDI Reviewed; 196 AA.	Dictyostelium discoideum (Slime mold).	Eukaryota; Amoebozoa; Mycetozoa; Dictyosteliida; Dictyostelium.	44689	ddi:DDB_G0291738
	Q7KWQ2	serS	Serine--tRNA ligase, cytoplasmic	-27.1895	6.9253	3	5	3	10.1996		SYSC_DICDI Reviewed; 451 AA.	Dictyostelium discoideum (Slime mold).	Eukaryota; Amoebozoa; Mycetozoa; Dictyosteliida; Dictyostelium.	44689	ddi:DDB_G0272660
	Q54JK2	DDB0187727	Uncharacterized protein	-22.1803	6.92497	2	3	3	3.48754		Q54JK2_DICDI Unreviewed; 1405 AA.	Dictyostelium discoideum (Slime mold).	Eukaryota; Amoebozoa; Mycetozoa; Dictyosteliida; Dictyostelium.	44689	ddi:DDB_G0287997
	C7FZZ6	DDB_G0295775	Armadillo-like helical domain-containing protein	-12.4318	6.92438	1	2	1	5.72289		C7FZZ6_DICDI Unreviewed; 332 AA.	Dictyostelium discoideum (Slime mold).	Eukaryota; Amoebozoa; Mycetozoa; Dictyosteliida; Dictyostelium.	44689	ddi:DDB_G0295775
	Q55E90	DDB0190190	Uncharacterized protein	-15	6.92419	1	2	1	7		Q55E90_DICDI Unreviewed; 400 AA.	Dictyostelium discoideum (Slime mold).	Eukaryota; Amoebozoa; Mycetozoa; Dictyosteliida; Dictyostelium.	44689	ddi:DDB_G0269344
	Q54PN8	DDB0186001	Uncharacterized protein	-4.4355	6.9241	1	1	1	18.125		Q54PN8_DICDI Unreviewed; 160 AA.	Dictyostelium discoideum (Slime mold).	Eukaryota; Amoebozoa; Mycetozoa; Dictyosteliida; Dictyostelium.	44689	ddi:DDB_G0284413
	Q54VZ4	rpl18	60S ribosomal protein L18	-21.3372	6.92223	2	4	3	18.232		RL18_DICDI Reviewed; 181 AA.	Dictyostelium discoideum (Slime mold).	Eukaryota; Amoebozoa; Mycetozoa; Dictyosteliida; Dictyostelium.	44689	ddi:DDB_G0279997
	Q54L90	DDB0187142	Uncharacterized protein	-18.3961	6.9221	2	4	4	1.68645		Q54L90_DICDI Unreviewed; 1601 AA.	Dictyostelium discoideum (Slime mold).	Eukaryota; Amoebozoa; Mycetozoa; Dictyosteliida; Dictyostelium.	44689	ddi:DDB_G0286773
	Q54B24	DDB_G0293982	Uncharacterized protein	-14.2751	6.92137	2	3	2	0.807009		Q54B24_DICDI Unreviewed; 4337 AA.	Dictyostelium discoideum (Slime mold).	Eukaryota; Amoebozoa; Mycetozoa; Dictyosteliida; Dictyostelium.	44689	ddi:DDB_G0293982
	Q54NM0	DDB_G0285205	SNF2-related domain-containing protein	-4.61848	6.92038	1	2	1	0.997506		Q54NM0_DICDI Unreviewed; 1604 AA.	Dictyostelium discoideum (Slime mold).	Eukaryota; Amoebozoa; Mycetozoa; Dictyosteliida; Dictyostelium.	44689	ddi:DDB_G0285205
	Q551Q8	DDB0217791	Uncharacterized protein	-8.38437	6.92015	1	1	1	3.55872		Q551Q8_DICDI Unreviewed; 843 AA.	Dictyostelium discoideum (Slime mold).	Eukaryota; Amoebozoa; Mycetozoa; Dictyosteliida; Dictyostelium.	44689	ddi:DDB_G0276395
	Q1ZXQ0	DDB_G0270932	Uncharacterized protein	-13.2218	6.91943	1	2	2	3.3366		Q1ZXQ0_DICDI Unreviewed; 1019 AA.	Dictyostelium discoideum (Slime mold).	Eukaryota; Amoebozoa; Mycetozoa; Dictyosteliida; Dictyostelium.	44689	ddi:DDB_G0270932
	P28178	pkgB	Protein kinase 2	-2.95861	6.91937	1	1	1	3.75783		PK2_DICDI Reviewed; 479 AA.	Dictyostelium discoideum (Slime mold).	Eukaryota; Amoebozoa; Mycetozoa; Dictyosteliida; Dictyostelium.	44689	ddi:DDB_G0290157
	Q54XK9	gnpda1	Glucosamine-6-phosphate isomerase	-7.22338	6.91908	1	2	1	8.61423		GNPI_DICDI Reviewed; 267 AA.	Dictyostelium discoideum (Slime mold).	Eukaryota; Amoebozoa; Mycetozoa; Dictyosteliida; Dictyostelium.	44689	ddi:DDB_G0278873
	Q54P12	DDB_G0284881	Uncharacterized protein	-13.0512	6.91883	2	2	2	14.2857		Q54P12_DICDI Unreviewed; 203 AA.	Dictyostelium discoideum (Slime mold).	Eukaryota; Amoebozoa; Mycetozoa; Dictyosteliida; Dictyostelium.	44689	ddi:DDB_G0284881
	Q23917	regA	3',5'-cyclic-nucleotide phosphodiesterase regA	-8.5376	6.91883	1	1	1	2.52207		PDE2_DICDI Reviewed; 793 AA.	Dictyostelium discoideum (Slime mold).	Eukaryota; Amoebozoa; Mycetozoa; Dictyosteliida; Dictyostelium.	44689	ddi:DDB_G0284331
	Q54RB0	acoA	Acyl-coenzyme A oxidase	-20.214	6.91825	2	4	3	7.7147		Q54RB0_DICDI Unreviewed; 687 AA.	Dictyostelium discoideum (Slime mold).	Eukaryota; Amoebozoa; Mycetozoa; Dictyosteliida; Dictyostelium.	44689	ddi:DDB_G0283261
	B0G197	DDB_G0294627	MaoC-like dehydratase domain-containing protein	-16.8035	6.91569	2	4	2	21.2871		B0G197_DICDI Unreviewed; 202 AA.	Dictyostelium discoideum (Slime mold).	Eukaryota; Amoebozoa; Mycetozoa; Dictyosteliida; Dictyostelium.	44689	ddi:DDB_G0294627
	Q55DL0	pyd2	Dihydropyrimidinase	-21.0443	6.91546	2	4	3	6.36183		DPYS_DICDI Reviewed; 503 AA.	Dictyostelium discoideum (Slime mold).	Eukaryota; Amoebozoa; Mycetozoa; Dictyosteliida; Dictyostelium.	44689	ddi:DDB_G0269246
	P90522	alg1	Chitobiosyldiphosphodolichol beta-mannosyltransferase	-19.9774	6.91474	2	4	4	9.73631		ALG1_DICDI Reviewed; 493 AA.	Dictyostelium discoideum (Slime mold).	Eukaryota; Amoebozoa; Mycetozoa; Dictyosteliida; Dictyostelium.	44689	ddi:DDB_G0286011
	B0G147	DDB_G0284369	Defective in cullin neddylation protein	-19.647	6.91468	1	3	2	7.66423		B0G147_DICDI Unreviewed; 274 AA.	Dictyostelium discoideum (Slime mold).	Eukaryota; Amoebozoa; Mycetozoa; Dictyosteliida; Dictyostelium.	44689	ddi:DDB_G0284369
	Q556Q0	psmB4-1	Proteasome subunit beta type-4	-11.2504	6.91389	1	2	1	4.6332		PSB4_DICDI Reviewed; 259 AA.	Dictyostelium discoideum (Slime mold).	Eukaryota; Amoebozoa; Mycetozoa; Dictyosteliida; Dictyostelium.	44689	ddi:DDB_G0273163
	Q55BQ3	scy2	Probable inactive serine/threonine-protein kinase scy2	-20.664	6.91363	2	4	4	3.55556		SCY2_DICDI Reviewed; 1125 AA.	Dictyostelium discoideum (Slime mold).	Eukaryota; Amoebozoa; Mycetozoa; Dictyosteliida; Dictyostelium.	44689	ddi:DDB_G0270808
	Q54JL2	DDB0187717	Uncharacterized protein	-5.96805	6.91278	1	1	1	2.58303		Q54JL2_DICDI Unreviewed; 1084 AA.	Dictyostelium discoideum (Slime mold).	Eukaryota; Amoebozoa; Mycetozoa; Dictyosteliida; Dictyostelium.	44689	ddi:DDB_G0287979
	Q03409	rps25	40S ribosomal protein S25	-6.11535	6.91135	1	1	1	8.18182		RS25_DICDI Reviewed; 110 AA.	Dictyostelium discoideum (Slime mold).	Eukaryota; Amoebozoa; Mycetozoa; Dictyosteliida; Dictyostelium.	44689	ddi:DDB_G0271148
	Q54EX4	DDB0183794	Uncharacterized protein	-5.64137	6.91071	1	1	1	2.50329		Q54EX4_DICDI Unreviewed; 759 AA.	Dictyostelium discoideum (Slime mold).	Eukaryota; Amoebozoa; Mycetozoa; Dictyosteliida; Dictyostelium.	44689	ddi:DDB_G0291285
	P53766	uglA	Uracil-DNA glycosylase	-25.0455	6.91061	1	4	2	4.62428		UNG_DICDI Reviewed; 346 AA.	Dictyostelium discoideum (Slime mold).	Eukaryota; Amoebozoa; Mycetozoa; Dictyosteliida; Dictyostelium.	44689	ddi:DDB_G0277877
	Q54M29	DDB_G0286239	Serine hydrolase-like protein DDB_G0286239	-6.97554	6.90993	1	1	1	11.1421		Y6239_DICDI Reviewed; 359 AA.	Dictyostelium discoideum (Slime mold).	Eukaryota; Amoebozoa; Mycetozoa; Dictyosteliida; Dictyostelium.	44689	ddi:DDB_G0286239
	Q54DK1	sqrdl	Sulfide:quinone oxidoreductase, mitochondrial	-13.3665	6.90867	1	2	2	4.20354		SQRD_DICDI Reviewed; 452 AA.	Dictyostelium discoideum (Slime mold).	Eukaryota; Amoebozoa; Mycetozoa; Dictyosteliida; Dictyostelium.	44689	ddi:DDB_G0292250
	Q553W1	DDB0217636	Uncharacterized protein	-31.2397	6.9069	3	6	5	2.47559		Q553W1_DICDI Unreviewed; 2868 AA.	Dictyostelium discoideum (Slime mold).	Eukaryota; Amoebozoa; Mycetozoa; Dictyosteliida; Dictyostelium.	44689	ddi:DDB_G0275305
	Q75K16	DDB0231494	RNA-binding region RNP-1 domain-containing protein	-15.8471	6.90687	2	3	2	9.36455		Q75K16_DICDI Unreviewed; 299 AA.	Dictyostelium discoideum (Slime mold).	Eukaryota; Amoebozoa; Mycetozoa; Dictyosteliida; Dictyostelium.	44689	ddi:DDB_G0275459
	P32254	rasS	Ras-like protein rasS	-14.0862	6.90687	1	2	1	9.27835		RASS_DICDI Reviewed; 194 AA.	Dictyostelium discoideum (Slime mold).	Eukaryota; Amoebozoa; Mycetozoa; Dictyosteliida; Dictyostelium.	44689	ddi:DDB_G0283537
	Q95ZG4	spc98	Spindle pole body component 98	-13.918	6.90628	2	3	3	7.38007		SPC98_DICDI Reviewed; 813 AA.	Dictyostelium discoideum (Slime mold).	Eukaryota; Amoebozoa; Mycetozoa; Dictyosteliida; Dictyostelium.	44689	ddi:DDB_G0283909
	Q55FJ5	polr3c	DNA-directed RNA polymerase III subunit rpc3	-20.0055	6.9062	2	4	3	5.70571		RPC3_DICDI Reviewed; 666 AA.	Dictyostelium discoideum (Slime mold).	Eukaryota; Amoebozoa; Mycetozoa; Dictyosteliida; Dictyostelium.	44689	ddi:DDB_G0268080
	Q54RF3	eif2b5	Translation initiation factor eIF-2B subunit epsilon	-21.8928	6.90572	2	4	4	6.08204		EI2BE_DICDI Reviewed; 707 AA.	Dictyostelium discoideum (Slime mold).	Eukaryota; Amoebozoa; Mycetozoa; Dictyosteliida; Dictyostelium.	44689	ddi:DDB_G0283163
	Q86A92	erh	Enhancer of rudimentary homolog	-9.18709	6.90467	1	2	1	25		ERH_DICDI Reviewed; 100 AA.	Dictyostelium discoideum (Slime mold).	Eukaryota; Amoebozoa; Mycetozoa; Dictyosteliida; Dictyostelium.	44689	ddi:DDB_G0274565
	Q54VI7	DDB0206508	Uncharacterized protein	-6.69282	6.90411	1	1	1	4.33579		Q54VI7_DICDI Unreviewed; 1084 AA.	Dictyostelium discoideum (Slime mold).	Eukaryota; Amoebozoa; Mycetozoa; Dictyosteliida; Dictyostelium.	44689	ddi:DDB_G0280311
	Q54FE8	polr1e	DNA-directed RNA polymerase I subunit rpa49	-18.5272	6.90366	1	4	4	4.8		RPA49_DICDI Reviewed; 375 AA.	Dictyostelium discoideum (Slime mold).	Eukaryota; Amoebozoa; Mycetozoa; Dictyosteliida; Dictyostelium.	44689	ddi:DDB_G0290909
	Q54FL9	DDB0219603	Uncharacterized protein	-9.34235	6.90098	1	2	2	1.43021		Q54FL9_DICDI Unreviewed; 1748 AA.	Dictyostelium discoideum (Slime mold).	Eukaryota; Amoebozoa; Mycetozoa; Dictyosteliida; Dictyostelium.	44689	ddi:DDB_G0290771
	Q86IV7	cbpK	Calcium-binding protein K	-10.0902	6.90062	1	2	2	6.25		CBPK_DICDI Reviewed; 192 AA.	Dictyostelium discoideum (Slime mold).	Eukaryota; Amoebozoa; Mycetozoa; Dictyosteliida; Dictyostelium.	44689	ddi:DDB_G0274359
	Q8T2Q3	DDB0167502	Uncharacterized protein	-9.51302	6.90027	1	2	2	3.86643		Q8T2Q3_DICDI Unreviewed; 569 AA.	Dictyostelium discoideum (Slime mold).	Eukaryota; Amoebozoa; Mycetozoa; Dictyosteliida; Dictyostelium.	44689	ddi:DDB_G0275141
	C7G046	DDB_G0286969	von Willebrand factor A domain-containing protein DDB_G0286969	-8.09934	6.89984	1	1	1	0.481		Y6969_DICDI Reviewed; 2079 AA.	Dictyostelium discoideum (Slime mold).	Eukaryota; Amoebozoa; Mycetozoa; Dictyosteliida; Dictyostelium.	44689	ddi:DDB_G0286969
	Q54ZF0	DDB0203406	Uncharacterized protein	-16.6334	6.89819	2	3	3	2.02166		Q54ZF0_DICDI Unreviewed; 1385 AA.	Dictyostelium discoideum (Slime mold).	Eukaryota; Amoebozoa; Mycetozoa; Dictyosteliida; Dictyostelium.	44689	ddi:DDB_G0277619
	Q54M91	DDB0186819	Uncharacterized protein	-19.6695	6.89756	2	3	3	3.6855		Q54M91_DICDI Unreviewed; 814 AA.	Dictyostelium discoideum (Slime mold).	Eukaryota; Amoebozoa; Mycetozoa; Dictyosteliida; Dictyostelium.	44689	ddi:DDB_G0286131
	Q75JI3	nsfA	Vesicle-fusing ATPase	-26.5581	6.89633	3	6	4	7.58808		NSF_DICDI Reviewed; 738 AA.	Dictyostelium discoideum (Slime mold).	Eukaryota; Amoebozoa; Mycetozoa; Dictyosteliida; Dictyostelium.	44689	ddi:DDB_G0276153
	Q55DW5	DDB_G0269502	Uncharacterized protein	-13.1427	6.89245	1	2	1	1.50754		Q55DW5_DICDI Unreviewed; 1791 AA.	Dictyostelium discoideum (Slime mold).	Eukaryota; Amoebozoa; Mycetozoa; Dictyosteliida; Dictyostelium.	44689	ddi:DDB_G0269502
	Q54J75	polr2b	DNA-directed RNA polymerase II subunit rpb2	-14.6215	6.89222	2	4	3	1.96581		RPB2_DICDI Reviewed; 1170 AA.	Dictyostelium discoideum (Slime mold).	Eukaryota; Amoebozoa; Mycetozoa; Dictyosteliida; Dictyostelium.	44689	ddi:DDB_G0288257
	Q55CG6	DDB0190778	Uncharacterized protein	-4.15824	6.89207	1	1	1	1.9398		Q55CG6_DICDI Unreviewed; 1495 AA.	Dictyostelium discoideum (Slime mold).	Eukaryota; Amoebozoa; Mycetozoa; Dictyosteliida; Dictyostelium.	44689	ddi:DDB_G0270062
	Q86L47	DDB_G0272758	AAA ATPase domain-containing protein	-13.7591	6.88951	1	3	3	2.02775		Q86L47_DICDI Unreviewed; 937 AA.	Dictyostelium discoideum (Slime mold).	Eukaryota; Amoebozoa; Mycetozoa; Dictyosteliida; Dictyostelium.	44689	ddi:DDB_G0272758
	Q54GR2	DDB_G0289957	Uncharacterized protein DDB_G0289957	-15	6.88917	1	2	2	33.7838		Y8669_DICDI Reviewed; 74 AA.	Dictyostelium discoideum (Slime mold).	Eukaryota; Amoebozoa; Mycetozoa; Dictyosteliida; Dictyostelium.	44689	ddi:DDB_G0289957
	Q55CT6	DDB0216722	Acyl-coenzyme A oxidase	-18.3352	6.88776	2	4	3	6.35838		Q55CT6_DICDI Unreviewed; 692 AA.	Dictyostelium discoideum (Slime mold).	Eukaryota; Amoebozoa; Mycetozoa; Dictyosteliida; Dictyostelium.	44689	ddi:DDB_G0270990
	Q54FQ8	eif2b3	Translation initiation factor eIF-2B subunit gamma	-9.28529	6.88719	1	2	2	2.5		EI2BG_DICDI Reviewed; 440 AA.	Dictyostelium discoideum (Slime mold).	Eukaryota; Amoebozoa; Mycetozoa; Dictyosteliida; Dictyostelium.	44689	ddi:DDB_G0290693
	Q86A21	psmB1	Proteasome subunit beta type-1	-22.694	6.88709	2	4	4	19.0678		PSB1_DICDI Reviewed; 236 AA.	Dictyostelium discoideum (Slime mold).	Eukaryota; Amoebozoa; Mycetozoa; Dictyosteliida; Dictyostelium.	44689	ddi:DDB_G0272969
	Q54HS9	apm1	AP-1 complex subunit mu	-14.8827	6.88697	2	3	3	5.84112		AP1M_DICDI Reviewed; 428 AA.	Dictyostelium discoideum (Slime mold).	Eukaryota; Amoebozoa; Mycetozoa; Dictyosteliida; Dictyostelium.	44689	ddi:DDB_G0289247
	Q551Y6	DDB0217769	Uncharacterized protein	-9.05757	6.8862	1	2	1	3.93701		Q551Y6_DICDI Unreviewed; 508 AA.	Dictyostelium discoideum (Slime mold).	Eukaryota; Amoebozoa; Mycetozoa; Dictyosteliida; Dictyostelium.	44689	ddi:DDB_G0276253
	Q54TQ2	DDB0216406	SART-1 family protein	-6.5701	6.88618	1	1	1	3.77907		Q54TQ2_DICDI Unreviewed; 688 AA.	Dictyostelium discoideum (Slime mold).	Eukaryota; Amoebozoa; Mycetozoa; Dictyosteliida; Dictyostelium.	44689	ddi:DDB_G0281621
	Q54QK0	DDB_G0283803	Phosphatidylethanolamine-binding protein PEBP	-12.585	6.88615	1	2	1	13.4715		Q54QK0_DICDI Unreviewed; 193 AA.	Dictyostelium discoideum (Slime mold).	Eukaryota; Amoebozoa; Mycetozoa; Dictyosteliida; Dictyostelium.	44689	ddi:DDB_G0283803
	Q54PS4	DDB0185966	Uncharacterized protein	-7.0638	6.88502	1	1	1	3.76266		Q54PS4_DICDI Unreviewed; 691 AA.	Dictyostelium discoideum (Slime mold).	Eukaryota; Amoebozoa; Mycetozoa; Dictyosteliida; Dictyostelium.	44689	ddi:DDB_G0284357
	Q54E22	ndufab1	Acyl carrier protein, mitochondrial	-13.5278	6.88477	2	3	2	17.5		ACPM_DICDI Reviewed; 120 AA.	Dictyostelium discoideum (Slime mold).	Eukaryota; Amoebozoa; Mycetozoa; Dictyosteliida; Dictyostelium.	44689	ddi:DDB_G0291866
	Q23887	mrps7	Ribosomal protein S7, mitochondrial	-12.7536	6.88443	1	2	1	9.87654		RT07_DICDI Reviewed; 162 AA.	Dictyostelium discoideum (Slime mold).	Eukaryota; Amoebozoa; Mycetozoa; Dictyosteliida; Dictyostelium.	44689	ddi:DidioMp23
	Q54CW0	DDB0184512	Uncharacterized protein	-12.3372	6.8837	1	2	1	3.26923		Q54CW0_DICDI Unreviewed; 520 AA.	Dictyostelium discoideum (Slime mold).	Eukaryota; Amoebozoa; Mycetozoa; Dictyosteliida; Dictyostelium.	44689	ddi:DDB_G0292666
	Q54LJ4	DDB0187042	Poly [ADP-ribose] polymerase	-15	6.88282	1	2	1	1.01444		Q54LJ4_DICDI Unreviewed; 2563 AA.	Dictyostelium discoideum (Slime mold).	Eukaryota; Amoebozoa; Mycetozoa; Dictyosteliida; Dictyostelium.	44689	ddi:DDB_G0286613
	Q55EU1	DDB0202316	Lipase	-15	6.88198	1	2	1	7.24638		Q55EU1_DICDI Unreviewed; 414 AA.	Dictyostelium discoideum (Slime mold).	Eukaryota; Amoebozoa; Mycetozoa; Dictyosteliida; Dictyostelium.	44689	ddi:DDB_G0268966
	O76173	Rab1C	Ras-related protein Rab-1C	-8.20382	6.8789	1	2	2	5.47264		RAB1C_DICDI Reviewed; 201 AA.	Dictyostelium discoideum (Slime mold).	Eukaryota; Amoebozoa; Mycetozoa; Dictyosteliida; Dictyostelium.	44689	ddi:DDB_G0269174
	Q54NU2	rab1D	Ras-related protein Rab-1D	-16.9044	6.8789	2	4	3	15.6863		RAB1D_DICDI Reviewed; 204 AA.	Dictyostelium discoideum (Slime mold).	Eukaryota; Amoebozoa; Mycetozoa; Dictyosteliida; Dictyostelium.	44689	ddi:DDB_G0284985
	Q54DA7	rab4	Ras-related protein Rab-4	-8.20382	6.8789	1	2	2	5.36585		RAB4_DICDI Reviewed; 205 AA.	Dictyostelium discoideum (Slime mold).	Eukaryota; Amoebozoa; Mycetozoa; Dictyosteliida; Dictyostelium.	44689	ddi:DDB_G0292406
	P34141	rabA	Ras-related protein RabA	-8.20382	6.8789	1	2	2	5.47264		RABA_DICDI Reviewed; 201 AA.	Dictyostelium discoideum (Slime mold).	Eukaryota; Amoebozoa; Mycetozoa; Dictyosteliida; Dictyostelium.	44689	ddi:DDB_G0291233
	Q54IP4	shkB	Dual specificity protein kinase shkB	-17.878	6.87862	2	2	2	5.0536		SHKB_DICDI Reviewed; 653 AA.	Dictyostelium discoideum (Slime mold).	Eukaryota; Amoebozoa; Mycetozoa; Dictyosteliida; Dictyostelium.	44689	ddi:DDB_G0288617
	Q55FF2	DDB0189804	Uncharacterized protein	-11.9879	6.87802	1	2	2	4.90323		Q55FF2_DICDI Unreviewed; 775 AA.	Dictyostelium discoideum (Slime mold).	Eukaryota; Amoebozoa; Mycetozoa; Dictyosteliida; Dictyostelium.	44689	ddi:DDB_G0268140
	Q54CA8	DDB0191767	Uncharacterized protein	-22.406	6.87596	2	4	4	2.00279		Q54CA8_DICDI Unreviewed; 2147 AA.	Dictyostelium discoideum (Slime mold).	Eukaryota; Amoebozoa; Mycetozoa; Dictyosteliida; Dictyostelium.	44689	ddi:DDB_G0293084
	Q55BH2	DDB0202870	Uncharacterized protein	-4.45696	6.87531	1	1	1	1.99336		Q55BH2_DICDI Unreviewed; 1505 AA.	Dictyostelium discoideum (Slime mold).	Eukaryota; Amoebozoa; Mycetozoa; Dictyosteliida; Dictyostelium.	44689	ddi:DDB_G0271334
	Q54Y95	DDB0205394	Uncharacterized protein	-10.1333	6.8752	1	2	1	3.62845		Q54Y95_DICDI Unreviewed; 689 AA.	Dictyostelium discoideum (Slime mold).	Eukaryota; Amoebozoa; Mycetozoa; Dictyosteliida; Dictyostelium.	44689	ddi:DDB_G0278355
	Q7KWX2	pgs1	Probable CDP-diacylglycerol--glycerol-3-phosphate 3-phosphatidyltransferase	-9.5716	6.87266	1	2	2	4.30293		PGPS1_DICDI Reviewed; 581 AA.	Dictyostelium discoideum (Slime mold).	Eukaryota; Amoebozoa; Mycetozoa; Dictyosteliida; Dictyostelium.	44689	ddi:DDB_G0277037
	Q54F90	DDB0189206	Uncharacterized protein	-25.4755	6.87173	3	6	4	6.01156		Q54F90_DICDI Unreviewed; 865 AA.	Dictyostelium discoideum (Slime mold).	Eukaryota; Amoebozoa; Mycetozoa; Dictyosteliida; Dictyostelium.	44689	ddi:DDB_G0291003
	O76542	ubcC	Ubiquitin-conjugating enzyme E2	-15	6.87167	1	2	2	9.78723		O76542_DICDI Unreviewed; 235 AA.	Dictyostelium discoideum (Slime mold).	Eukaryota; Amoebozoa; Mycetozoa; Dictyosteliida; Dictyostelium.	44689	ddi:DDB_G0284009
	Q54F59	mapbpip	Uncharacterized protein	-12.8282	6.87063	1	3	2	16.2602		Q54F59_DICDI Unreviewed; 123 AA.	Dictyostelium discoideum (Slime mold).	Eukaryota; Amoebozoa; Mycetozoa; Dictyosteliida; Dictyostelium.	44689	ddi:DDB_G0291091
	Q55B86	DDB0216813	Uncharacterized protein	-13.1024	6.86889	1	2	2	5.29595		Q55B86_DICDI Unreviewed; 642 AA.	Dictyostelium discoideum (Slime mold).	Eukaryota; Amoebozoa; Mycetozoa; Dictyosteliida; Dictyostelium.	44689	ddi:DDB_G0271408
	Q54GM0	DDB0219518	Uncharacterized protein	-4.3209	6.86835	1	1	1	1.92539		Q54GM0_DICDI Unreviewed; 831 AA.	Dictyostelium discoideum (Slime mold).	Eukaryota; Amoebozoa; Mycetozoa; Dictyosteliida; Dictyostelium.	44689	ddi:DDB_G0290095
	Q55CR5	DDB0190683	Uncharacterized protein	-25.1561	6.86772	3	5	5	4.10959		Q55CR5_DICDI Unreviewed; 2044 AA.	Dictyostelium discoideum (Slime mold).	Eukaryota; Amoebozoa; Mycetozoa; Dictyosteliida; Dictyostelium.	44689	ddi:DDB_G0269934
	Q54N52	DDB0186533	Uncharacterized protein	-9.34413	6.86689	1	2	2	0.775194		Q54N52_DICDI Unreviewed; 1677 AA.	Dictyostelium discoideum (Slime mold).	Eukaryota; Amoebozoa; Mycetozoa; Dictyosteliida; Dictyostelium.	44689	ddi:DDB_G0285499
	Q54GY3	DDB0188599	Uncharacterized protein	-8.98133	6.86522	1	2	2	14.2202		Q54GY3_DICDI Unreviewed; 218 AA.	Dictyostelium discoideum (Slime mold).	Eukaryota; Amoebozoa; Mycetozoa; Dictyosteliida; Dictyostelium.	44689	ddi:DDB_G0289831
	Q54WL7	DDB0205849	Uncharacterized protein	-17.8658	6.86222	3	5	3	5.71956		Q54WL7_DICDI Unreviewed; 542 AA.	Dictyostelium discoideum (Slime mold).	Eukaryota; Amoebozoa; Mycetozoa; Dictyosteliida; Dictyostelium.	44689	ddi:DDB_G0279561
	Q54KA7	secG	Ankyrin repeat, PH and SEC7 domain containing protein secG	-5.23187	6.86188	1	1	1	3.85396		SECG_DICDI Reviewed; 986 AA.	Dictyostelium discoideum (Slime mold).	Eukaryota; Amoebozoa; Mycetozoa; Dictyosteliida; Dictyostelium.	44689	ddi:DDB_G0287459
	Q54M72	DDB0186835	Uncharacterized protein	-11.3619	6.86106	1	2	2	7.73333		Q54M72_DICDI Unreviewed; 375 AA.	Dictyostelium discoideum (Slime mold).	Eukaryota; Amoebozoa; Mycetozoa; Dictyosteliida; Dictyostelium.	44689	ddi:DDB_G0286145
	Q54M73	DDB0186834	Uncharacterized protein	-11.3619	6.86106	1	2	2	8.43023		Q54M73_DICDI Unreviewed; 344 AA.	Dictyostelium discoideum (Slime mold).	Eukaryota; Amoebozoa; Mycetozoa; Dictyosteliida; Dictyostelium.	44689	ddi:DDB_G0286143
	Q86JG3	DDB0168417	Uncharacterized protein	-38.6715	6.86061	4	7	6	7.62155		Q86JG3_DICDI Unreviewed; 761 AA.	Dictyostelium discoideum (Slime mold).	Eukaryota; Amoebozoa; Mycetozoa; Dictyosteliida; Dictyostelium.	44689	ddi:DDB_G0271552
	Q54ZI6	plbE	Phospholipase B-like protein E	-17.9811	6.86034	2	4	4	6.6787		PLBLE_DICDI Reviewed; 554 AA.	Dictyostelium discoideum (Slime mold).	Eukaryota; Amoebozoa; Mycetozoa; Dictyosteliida; Dictyostelium.	44689	ddi:DDB_G0277455
	Q54QS0	DDB_G0283667	E3 UFM1-protein ligase 1 homolog	-13.5086	6.86031	1	4	4	2.8786		UFL1_DICDI Reviewed; 799 AA.	Dictyostelium discoideum (Slime mold).	Eukaryota; Amoebozoa; Mycetozoa; Dictyosteliida; Dictyostelium.	44689	ddi:DDB_G0283667
	Q54CA6	DDB0191769	Reticulon-like protein	-18.5049	6.85902	2	4	4	8.22785		Q54CA6_DICDI Unreviewed; 316 AA.	Dictyostelium discoideum (Slime mold).	Eukaryota; Amoebozoa; Mycetozoa; Dictyosteliida; Dictyostelium.	44689	ddi:DDB_G0293088
	Q54R04	arl8	ADP-ribosylation factor-like protein 8	-17.1963	6.85823	2	5	4	14.0541		ARL8_DICDI Reviewed; 185 AA.	Dictyostelium discoideum (Slime mold).	Eukaryota; Amoebozoa; Mycetozoa; Dictyosteliida; Dictyostelium.	44689	ddi:DDB_G0283525
	C7G067	DDB_G0289351	EGF-like domain-containing protein	-4.89166	6.85651	1	1	1	3.10966		C7G067_DICDI Unreviewed; 1222 AA.	Dictyostelium discoideum (Slime mold).	Eukaryota; Amoebozoa; Mycetozoa; Dictyosteliida; Dictyostelium.	44689	ddi:DDB_G0289351
	O15706	vacA	Vacuolin-A	-11.5744	6.85622	2	4	4	3.67893		VACA_DICDI Reviewed; 598 AA.	Dictyostelium discoideum (Slime mold).	Eukaryota; Amoebozoa; Mycetozoa; Dictyosteliida; Dictyostelium.	44689	ddi:DDB_G0289485
	Q54R45	ssr1	Translocon-associated protein subunit alpha	-15	6.85597	1	2	1	8.47458		SSRA_DICDI Reviewed; 236 AA.	Dictyostelium discoideum (Slime mold).	Eukaryota; Amoebozoa; Mycetozoa; Dictyosteliida; Dictyostelium.	44689	ddi:DDB_G0283497
	Q54HY5	DDB_G0289141	Poly [ADP-ribose] polymerase	-8.35463	6.85383	1	1	1	1.55297		Q54HY5_DICDI Unreviewed; 1803 AA.	Dictyostelium discoideum (Slime mold).	Eukaryota; Amoebozoa; Mycetozoa; Dictyosteliida; Dictyostelium.	44689	ddi:DDB_G0289141
	Q54YD9	fol1	Folic acid synthesis protein FOL1	-11.7091	6.85277	1	2	1	2.28311		FOL1_DICDI Reviewed; 657 AA.	Dictyostelium discoideum (Slime mold).	Eukaryota; Amoebozoa; Mycetozoa; Dictyosteliida; Dictyostelium.	44689	ddi:DDB_G0278283
	Q54D99	mrpl53	Probable 39S ribosomal protein L53, mitochondrial	-12.577	6.85082	1	2	2	13.1783		RM53_DICDI Reviewed; 129 AA.	Dictyostelium discoideum (Slime mold).	Eukaryota; Amoebozoa; Mycetozoa; Dictyosteliida; Dictyostelium.	44689	ddi:DDB_G0292420
	Q54I33	DDB0188228	Uncharacterized protein	-8.90134	6.85044	1	2	2	6.93069		Q54I33_DICDI Unreviewed; 404 AA.	Dictyostelium discoideum (Slime mold).	Eukaryota; Amoebozoa; Mycetozoa; Dictyosteliida; Dictyostelium.	44689	ddi:DDB_G0289035
	Q9NIV0	rhgA	Rhesus-like glycoprotein A	-10.2973	6.84934	1	2	2	3.22581		RHGA_DICDI Reviewed; 527 AA.	Dictyostelium discoideum (Slime mold).	Eukaryota; Amoebozoa; Mycetozoa; Dictyosteliida; Dictyostelium.	44689	ddi:DDB_G0283389
	Q6XHA6	roco10	Probable inactive serine/threonine-protein kinase roco10	-15.5816	6.84917	2	4	3	1.92744		ROC10_DICDI Reviewed; 2646 AA.	Dictyostelium discoideum (Slime mold).	Eukaryota; Amoebozoa; Mycetozoa; Dictyosteliida; Dictyostelium.	44689	ddi:DDB_G0291710
	Q54G44	DDB0188878	Uncharacterized protein	-20.7422	6.84843	2	4	3	5.36364		Q54G44_DICDI Unreviewed; 1100 AA.	Dictyostelium discoideum (Slime mold).	Eukaryota; Amoebozoa; Mycetozoa; Dictyosteliida; Dictyostelium.	44689	ddi:DDB_G0290415
	Q54DW7	DDB0184149	Uncharacterized protein	-11.5639	6.84777	1	2	2	2.63692		Q54DW7_DICDI Unreviewed; 986 AA.	Dictyostelium discoideum (Slime mold).	Eukaryota; Amoebozoa; Mycetozoa; Dictyosteliida; Dictyostelium.	44689	ddi:DDB_G0291996
	Q54UM1	hop2	Homologous-pairing protein 2 homolog	-7.53096	6.84745	1	1	1	9.46502		HOP2_DICDI Reviewed; 243 AA.	Dictyostelium discoideum (Slime mold).	Eukaryota; Amoebozoa; Mycetozoa; Dictyosteliida; Dictyostelium.	44689	ddi:DDB_G0280989
	Q54CU6	DDB0184528	Uncharacterized protein	-10.8539	6.84645	1	2	2	9.89761		Q54CU6_DICDI Unreviewed; 293 AA.	Dictyostelium discoideum (Slime mold).	Eukaryota; Amoebozoa; Mycetozoa; Dictyosteliida; Dictyostelium.	44689	ddi:DDB_G0292692
	Q551B5	DDB_G0276673	WD repeat-containing protein mio	-12.3372	6.84641	1	2	2	1.60858		MIO_DICDI Reviewed; 1119 AA.	Dictyostelium discoideum (Slime mold).	Eukaryota; Amoebozoa; Mycetozoa; Dictyosteliida; Dictyostelium.	44689	ddi:DDB_G0276673
	Q54HN9	DDB0188365	Uncharacterized protein	-19.5114	6.84501	1	4	4	2.57649		Q54HN9_DICDI Unreviewed; 621 AA.	Dictyostelium discoideum (Slime mold).	Eukaryota; Amoebozoa; Mycetozoa; Dictyosteliida; Dictyostelium.	44689	ddi:DDB_G0289333
	Q869K3	bpnt1	3'(2'),5'-bisphosphate nucleotidase 1	-19.6516	6.84484	1	4	3	5.78778		BPNT1_DICDI Reviewed; 311 AA.	Dictyostelium discoideum (Slime mold).	Eukaryota; Amoebozoa; Mycetozoa; Dictyosteliida; Dictyostelium.	44689	ddi:DDB_G0275663
	Q54C46	DDB0191849	Uncharacterized protein	-10.6198	6.84479	1	2	2	5.50459		Q54C46_DICDI Unreviewed; 327 AA.	Dictyostelium discoideum (Slime mold).	Eukaryota; Amoebozoa; Mycetozoa; Dictyosteliida; Dictyostelium.	44689	ddi:DDB_G0293248
	Q1ZXK2	forG	Formin-G	-9.62098	6.84477	1	2	2	1.58287		FORG_DICDI Reviewed; 1074 AA.	Dictyostelium discoideum (Slime mold).	Eukaryota; Amoebozoa; Mycetozoa; Dictyosteliida; Dictyostelium.	44689	ddi:DDB_G0277175
	Q76P23	mcfQ	Mitochondrial substrate carrier family protein Q	-9.14887	6.84318	1	2	1	9.72644		PM34_DICDI Reviewed; 329 AA.	Dictyostelium discoideum (Slime mold).	Eukaryota; Amoebozoa; Mycetozoa; Dictyosteliida; Dictyostelium.	44689	ddi:DDB_G0272346
	Q54RS5	DDB0185281	Uncharacterized protein	-12.2147	6.84287	1	2	2	3.23077		Q54RS5_DICDI Unreviewed; 650 AA.	Dictyostelium discoideum (Slime mold).	Eukaryota; Amoebozoa; Mycetozoa; Dictyosteliida; Dictyostelium.	44689	ddi:DDB_G0282953
	Q54FL5	DDB0219605	Uncharacterized protein	-11.3284	6.8419	1	2	1	1.45631		Q54FL5_DICDI Unreviewed; 1030 AA.	Dictyostelium discoideum (Slime mold).	Eukaryota; Amoebozoa; Mycetozoa; Dictyosteliida; Dictyostelium.	44689	ddi:DDB_G0290777
	P02888	dscD-1	Discoidin-1 subunit D	-34.9817	6.84146	3	6	4	16.996		DIS1D_DICDI Reviewed; 253 AA.	Dictyostelium discoideum (Slime mold).	Eukaryota; Amoebozoa; Mycetozoa; Dictyosteliida; Dictyostelium.	44689	ddi:DDB_G0273067
	Q9GPS4	gltA	Citrate synthase	-13.4255	6.84089	1	2	1	7.28745		Q9GPS4_DICDI Unreviewed; 247 AA.	Dictyostelium discoideum (Slime mold).	Eukaryota; Amoebozoa; Mycetozoa; Dictyosteliida; Dictyostelium.	44689
	Q54G86	rpl23	60S ribosomal protein L23	-26.6675	6.84082	3	4	3	19.8529		RL23_DICDI Reviewed; 136 AA.	Dictyostelium discoideum (Slime mold).	Eukaryota; Amoebozoa; Mycetozoa; Dictyosteliida; Dictyostelium.	44689	ddi:DDB_G0290315
	P34112	cdk1	Cyclin-dependent kinase 1	-11.9087	6.83993	1	2	2	4.39189		CDK1_DICDI Reviewed; 296 AA.	Dictyostelium discoideum (Slime mold).	Eukaryota; Amoebozoa; Mycetozoa; Dictyosteliida; Dictyostelium.	44689	ddi:DDB_G0272813
	C7G062	DDB_G0295753	Mitochondrial substrate carrier family protein	-9.7096	6.83932	1	2	2	9.699		C7G062_DICDI Unreviewed; 299 AA.	Dictyostelium discoideum (Slime mold).	Eukaryota; Amoebozoa; Mycetozoa; Dictyosteliida; Dictyostelium.	44689	ddi:DDB_G0295753
	Q54LV5	DDB0186947	Uncharacterized protein	-4.25001	6.83793	1	1	1	4.32191		Q54LV5_DICDI Unreviewed; 671 AA.	Dictyostelium discoideum (Slime mold).	Eukaryota; Amoebozoa; Mycetozoa; Dictyosteliida; Dictyostelium.	44689	ddi:DDB_G0286395
	P15064	rasG	Ras-like protein rasG	-25.1428	6.83711	3	5	5	19.5767		RASG_DICDI Reviewed; 189 AA.	Dictyostelium discoideum (Slime mold).	Eukaryota; Amoebozoa; Mycetozoa; Dictyosteliida; Dictyostelium.	44689	ddi:DDB_G0293434
	Q86AT8	spkA-1	Stress-activated protein kinase alpha	-21.1805	6.83633	1	4	3	2.82132		SPKA_DICDI Reviewed; 638 AA.	Dictyostelium discoideum (Slime mold).	Eukaryota; Amoebozoa; Mycetozoa; Dictyosteliida; Dictyostelium.	44689	ddi:DDB_G0273445
	Q54WD9	mtyrS	Probable tyrosine--tRNA ligase, mitochondrial	-16.7033	6.83587	2	4	2	9.3361		SYYM_DICDI Reviewed; 482 AA.	Dictyostelium discoideum (Slime mold).	Eukaryota; Amoebozoa; Mycetozoa; Dictyosteliida; Dictyostelium.	44689	ddi:DDB_G0279715
	Q54BQ8	DDB_G0293492	Probable GH family 25 lysozyme 4	-25.3788	6.83498	2	3	2	23.0047		LYSG4_DICDI Reviewed; 213 AA.	Dictyostelium discoideum (Slime mold).	Eukaryota; Amoebozoa; Mycetozoa; Dictyosteliida; Dictyostelium.	44689	ddi:DDB_G0293492
	Q6XHB2	roco4	Probable serine/threonine-protein kinase roco4	-8.8609	6.83467	1	2	1	2.43337		ROCO4_DICDI Reviewed; 1726 AA.	Dictyostelium discoideum (Slime mold).	Eukaryota; Amoebozoa; Mycetozoa; Dictyosteliida; Dictyostelium.	44689	ddi:DDB_G0288251
	Q54PM8	udpA	Uridine phosphorylase	-15	6.83367	1	2	1	13.253		Q54PM8_DICDI Unreviewed; 249 AA.	Dictyostelium discoideum (Slime mold).	Eukaryota; Amoebozoa; Mycetozoa; Dictyosteliida; Dictyostelium.	44689	ddi:DDB_G0284431
	Q54X53	rpl21	60S ribosomal protein L21	-16.5418	6.83222	2	3	3	15		RL21_DICDI Reviewed; 160 AA.	Dictyostelium discoideum (Slime mold).	Eukaryota; Amoebozoa; Mycetozoa; Dictyosteliida; Dictyostelium.	44689	ddi:DDB_G0279387
	Q34312	nad11	NADH-ubiquinone oxidoreductase 75 kDa subunit	-15	6.8319	1	2	2	4.06977		NDUS1_DICDI Reviewed; 688 AA.	Dictyostelium discoideum (Slime mold).	Eukaryota; Amoebozoa; Mycetozoa; Dictyosteliida; Dictyostelium.	44689	ddi:DidioMp37
	B0G130	DDB_G0279699	Histone acetyltransferase	-11.8611	6.8313	1	1	1	3.95738		B0G130_DICDI Unreviewed; 657 AA.	Dictyostelium discoideum (Slime mold).	Eukaryota; Amoebozoa; Mycetozoa; Dictyosteliida; Dictyostelium.	44689	ddi:DDB_G0279699
	Q54U61	sec24	Protein transport protein SEC24	-16.7946	6.82957	2	2	2	4.24482		SEC24_DICDI Reviewed; 1013 AA.	Dictyostelium discoideum (Slime mold).	Eukaryota; Amoebozoa; Mycetozoa; Dictyosteliida; Dictyostelium.	44689	ddi:DDB_G0281255
	Q54LI4	DDB0218852	Uncharacterized protein	-9.5376	6.8291	1	2	1	2.66789		Q54LI4_DICDI Unreviewed; 1087 AA.	Dictyostelium discoideum (Slime mold).	Eukaryota; Amoebozoa; Mycetozoa; Dictyosteliida; Dictyostelium.	44689	ddi:DDB_G0286803
	Q54U23	DDB0204153	Uncharacterized protein	-9.60002	6.82878	1	2	2	1.15367		Q54U23_DICDI Unreviewed; 2167 AA.	Dictyostelium discoideum (Slime mold).	Eukaryota; Amoebozoa; Mycetozoa; Dictyosteliida; Dictyostelium.	44689	ddi:DDB_G0281353
	Q86JL6	DDB_G0271742	UPF0548 protein	-8.24908	6.82834	1	2	2	5.55556		U548_DICDI Reviewed; 216 AA.	Dictyostelium discoideum (Slime mold).	Eukaryota; Amoebozoa; Mycetozoa; Dictyosteliida; Dictyostelium.	44689	ddi:DDB_G0271742
	F6N226	atp1	ATPase subunit 1	-9.98095	6.82767	1	2	1	26.6667		F6N226_DICDI Unreviewed; 45 AA.	Dictyostelium discoideum (Slime mold).	Eukaryota; Amoebozoa; Mycetozoa; Dictyosteliida; Dictyostelium.	44689
	F6N279	atp1	ATPase subunit 1	-9.98095	6.82767	1	2	1	24		F6N279_DICDI Unreviewed; 50 AA.	Dictyostelium discoideum (Slime mold).	Eukaryota; Amoebozoa; Mycetozoa; Dictyosteliida; Dictyostelium.	44689
	F6N236	atp1	ATPase subunit 1	-9.98095	6.82767	1	2	1	23.0769		F6N236_DICDI Unreviewed; 52 AA.	Dictyostelium discoideum (Slime mold).	Eukaryota; Amoebozoa; Mycetozoa; Dictyosteliida; Dictyostelium.	44689
	F6N2A0	atp1	ATPase subunit 1	-9.98095	6.82767	1	2	1	24		F6N2A0_DICDI Unreviewed; 50 AA.	Dictyostelium discoideum (Slime mold).	Eukaryota; Amoebozoa; Mycetozoa; Dictyosteliida; Dictyostelium.	44689
	F6N230	atp1	ATPase subunit 1	-9.98095	6.82767	1	2	1	20.6897		F6N230_DICDI Unreviewed; 58 AA.	Dictyostelium discoideum (Slime mold).	Eukaryota; Amoebozoa; Mycetozoa; Dictyosteliida; Dictyostelium.	44689
	F6N1Z6	atp1	ATPase subunit 1	-9.98095	6.82767	1	2	1	28.5714		F6N1Z6_DICDI Unreviewed; 42 AA.	Dictyostelium discoideum (Slime mold).	Eukaryota; Amoebozoa; Mycetozoa; Dictyosteliida; Dictyostelium.	44689
	F6N232	atp1	ATPase subunit 1	-9.98095	6.82767	1	2	1	34.2857		F6N232_DICDI Unreviewed; 35 AA.	Dictyostelium discoideum (Slime mold).	Eukaryota; Amoebozoa; Mycetozoa; Dictyosteliida; Dictyostelium.	44689
	F6N1Z2	atp1	ATPase subunit 1	-9.98095	6.82767	1	2	1	30		F6N1Z2_DICDI Unreviewed; 40 AA.	Dictyostelium discoideum (Slime mold).	Eukaryota; Amoebozoa; Mycetozoa; Dictyosteliida; Dictyostelium.	44689
	F6N296	atp1	ATPase subunit 1	-9.98095	6.82767	1	2	1	30		F6N296_DICDI Unreviewed; 40 AA.	Dictyostelium discoideum (Slime mold).	Eukaryota; Amoebozoa; Mycetozoa; Dictyosteliida; Dictyostelium.	44689
	P16642	csbA	Glycoprotein 24A	-23.3357	6.82635	3	5	3	44.1176		CSBA_DICDI Reviewed; 102 AA.	Dictyostelium discoideum (Slime mold).	Eukaryota; Amoebozoa; Mycetozoa; Dictyosteliida; Dictyostelium.	44689	ddi:DDB_G0272833
	Q54YZ0	ugpB	UTP--glucose-1-phosphate uridylyltransferase 2	-25.1103	6.8252	1	4	4	3.98406		UGPA2_DICDI Reviewed; 502 AA.	Dictyostelium discoideum (Slime mold).	Eukaryota; Amoebozoa; Mycetozoa; Dictyosteliida; Dictyostelium.	44689	ddi:DDB_G0277879
	Q54X08	mybV	Myb-like protein V	-10.978	6.82377	1	2	2	1.74346		MYBV_DICDI Reviewed; 803 AA.	Dictyostelium discoideum (Slime mold).	Eukaryota; Amoebozoa; Mycetozoa; Dictyosteliida; Dictyostelium.	44689	ddi:DDB_G0279281
	Q54NS0	DDB0218668	Uncharacterized protein	-13.3954	6.82327	2	3	3	6.27451		Q54NS0_DICDI Unreviewed; 1020 AA.	Dictyostelium discoideum (Slime mold).	Eukaryota; Amoebozoa; Mycetozoa; Dictyosteliida; Dictyostelium.	44689	ddi:DDB_G0285083
	Q54HA7	DDB0188474	Uncharacterized protein	-7.22503	6.82265	1	1	1	1.81388		Q54HA7_DICDI Unreviewed; 1268 AA.	Dictyostelium discoideum (Slime mold).	Eukaryota; Amoebozoa; Mycetozoa; Dictyosteliida; Dictyostelium.	44689	ddi:DDB_G0289583
	Q54RZ3	DDB0204972	Uncharacterized protein	-12.9652	6.82203	1	2	2	2.99003		Q54RZ3_DICDI Unreviewed; 903 AA.	Dictyostelium discoideum (Slime mold).	Eukaryota; Amoebozoa; Mycetozoa; Dictyosteliida; Dictyostelium.	44689	ddi:DDB_G0282823
	Q54FH4	DDB0189117	Uncharacterized protein	-11.3098	6.82166	1	2	1	3.46821		Q54FH4_DICDI Unreviewed; 519 AA.	Dictyostelium discoideum (Slime mold).	Eukaryota; Amoebozoa; Mycetozoa; Dictyosteliida; Dictyostelium.	44689	ddi:DDB_G0290857
	Q54YT3	DDB0204418	Uncharacterized protein	-5.57869	6.82136	1	1	1	2.61501		Q54YT3_DICDI Unreviewed; 2065 AA.	Dictyostelium discoideum (Slime mold).	Eukaryota; Amoebozoa; Mycetozoa; Dictyosteliida; Dictyostelium.	44689	ddi:DDB_G0278097
	C7G074	DDB_G0292528	Pirin family protein	-8.79739	6.81947	1	2	1	10.4027		C7G074_DICDI Unreviewed; 298 AA.	Dictyostelium discoideum (Slime mold).	Eukaryota; Amoebozoa; Mycetozoa; Dictyosteliida; Dictyostelium.	44689	ddi:DDB_G0292528
	Q553R1	DDB0202550	Uncharacterized protein	-15.3317	6.81939	2	3	3	1.62214		Q553R1_DICDI Unreviewed; 1048 AA.	Dictyostelium discoideum (Slime mold).	Eukaryota; Amoebozoa; Mycetozoa; Dictyosteliida; Dictyostelium.	44689	ddi:DDB_G0275331
	Q8T277	prkag	5'-AMP-activated protein kinase subunit gamma	-13.1805	6.81746	1	2	1	3.4662		PRKAG_DICDI Reviewed; 577 AA.	Dictyostelium discoideum (Slime mold).	Eukaryota; Amoebozoa; Mycetozoa; Dictyosteliida; Dictyostelium.	44689	ddi:DDB_G0272542
	Q555G3	DDB0217533	Uncharacterized protein	-4.01287	6.81698	1	1	1	3.88693		Q555G3_DICDI Unreviewed; 566 AA.	Dictyostelium discoideum (Slime mold).	Eukaryota; Amoebozoa; Mycetozoa; Dictyosteliida; Dictyostelium.	44689	ddi:DDB_G0274891
	Q555Q9	glgB	1,4-alpha-glucan-branching enzyme	-17.8457	6.8168	3	4	4	5.75221		GLGB_DICDI Reviewed; 678 AA.	Dictyostelium discoideum (Slime mold).	Eukaryota; Amoebozoa; Mycetozoa; Dictyosteliida; Dictyostelium.	44689	ddi:DDB_G0274105
	Q54HV6	DDB0188303	Uncharacterized protein	-8.12081	6.81645	1	2	2	2.37342		Q54HV6_DICDI Unreviewed; 632 AA.	Dictyostelium discoideum (Slime mold).	Eukaryota; Amoebozoa; Mycetozoa; Dictyosteliida; Dictyostelium.	44689	ddi:DDB_G0289199
	Q55FT1	pyd1	Dihydropyrimidine dehydrogenase [NADP(+)]	-18.9379	6.81617	3	3	3	6.1447		DPYD_DICDI Reviewed; 1009 AA.	Dictyostelium discoideum (Slime mold).	Eukaryota; Amoebozoa; Mycetozoa; Dictyosteliida; Dictyostelium.	44689	ddi:DDB_G0267966
	Q54RN6	DDB0185322	Uncharacterized protein	-19.9585	6.81544	2	4	4	2.26777		Q54RN6_DICDI Unreviewed; 2293 AA.	Dictyostelium discoideum (Slime mold).	Eukaryota; Amoebozoa; Mycetozoa; Dictyosteliida; Dictyostelium.	44689	ddi:DDB_G0283013
	P46800	gpbB	Guanine nucleotide-binding protein subunit beta-like protein	-22.831	6.8154	3	4	3	12.462		GBLP_DICDI Reviewed; 329 AA.	Dictyostelium discoideum (Slime mold).	Eukaryota; Amoebozoa; Mycetozoa; Dictyosteliida; Dictyostelium.	44689	ddi:DDB_G0275045
	Q5V9E9	gpi	Glucose-6-phosphate isomerase	-17.0642	6.81501	2	3	2	4.63458		G6PI_DICDI Reviewed; 561 AA.	Dictyostelium discoideum (Slime mold).	Eukaryota; Amoebozoa; Mycetozoa; Dictyosteliida; Dictyostelium.	44689	ddi:DDB_G0283673
	Q54PF7	DDB0186084	Uncharacterized protein	-8.12162	6.81329	1	1	1	6.32603		Q54PF7_DICDI Unreviewed; 411 AA.	Dictyostelium discoideum (Slime mold).	Eukaryota; Amoebozoa; Mycetozoa; Dictyosteliida; Dictyostelium.	44689	ddi:DDB_G0284587
	Q9GPT4		Putative uncharacterized protein	-10.7684	6.81279	1	2	2	17.8218		Q9GPT4_DICDI Unreviewed; 101 AA.	Dictyostelium discoideum (Slime mold).	Eukaryota; Amoebozoa; Mycetozoa; Dictyosteliida; Dictyostelium.	44689
	Q54P88	DDB0186153	Uncharacterized protein	-25.3766	6.80859	2	4	3	7.8341		Q54P88_DICDI Unreviewed; 434 AA.	Dictyostelium discoideum (Slime mold).	Eukaryota; Amoebozoa; Mycetozoa; Dictyosteliida; Dictyostelium.	44689	ddi:DDB_G0284705
	Q54HD4	copZa	Probable coatomer subunit zeta-A	-22.4265	6.80722	2	4	3	21.7143		COPZA_DICDI Reviewed; 175 AA.	Dictyostelium discoideum (Slime mold).	Eukaryota; Amoebozoa; Mycetozoa; Dictyosteliida; Dictyostelium.	44689	ddi:DDB_G0289523
	Q552T7	thoc1	Uncharacterized protein	-20.3574	6.80682	2	4	3	7.57576		Q552T7_DICDI Unreviewed; 726 AA.	Dictyostelium discoideum (Slime mold).	Eukaryota; Amoebozoa; Mycetozoa; Dictyosteliida; Dictyostelium.	44689	ddi:DDB_G0275717
	Q54HT3	DDB0188326	Uncharacterized protein	-9.58237	6.80621	1	2	1	1.74782		Q54HT3_DICDI Unreviewed; 801 AA.	Dictyostelium discoideum (Slime mold).	Eukaryota; Amoebozoa; Mycetozoa; Dictyosteliida; Dictyostelium.	44689	ddi:DDB_G0289233
	Q86A84	mppA1	Mitochondrial-processing peptidase subunit alpha-1	-12.5058	6.80466	1	2	1	2.14067		MPPA1_DICDI Reviewed; 654 AA.	Dictyostelium discoideum (Slime mold).	Eukaryota; Amoebozoa; Mycetozoa; Dictyosteliida; Dictyostelium.	44689	ddi:DDB_G0274809
	Q54SH6	DDB0204773	Uncharacterized protein	-13.3376	6.80414	2	4	4	4.24165		Q54SH6_DICDI Unreviewed; 778 AA.	Dictyostelium discoideum (Slime mold).	Eukaryota; Amoebozoa; Mycetozoa; Dictyosteliida; Dictyostelium.	44689	ddi:DDB_G0282463
	Q86JA1	psmC2	26S protease regulatory subunit 7	-18.3656	6.80317	3	4	3	8.17757		PRS7_DICDI Reviewed; 428 AA.	Dictyostelium discoideum (Slime mold).	Eukaryota; Amoebozoa; Mycetozoa; Dictyosteliida; Dictyostelium.	44689	ddi:DDB_G0276917
	Q55CI8	ascc3l	Activating signal cointegrator 1 complex subunit 3-like	-19.1592	6.80286	2	4	2	2.90568		HELCL_DICDI Reviewed; 2237 AA.	Dictyostelium discoideum (Slime mold).	Eukaryota; Amoebozoa; Mycetozoa; Dictyosteliida; Dictyostelium.	44689	ddi:DDB_G0270042
	Q9TFB5	rps4	Ribosomal protein S4	-12.5326	6.8023	1	2	2	8.12721		Q9TFB5_DICDI Unreviewed; 283 AA.	Dictyostelium discoideum (Slime mold).	Eukaryota; Amoebozoa; Mycetozoa; Dictyosteliida; Dictyostelium.	44689
	Q9XPI8	mrps4	Ribosomal protein S4, mitochondrial	-12.5326	6.8023	1	2	2	7.66667		RT04_DICDI Reviewed; 300 AA.	Dictyostelium discoideum (Slime mold).	Eukaryota; Amoebozoa; Mycetozoa; Dictyosteliida; Dictyostelium.	44689	ddi:DidioMp39
	Q55GI2	DDB0189442	Uncharacterized protein	-25.971	6.80056	2	6	3	6.54762		Q55GI2_DICDI Unreviewed; 336 AA.	Dictyostelium discoideum (Slime mold).	Eukaryota; Amoebozoa; Mycetozoa; Dictyosteliida; Dictyostelium.	44689	ddi:DDB_G0267660
	Q54HE7	act28	Putative actin-28	-11.983	6.80043	2	3	2	6.23229		ACT28_DICDI Reviewed; 353 AA.	Dictyostelium discoideum (Slime mold).	Eukaryota; Amoebozoa; Mycetozoa; Dictyosteliida; Dictyostelium.	44689	ddi:DDB_G0289511
	Q54MZ8	mmetS	Probable methionine--tRNA ligase, mitochondrial	-7.14164	6.79962	1	1	1	3.82609		SYMM_DICDI Reviewed; 575 AA.	Dictyostelium discoideum (Slime mold).	Eukaryota; Amoebozoa; Mycetozoa; Dictyosteliida; Dictyostelium.	44689	ddi:DDB_G0285759
	Q54B51	pks44	Probable polyketide synthase 44	-15	6.7994	1	2	2	0.877193		PKS44_DICDI Reviewed; 3078 AA.	Dictyostelium discoideum (Slime mold).	Eukaryota; Amoebozoa; Mycetozoa; Dictyosteliida; Dictyostelium.	44689	ddi:DDB_G0293902
	Q55CJ0	DDB0190759	Uncharacterized protein	-15	6.79899	1	2	1	2.68767		Q55CJ0_DICDI Unreviewed; 1079 AA.	Dictyostelium discoideum (Slime mold).	Eukaryota; Amoebozoa; Mycetozoa; Dictyosteliida; Dictyostelium.	44689	ddi:DDB_G0270040
	Q8T137	gsr	Glutathione reductase	-17.3882	6.79833	2	4	3	10.1075		GSHR_DICDI Reviewed; 465 AA.	Dictyostelium discoideum (Slime mold).	Eukaryota; Amoebozoa; Mycetozoa; Dictyosteliida; Dictyostelium.	44689	ddi:DDB_G0272754
	Q86KB1	adcB	Arrestin domain-containing protein B	-8.222	6.79687	1	1	1	6.64506		ADCB_DICDI Reviewed; 617 AA.	Dictyostelium discoideum (Slime mold).	Eukaryota; Amoebozoa; Mycetozoa; Dictyosteliida; Dictyostelium.	44689	ddi:DDB_G0274395
	Q9BKJ9	lmpB	Lysosome membrane protein 2-B	-24.941	6.79686	2	4	3	5.43046		LMPB_DICDI Reviewed; 755 AA.	Dictyostelium discoideum (Slime mold).	Eukaryota; Amoebozoa; Mycetozoa; Dictyosteliida; Dictyostelium.	44689	ddi:DDB_G0287035
	Q54QF4	mgp4	Mental retardation GTPase activating protein homolog 4	-11.1169	6.79582	1	2	2	1.65017		MGP4_DICDI Reviewed; 909 AA.	Dictyostelium discoideum (Slime mold).	Eukaryota; Amoebozoa; Mycetozoa; Dictyosteliida; Dictyostelium.	44689	ddi:DDB_G0283899
	Q54Y41	rps20	40S ribosomal protein S20	-18.8697	6.79411	2	3	2	20.9677		RS20_DICDI Reviewed; 124 AA.	Dictyostelium discoideum (Slime mold).	Eukaryota; Amoebozoa; Mycetozoa; Dictyosteliida; Dictyostelium.	44689	ddi:DDB_G0278429
	Q54QT8	cbpG	Calcium-binding protein G	-26.4487	6.79385	3	5	5	26.6272		CBPG_DICDI Reviewed; 169 AA.	Dictyostelium discoideum (Slime mold).	Eukaryota; Amoebozoa; Mycetozoa; Dictyosteliida; Dictyostelium.	44689	ddi:DDB_G0283609
	Q55FW0	DDB0202188	Uncharacterized protein	-17.7432	6.79245	2	3	3	4.25909		Q55FW0_DICDI Unreviewed; 1127 AA.	Dictyostelium discoideum (Slime mold).	Eukaryota; Amoebozoa; Mycetozoa; Dictyosteliida; Dictyostelium.	44689	ddi:DDB_G0268394
	Q5XM24	aprA	Autocrine proliferation repressor protein A	-10.2742	6.79237	1	1	1	2.42915		APRA_DICDI Reviewed; 494 AA.	Dictyostelium discoideum (Slime mold).	Eukaryota; Amoebozoa; Mycetozoa; Dictyosteliida; Dictyostelium.	44689	ddi:DDB_G0281663
	Q55FS4	DDB0189688	Uncharacterized protein	-10.2546	6.79073	1	2	2	1.57233		Q55FS4_DICDI Unreviewed; 954 AA.	Dictyostelium discoideum (Slime mold).	Eukaryota; Amoebozoa; Mycetozoa; Dictyosteliida; Dictyostelium.	44689	ddi:DDB_G0267974
	Q54YN2	mai	Maleylacetoacetate isomerase	-7.33272	6.79058	1	1	1	15.5251		MAAI_DICDI Reviewed; 219 AA.	Dictyostelium discoideum (Slime mold).	Eukaryota; Amoebozoa; Mycetozoa; Dictyosteliida; Dictyostelium.	44689	ddi:DDB_G0278155
	Q55CJ3	ppp2r4A	Probable serine/threonine-protein phosphatase 2A activator 1	-11.2676	6.79009	1	2	1	6.46154		PTPA1_DICDI Reviewed; 325 AA.	Dictyostelium discoideum (Slime mold).	Eukaryota; Amoebozoa; Mycetozoa; Dictyosteliida; Dictyostelium.	44689	ddi:DDB_G0270036
	Q54BM1	polr1b	DNA-directed RNA polymerase I subunit rpa2	-26.8116	6.78964	3	5	4	5.57522		RPA2_DICDI Reviewed; 1130 AA.	Dictyostelium discoideum (Slime mold).	Eukaryota; Amoebozoa; Mycetozoa; Dictyosteliida; Dictyostelium.	44689	ddi:DDB_G0293560
	Q55AW9	sac1	Phosphatidylinositide phosphatase SAC1	-17.5419	6.78794	2	4	3	4.30293		SAC1_DICDI Reviewed; 581 AA.	Dictyostelium discoideum (Slime mold).	Eukaryota; Amoebozoa; Mycetozoa; Dictyosteliida; Dictyostelium.	44689	ddi:DDB_G0271630
	Q54DD1	DDB0184335	Uncharacterized protein	-18.1496	6.78789	2	4	3	9.92908		Q54DD1_DICDI Unreviewed; 423 AA.	Dictyostelium discoideum (Slime mold).	Eukaryota; Amoebozoa; Mycetozoa; Dictyosteliida; Dictyostelium.	44689	ddi:DDB_G0292328
	Q55C10	DDB0190933	Uncharacterized protein	-7.49291	6.7865	1	2	1	1.68291		Q55C10_DICDI Unreviewed; 1129 AA.	Dictyostelium discoideum (Slime mold).	Eukaryota; Amoebozoa; Mycetozoa; Dictyosteliida; Dictyostelium.	44689	ddi:DDB_G0270278
	Q54VA2	fumH	Fumarate hydratase, mitochondrial	-10.3462	6.78489	3	3	3	7.42268		FUMH_DICDI Reviewed; 485 AA.	Dictyostelium discoideum (Slime mold).	Eukaryota; Amoebozoa; Mycetozoa; Dictyosteliida; Dictyostelium.	44689	ddi:DDB_G0280495
	Q54Z72	sec24l	Uncharacterized protein	-13.3889	6.78479	2	4	3	4.23654		Q54Z72_DICDI Unreviewed; 1133 AA.	Dictyostelium discoideum (Slime mold).	Eukaryota; Amoebozoa; Mycetozoa; Dictyosteliida; Dictyostelium.	44689	ddi:DDB_G0277797
	Q54TZ1	DDB0205577	Uncharacterized protein	-11.3565	6.78474	1	2	1	1.73913		Q54TZ1_DICDI Unreviewed; 920 AA.	Dictyostelium discoideum (Slime mold).	Eukaryota; Amoebozoa; Mycetozoa; Dictyosteliida; Dictyostelium.	44689	ddi:DDB_G0281431
	Q54JZ4	DDB0187591	Uncharacterized protein	-11.1555	6.78461	1	2	2	6.93642		Q54JZ4_DICDI Unreviewed; 346 AA.	Dictyostelium discoideum (Slime mold).	Eukaryota; Amoebozoa; Mycetozoa; Dictyosteliida; Dictyostelium.	44689	ddi:DDB_G0287721
	Q54WY1	DDB0205723	Uncharacterized protein	-16.9045	6.78415	2	4	3	3.45357		Q54WY1_DICDI Unreviewed; 1303 AA.	Dictyostelium discoideum (Slime mold).	Eukaryota; Amoebozoa; Mycetozoa; Dictyosteliida; Dictyostelium.	44689	ddi:DDB_G0279329
	Q55BJ2	DDB0202891	Uncharacterized protein	-12.0862	6.78413	1	2	1	5.32319		Q55BJ2_DICDI Unreviewed; 526 AA.	Dictyostelium discoideum (Slime mold).	Eukaryota; Amoebozoa; Mycetozoa; Dictyosteliida; Dictyostelium.	44689	ddi:DDB_G0271100
	Q54LE9	DDB0187087	Uncharacterized protein	-8.47316	6.7829	1	2	1	1.0929		Q54LE9_DICDI Unreviewed; 1098 AA.	Dictyostelium discoideum (Slime mold).	Eukaryota; Amoebozoa; Mycetozoa; Dictyosteliida; Dictyostelium.	44689	ddi:DDB_G0286673
	Q54CR3	DDB0184542	Uncharacterized protein	-12.5054	6.78027	1	2	1	3.07018		Q54CR3_DICDI Unreviewed; 684 AA.	Dictyostelium discoideum (Slime mold).	Eukaryota; Amoebozoa; Mycetozoa; Dictyosteliida; Dictyostelium.	44689	ddi:DDB_G0292750
	Q557F6	DDB_G0273591	SET and MYND domain-containing protein DDB_G0273591	-9.90069	6.77918	1	2	1	3.63196		Y3591_DICDI Reviewed; 413 AA.	Dictyostelium discoideum (Slime mold).	Eukaryota; Amoebozoa; Mycetozoa; Dictyosteliida; Dictyostelium.	44689	ddi:DDB_G0273393
	Q55BP4	DDB0202043	Uncharacterized protein	-11.9208	6.77914	1	2	2	2.41423		Q55BP4_DICDI Unreviewed; 787 AA.	Dictyostelium discoideum (Slime mold).	Eukaryota; Amoebozoa; Mycetozoa; Dictyosteliida; Dictyostelium.	44689	ddi:DDB_G0270810
	Q54FW2	DDB0219578	Uncharacterized protein	-24.3878	6.77715	2	3	2	13.4483		Q54FW2_DICDI Unreviewed; 290 AA.	Dictyostelium discoideum (Slime mold).	Eukaryota; Amoebozoa; Mycetozoa; Dictyosteliida; Dictyostelium.	44689	ddi:DDB_G0290659
	Q54Z48	DDB0203451	Uncharacterized protein	-5.893	6.77607	1	2	1	7.59494		Q54Z48_DICDI Unreviewed; 158 AA.	Dictyostelium discoideum (Slime mold).	Eukaryota; Amoebozoa; Mycetozoa; Dictyosteliida; Dictyostelium.	44689	ddi:DDB_G0277779
	Q54RA8	atp5O	ATP synthase subunit O, mitochondrial	-15.218	6.7741	2	3	3	11.8243		ATPO_DICDI Reviewed; 296 AA.	Dictyostelium discoideum (Slime mold).	Eukaryota; Amoebozoa; Mycetozoa; Dictyosteliida; Dictyostelium.	44689	ddi:DDB_G0283283
	Q23911	29C	Protein 29C	-9.63865	6.77307	1	2	2	12.5		29C_DICDI Reviewed; 184 AA.	Dictyostelium discoideum (Slime mold).	Eukaryota; Amoebozoa; Mycetozoa; Dictyosteliida; Dictyostelium.	44689	ddi:DDB_G0291255
	Q54HP3	drg1	Developmentally-regulated GTP-binding protein 1 homolog	-7.13668	6.773	1	1	1	3.51351		DRG1_DICDI Reviewed; 370 AA.	Dictyostelium discoideum (Slime mold).	Eukaryota; Amoebozoa; Mycetozoa; Dictyosteliida; Dictyostelium.	44689	ddi:DDB_G0289317
	Q54W34	DDB0205878	Uncharacterized protein	-8	6.77251	1	2	1	4.21217		Q54W34_DICDI Unreviewed; 641 AA.	Dictyostelium discoideum (Slime mold).	Eukaryota; Amoebozoa; Mycetozoa; Dictyosteliida; Dictyostelium.	44689	ddi:DDB_G0279945
	Q54ZN9	DDB_G0277537	Phosphatidylinositol 4-kinase	-14.0655	6.77215	1	2	1	0.853659		Q54ZN9_DICDI Unreviewed; 2460 AA.	Dictyostelium discoideum (Slime mold).	Eukaryota; Amoebozoa; Mycetozoa; Dictyosteliida; Dictyostelium.	44689	ddi:DDB_G0277537
	Q55GQ9	DDB0189368	Uncharacterized protein	-18.4851	6.77131	2	3	2	2.41588		Q55GQ9_DICDI Unreviewed; 1159 AA.	Dictyostelium discoideum (Slime mold).	Eukaryota; Amoebozoa; Mycetozoa; Dictyosteliida; Dictyostelium.	44689	ddi:DDB_G0267556
	Q55FR8	DDB_G0267984	Probable carboxypeptidase S-like 2	-11.7126	6.76574	1	2	1	4.23892		CBPS2_DICDI Reviewed; 519 AA.	Dictyostelium discoideum (Slime mold).	Eukaryota; Amoebozoa; Mycetozoa; Dictyosteliida; Dictyostelium.	44689	ddi:DDB_G0267984
	Q54HX1	DDB0188289	Uncharacterized protein	-15.442	6.7648	1	3	3	27.8481		Q54HX1_DICDI Unreviewed; 158 AA.	Dictyostelium discoideum (Slime mold).	Eukaryota; Amoebozoa; Mycetozoa; Dictyosteliida; Dictyostelium.	44689	ddi:DDB_G0289161
	O76547	glgB	GlgB	-8.2742	6.76393	1	2	2	11.215		O76547_DICDI Unreviewed; 107 AA.	Dictyostelium discoideum (Slime mold).	Eukaryota; Amoebozoa; Mycetozoa; Dictyosteliida; Dictyostelium.	44689
	Q86KC0	DDB0167554	Uncharacterized protein	-5.47464	6.763	1	1	1	2.84091		Q86KC0_DICDI Unreviewed; 880 AA.	Dictyostelium discoideum (Slime mold).	Eukaryota; Amoebozoa; Mycetozoa; Dictyosteliida; Dictyostelium.	44689	ddi:DDB_G0274183
	Q54EG7	DDB0183949	Uncharacterized protein	-28.6979	6.76247	2	4	4	14.2857		Q54EG7_DICDI Unreviewed; 434 AA.	Dictyostelium discoideum (Slime mold).	Eukaryota; Amoebozoa; Mycetozoa; Dictyosteliida; Dictyostelium.	44689	ddi:DDB_G0291520
	Q54VL9	DDB_G0280259	Uncharacterized protein	-14.3696	6.76089	1	2	2	6.28684		Q54VL9_DICDI Unreviewed; 509 AA.	Dictyostelium discoideum (Slime mold).	Eukaryota; Amoebozoa; Mycetozoa; Dictyosteliida; Dictyostelium.	44689	ddi:DDB_G0280259
	Q54XC5	DDB0215318	Uncharacterized protein	-8.20352	6.75983	1	1	1	5.16351		Q54XC5_DICDI Unreviewed; 581 AA.	Dictyostelium discoideum (Slime mold).	Eukaryota; Amoebozoa; Mycetozoa; Dictyosteliida; Dictyostelium.	44689	ddi:DDB_G0279045
	B0G189	guf1	Translation factor GUF1 homolog, mitochondrial	-4.97483	6.75867	1	1	1	4.08759		GUF1_DICDI Reviewed; 685 AA.	Dictyostelium discoideum (Slime mold).	Eukaryota; Amoebozoa; Mycetozoa; Dictyosteliida; Dictyostelium.	44689	ddi:DDB_G0291708
	Q86A17	qdpr	Dihydropteridine reductase	-10.0778	6.75863	1	2	1	8.22511		DHPR_DICDI Reviewed; 231 AA.	Dictyostelium discoideum (Slime mold).	Eukaryota; Amoebozoa; Mycetozoa; Dictyosteliida; Dictyostelium.	44689	ddi:DDB_G0272684
	Q54C71	kxcB	Kinase and exchange factor for Rac B	-16.2822	6.75657	2	4	3	3.28889		KXCB_DICDI Reviewed; 1125 AA.	Dictyostelium discoideum (Slime mold).	Eukaryota; Amoebozoa; Mycetozoa; Dictyosteliida; Dictyostelium.	44689	ddi:DDB_G0293124
	Q54L00	DDB_G0287001	Probable LIM domain-containing serine/threonine-protein kinase DDB_G0287001	-9.58403	6.75637	1	1	1	5.07692		LIMKA_DICDI Reviewed; 650 AA.	Dictyostelium discoideum (Slime mold).	Eukaryota; Amoebozoa; Mycetozoa; Dictyosteliida; Dictyostelium.	44689	ddi:DDB_G0287001
	Q55DA3	pggt1b	Geranylgeranyl transferase type-1 subunit beta	-15	6.75603	1	2	1	5.68182		PGTB1_DICDI Reviewed; 352 AA.	Dictyostelium discoideum (Slime mold).	Eukaryota; Amoebozoa; Mycetozoa; Dictyosteliida; Dictyostelium.	44689	ddi:DDB_G0269726
	Q54ME1	gmsA	Gamete and mating-type specific protein A	-9.91061	6.75468	1	2	1	3.125		GMSA_DICDI Reviewed; 448 AA.	Dictyostelium discoideum (Slime mold).	Eukaryota; Amoebozoa; Mycetozoa; Dictyosteliida; Dictyostelium.	44689	ddi:DDB_G0286015
	Q8MXZ4	gmsA	Gamete and mating-type specific protein A	-9.91061	6.75468	1	2	1	3.125		Q8MXZ4_DICDI Unreviewed; 448 AA.	Dictyostelium discoideum (Slime mold).	Eukaryota; Amoebozoa; Mycetozoa; Dictyosteliida; Dictyostelium.	44689
	Q54EY2	eif2b2	Translation initiation factor eIF-2B subunit beta	-11.3496	6.75347	1	2	2	4.89691		EI2BB_DICDI Reviewed; 388 AA.	Dictyostelium discoideum (Slime mold).	Eukaryota; Amoebozoa; Mycetozoa; Dictyosteliida; Dictyostelium.	44689	ddi:DDB_G0291271
	Q54XS0	elp4	Probable elongator complex protein 4	-17.172	6.75268	2	4	2	8.65604		ELP4_DICDI Reviewed; 439 AA.	Dictyostelium discoideum (Slime mold).	Eukaryota; Amoebozoa; Mycetozoa; Dictyosteliida; Dictyostelium.	44689	ddi:DDB_G0278783
	P34147	racA	Rho-related protein racA	-16.8908	6.75239	2	4	4	8.19398		RACA_DICDI Reviewed; 598 AA.	Dictyostelium discoideum (Slime mold).	Eukaryota; Amoebozoa; Mycetozoa; Dictyosteliida; Dictyostelium.	44689	ddi:DDB_G0286555
	Q54XM7	psmA6	Proteasome subunit alpha type-6	-12.3224	6.75136	2	2	2	10.8		PSA6_DICDI Reviewed; 250 AA.	Dictyostelium discoideum (Slime mold).	Eukaryota; Amoebozoa; Mycetozoa; Dictyosteliida; Dictyostelium.	44689	ddi:DDB_G0278847
	Q86HX0	pdhB	Pyruvate dehydrogenase E1 component subunit beta, mitochondrial	-17.1068	6.75135	2	3	3	10.3933		ODPB_DICDI Reviewed; 356 AA.	Dictyostelium discoideum (Slime mold).	Eukaryota; Amoebozoa; Mycetozoa; Dictyosteliida; Dictyostelium.	44689	ddi:DDB_G0276417
	Q94498	cysA	CysA	-10.1986	6.7472	1	2	1	15.1163		Q94498_DICDI Unreviewed; 86 AA.	Dictyostelium discoideum (Slime mold).	Eukaryota; Amoebozoa; Mycetozoa; Dictyosteliida; Dictyostelium.	44689
	Q54CY8	DDB0184484	Uncharacterized protein	-8.86851	6.74537	1	1	1	7.82396		Q54CY8_DICDI Unreviewed; 409 AA.	Dictyostelium discoideum (Slime mold).	Eukaryota; Amoebozoa; Mycetozoa; Dictyosteliida; Dictyostelium.	44689	ddi:DDB_G0292626
	Q55C68	DDB0190874	Uncharacterized protein	-5.71364	6.74292	1	1	1	4.22125		Q55C68_DICDI Unreviewed; 687 AA.	Dictyostelium discoideum (Slime mold).	Eukaryota; Amoebozoa; Mycetozoa; Dictyosteliida; Dictyostelium.	44689	ddi:DDB_G0270200
	Q86JM8	egeA	C2 domain-containing protein	-9.90144	6.74174	1	2	2	11.811		Q86JM8_DICDI Unreviewed; 254 AA.	Dictyostelium discoideum (Slime mold).	Eukaryota; Amoebozoa; Mycetozoa; Dictyosteliida; Dictyostelium.	44689	ddi:DDB_G0272002
	Q86IK2	DDB0168871	Uncharacterized protein	-11.7854	6.74067	1	2	2	3.71353		Q86IK2_DICDI Unreviewed; 377 AA.	Dictyostelium discoideum (Slime mold).	Eukaryota; Amoebozoa; Mycetozoa; Dictyosteliida; Dictyostelium.	44689	ddi:DDB_G0272726
	Q54IK3	DDB0188059	Uncharacterized protein	-7.45752	6.74058	1	1	1	4.61538		Q54IK3_DICDI Unreviewed; 585 AA.	Dictyostelium discoideum (Slime mold).	Eukaryota; Amoebozoa; Mycetozoa; Dictyosteliida; Dictyostelium.	44689	ddi:DDB_G0288697
	Q555Z2	DDB0217480	Uncharacterized protein	-12.4712	6.74038	1	2	1	1.27774		Q555Z2_DICDI Unreviewed; 1487 AA.	Dictyostelium discoideum (Slime mold).	Eukaryota; Amoebozoa; Mycetozoa; Dictyosteliida; Dictyostelium.	44689	ddi:DDB_G0274797
	A0A0K2SRB5	mrhA	Cell fusion related protein	-4.27641	6.73723	1	1	1	1.71821		A0A0K2SRB5_DICDI Unreviewed; 1746 AA.	Dictyostelium discoideum (Slime mold).	Eukaryota; Amoebozoa; Mycetozoa; Dictyosteliida; Dictyostelium.	44689
	Q54T88	mrhA	Cell fusion related protein	-4.27641	6.73723	1	1	1	1.71821		Q54T88_DICDI Unreviewed; 1746 AA.	Dictyostelium discoideum (Slime mold).	Eukaryota; Amoebozoa; Mycetozoa; Dictyosteliida; Dictyostelium.	44689	ddi:DDB_G0281923
	A0A0K2SR14	mrhA	Cell fusion related protein	-4.27641	6.73723	1	1	1	1.71723		A0A0K2SR14_DICDI Unreviewed; 1747 AA.	Dictyostelium discoideum (Slime mold).	Eukaryota; Amoebozoa; Mycetozoa; Dictyosteliida; Dictyostelium.	44689
	Q54JV1	cinC	Elongation factor 2	-12.4932	6.73646	3	4	4	2.4619		Q54JV1_DICDI Unreviewed; 853 AA.	Dictyostelium discoideum (Slime mold).	Eukaryota; Amoebozoa; Mycetozoa; Dictyosteliida; Dictyostelium.	44689	ddi:DDB_G0287685
	Q55B11	vta1	Vacuolar protein sorting-associated protein VTA1 homolog	-10.2956	6.73512	1	2	1	4.90909		VTA1_DICDI Reviewed; 550 AA.	Dictyostelium discoideum (Slime mold).	Eukaryota; Amoebozoa; Mycetozoa; Dictyosteliida; Dictyostelium.	44689	ddi:DDB_G0271488
	Q55FM6	enoph1	Enolase-phosphatase E1	-10.8704	6.73503	1	2	1	11.236		ENOPH_DICDI Reviewed; 267 AA.	Dictyostelium discoideum (Slime mold).	Eukaryota; Amoebozoa; Mycetozoa; Dictyosteliida; Dictyostelium.	44689	ddi:DDB_G0268036
	Q54JY1	DDB0187604	Uncharacterized protein	-12.2	6.73211	1	2	2	2.57611		Q54JY1_DICDI Unreviewed; 427 AA.	Dictyostelium discoideum (Slime mold).	Eukaryota; Amoebozoa; Mycetozoa; Dictyosteliida; Dictyostelium.	44689	ddi:DDB_G0287741
	Q54Z08	xab2	Pre-mRNA-splicing factor SYF1	-20.4735	6.7307	2	4	4	4.23529		SYF1_DICDI Reviewed; 850 AA.	Dictyostelium discoideum (Slime mold).	Eukaryota; Amoebozoa; Mycetozoa; Dictyosteliida; Dictyostelium.	44689	ddi:DDB_G0277977
	Q9XZJ3	culB	Cullin-2	-22.8564	6.73056	2	4	3	4.53956		CUL2_DICDI Reviewed; 771 AA.	Dictyostelium discoideum (Slime mold).	Eukaryota; Amoebozoa; Mycetozoa; Dictyosteliida; Dictyostelium.	44689	ddi:DDB_G0267384
	Q86A08	DDB0167169	Uncharacterized protein	-6.6447	6.73018	1	1	1	2.37797		Q86A08_DICDI Unreviewed; 799 AA.	Dictyostelium discoideum (Slime mold).	Eukaryota; Amoebozoa; Mycetozoa; Dictyosteliida; Dictyostelium.	44689	ddi:DDB_G0275495
	Q8T131	DDB0166993	Uncharacterized protein	-18.1463	6.72934	2	3	2	5.42495		Q8T131_DICDI Unreviewed; 553 AA.	Dictyostelium discoideum (Slime mold).	Eukaryota; Amoebozoa; Mycetozoa; Dictyosteliida; Dictyostelium.	44689	ddi:DDB_G0276341
	Q54QW6	DDB0185569	Uncharacterized protein	-15	6.7267	1	2	1	2.68123		Q54QW6_DICDI Unreviewed; 1007 AA.	Dictyostelium discoideum (Slime mold).	Eukaryota; Amoebozoa; Mycetozoa; Dictyosteliida; Dictyostelium.	44689	ddi:DDB_G0283565
	Q54P42	DDB0186204	Uncharacterized protein	-9.14582	6.72624	1	2	1	4.65116		Q54P42_DICDI Unreviewed; 258 AA.	Dictyostelium discoideum (Slime mold).	Eukaryota; Amoebozoa; Mycetozoa; Dictyosteliida; Dictyostelium.	44689	ddi:DDB_G0284805
	Q54KT1	DDB0187295	Uncharacterized protein	-8.49011	6.72571	1	2	2	13.8298		Q54KT1_DICDI Unreviewed; 94 AA.	Dictyostelium discoideum (Slime mold).	Eukaryota; Amoebozoa; Mycetozoa; Dictyosteliida; Dictyostelium.	44689	ddi:DDB_G0287137
	Q54J42	alg5	Dolichyl-phosphate beta-glucosyltransferase	-19.3787	6.72512	2	4	4	7.95107		ALG5_DICDI Reviewed; 327 AA.	Dictyostelium discoideum (Slime mold).	Eukaryota; Amoebozoa; Mycetozoa; Dictyosteliida; Dictyostelium.	44689	ddi:DDB_G0288321
	Q54RT1	DDB0185275	Uncharacterized protein	-9.12857	6.72408	1	2	1	2.43218		Q54RT1_DICDI Unreviewed; 1069 AA.	Dictyostelium discoideum (Slime mold).	Eukaryota; Amoebozoa; Mycetozoa; Dictyosteliida; Dictyostelium.	44689	ddi:DDB_G0282943
	Q54C79	DDB0191793	Uncharacterized protein	-23.8673	6.72251	2	4	2	4.49219		Q54C79_DICDI Unreviewed; 512 AA.	Dictyostelium discoideum (Slime mold).	Eukaryota; Amoebozoa; Mycetozoa; Dictyosteliida; Dictyostelium.	44689	ddi:DDB_G0293118
	Q55BV5	psmC1	26S protease regulatory subunit 4 homolog	-21.1747	6.72223	3	4	4	11.1617		PRS4_DICDI Reviewed; 439 AA.	Dictyostelium discoideum (Slime mold).	Eukaryota; Amoebozoa; Mycetozoa; Dictyosteliida; Dictyostelium.	44689	ddi:DDB_G0270784
	Q54X83	DDB0204688	Uncharacterized protein	-8.80028	6.72028	1	2	2	7.63158		Q54X83_DICDI Unreviewed; 380 AA.	Dictyostelium discoideum (Slime mold).	Eukaryota; Amoebozoa; Mycetozoa; Dictyosteliida; Dictyostelium.	44689	ddi:DDB_G0279139
	Q54W51	DDB0218202	Uncharacterized protein	-11.0506	6.72003	1	1	1	12.3711		Q54W51_DICDI Unreviewed; 291 AA.	Dictyostelium discoideum (Slime mold).	Eukaryota; Amoebozoa; Mycetozoa; Dictyosteliida; Dictyostelium.	44689	ddi:DDB_G0279905
	Q54VM3	tbc1d5A	TBC1 domain family member 5 homolog A	-8.99924	6.71861	2	4	3	2.6428		TBC5A_DICDI Reviewed; 1173 AA.	Dictyostelium discoideum (Slime mold).	Eukaryota; Amoebozoa; Mycetozoa; Dictyosteliida; Dictyostelium.	44689	ddi:DDB_G0280253
	Q556I5	ORFNames=DDB0217100, DDB0217427	Uncharacterized protein	-7.54514	6.71801	1	1	1	1.66932		Q556I5_DICDI Unreviewed; 1258 AA.	Dictyostelium discoideum (Slime mold).	Eukaryota; Amoebozoa; Mycetozoa; Dictyosteliida; Dictyostelium.	44689	ddi:DDB_G0273037
	Q553B4	DDB0217695	Uncharacterized protein	-19.8232	6.71792	3	5	4	7.77989		Q553B4_DICDI Unreviewed; 527 AA.	Dictyostelium discoideum (Slime mold).	Eukaryota; Amoebozoa; Mycetozoa; Dictyosteliida; Dictyostelium.	44689	ddi:DDB_G0275865
	Q54ZE3	DDB0218000	Uncharacterized protein	-10.9992	6.7139	1	2	2	0.667854		Q54ZE3_DICDI Unreviewed; 2246 AA.	Dictyostelium discoideum (Slime mold).	Eukaryota; Amoebozoa; Mycetozoa; Dictyosteliida; Dictyostelium.	44689	ddi:DDB_G0277655
	Q553E8	DDB_G0275847	UPF0568 protein	-10.9208	6.71361	1	2	2	7.74908		U568_DICDI Reviewed; 271 AA.	Dictyostelium discoideum (Slime mold).	Eukaryota; Amoebozoa; Mycetozoa; Dictyosteliida; Dictyostelium.	44689	ddi:DDB_G0275847
	Q54DJ0	bxdc1	Ribosome production factor 2 homolog	-14.7212	6.71353	1	2	2	5.86319		RPF2_DICDI Reviewed; 307 AA.	Dictyostelium discoideum (Slime mold).	Eukaryota; Amoebozoa; Mycetozoa; Dictyosteliida; Dictyostelium.	44689	ddi:DDB_G0292216
	P34148	racB	Rho-related protein racB	-4.03269	6.7132	1	1	1	10.2564		RACB_DICDI Reviewed; 195 AA.	Dictyostelium discoideum (Slime mold).	Eukaryota; Amoebozoa; Mycetozoa; Dictyosteliida; Dictyostelium.	44689	ddi:DDB_G0279605
	Q54PX4	DDB0218593	Uncharacterized protein	-8.50864	6.71172	1	2	2	1.27261		Q54PX4_DICDI Unreviewed; 1493 AA.	Dictyostelium discoideum (Slime mold).	Eukaryota; Amoebozoa; Mycetozoa; Dictyosteliida; Dictyostelium.	44689	ddi:DDB_G0284319
	Q54LA1	eif5	Eukaryotic translation initiation factor 5	-14.1708	6.71038	2	3	2	7.12468		IF5_DICDI Reviewed; 393 AA.	Dictyostelium discoideum (Slime mold).	Eukaryota; Amoebozoa; Mycetozoa; Dictyosteliida; Dictyostelium.	44689	ddi:DDB_G0286753
	Q54D26	DDB0219761	Uncharacterized protein	-9.16485	6.7097	1	2	2	2.02566		Q54D26_DICDI Unreviewed; 1481 AA.	Dictyostelium discoideum (Slime mold).	Eukaryota; Amoebozoa; Mycetozoa; Dictyosteliida; Dictyostelium.	44689	ddi:DDB_G0292714
	Q869N2	pakB	Serine/threonine-protein kinase pakB	-7.96353	6.70856	1	1	1	3.28638		PAKB_DICDI Reviewed; 852 AA.	Dictyostelium discoideum (Slime mold).	Eukaryota; Amoebozoa; Mycetozoa; Dictyosteliida; Dictyostelium.	44689	ddi:DDB_G0276459
	Q55CK3	DDB0190746	Uncharacterized protein	-9.87566	6.7059	1	2	2	6.53153		Q55CK3_DICDI Unreviewed; 444 AA.	Dictyostelium discoideum (Slime mold).	Eukaryota; Amoebozoa; Mycetozoa; Dictyosteliida; Dictyostelium.	44689	ddi:DDB_G0270022
	Q55FR2	DDB0189700	Uncharacterized protein	-21.2984	6.70477	2	5	4	9.77995		Q55FR2_DICDI Unreviewed; 409 AA.	Dictyostelium discoideum (Slime mold).	Eukaryota; Amoebozoa; Mycetozoa; Dictyosteliida; Dictyostelium.	44689	ddi:DDB_G0267996
	Q54QS9	DDB0185607	Uncharacterized protein	-20.6162	6.70376	1	4	4	3.35306		Q54QS9_DICDI Unreviewed; 507 AA.	Dictyostelium discoideum (Slime mold).	Eukaryota; Amoebozoa; Mycetozoa; Dictyosteliida; Dictyostelium.	44689	ddi:DDB_G0283655
	Q54MD4	rfc4	Probable replication factor C subunit 4	-12.1424	6.70155	1	2	1	7.78098		RFC4_DICDI Reviewed; 347 AA.	Dictyostelium discoideum (Slime mold).	Eukaryota; Amoebozoa; Mycetozoa; Dictyosteliida; Dictyostelium.	44689	ddi:DDB_G0286027
	Q556Y2	rexo2-1	Probable oligoribonuclease	-23.3396	6.70068	2	4	3	18.9474		ORN_DICDI Reviewed; 190 AA.	Dictyostelium discoideum (Slime mold).	Eukaryota; Amoebozoa; Mycetozoa; Dictyosteliida; Dictyostelium.	44689	ddi:DDB_G0273355
	Q54TF2	DDB0204670	Uncharacterized protein	-13.7828	6.69974	2	4	3	3.84123		Q54TF2_DICDI Unreviewed; 781 AA.	Dictyostelium discoideum (Slime mold).	Eukaryota; Amoebozoa; Mycetozoa; Dictyosteliida; Dictyostelium.	44689	ddi:DDB_G0281783
	Q8T199	omt3	O-methyltransferase 3	-9.71895	6.6991	1	2	2	4.34783		OMT3_DICDI Reviewed; 437 AA.	Dictyostelium discoideum (Slime mold).	Eukaryota; Amoebozoa; Mycetozoa; Dictyosteliida; Dictyostelium.	44689	ddi:DDB_G0274197
	Q8MMQ1	DDB0167273	Uncharacterized protein	-8.6665	6.69784	1	2	2	5.34351		Q8MMQ1_DICDI Unreviewed; 393 AA.	Dictyostelium discoideum (Slime mold).	Eukaryota; Amoebozoa; Mycetozoa; Dictyosteliida; Dictyostelium.	44689	ddi:DDB_G0275541
	Q54MB4	asns	Probable asparagine synthetase [glutamine-hydrolyzing]	-14.9814	6.69767	2	3	2	7.89946		ASNS_DICDI Reviewed; 557 AA.	Dictyostelium discoideum (Slime mold).	Eukaryota; Amoebozoa; Mycetozoa; Dictyosteliida; Dictyostelium.	44689	ddi:DDB_G0286059
	Q54PR9	cf60	Counting factor 60	-12.9207	6.69763	1	2	2	3.60577		CF60_DICDI Reviewed; 416 AA.	Dictyostelium discoideum (Slime mold).	Eukaryota; Amoebozoa; Mycetozoa; Dictyosteliida; Dictyostelium.	44689	ddi:DDB_G0284363
	Q54GY0	DDB0188602	Uncharacterized protein	-8.36251	6.69537	1	2	1	8.93617		Q54GY0_DICDI Unreviewed; 235 AA.	Dictyostelium discoideum (Slime mold).	Eukaryota; Amoebozoa; Mycetozoa; Dictyosteliida; Dictyostelium.	44689	ddi:DDB_G0289835
	Q54R87	dcp2	mRNA-decapping enzyme 2	-8.69218	6.69468	1	1	1	4.03226		Q54R87_DICDI Unreviewed; 620 AA.	Dictyostelium discoideum (Slime mold).	Eukaryota; Amoebozoa; Mycetozoa; Dictyosteliida; Dictyostelium.	44689	ddi:DDB_G0283315
	Q54SH7	grlC	Metabotropic glutamate receptor-like protein C	-8.66271	6.69379	1	1	1	4.625		GRLC_DICDI Reviewed; 800 AA.	Dictyostelium discoideum (Slime mold).	Eukaryota; Amoebozoa; Mycetozoa; Dictyosteliida; Dictyostelium.	44689	ddi:DDB_G0282461
	Q54CK2	DDB0191673	Uncharacterized protein	-7.66264	6.69232	1	2	1	4.45344		Q54CK2_DICDI Unreviewed; 494 AA.	Dictyostelium discoideum (Slime mold).	Eukaryota; Amoebozoa; Mycetozoa; Dictyosteliida; Dictyostelium.	44689	ddi:DDB_G0292886
	Q54KJ9	DDB0187407	Uncharacterized protein	-9.03981	6.69223	1	1	1	7.77778		Q54KJ9_DICDI Unreviewed; 180 AA.	Dictyostelium discoideum (Slime mold).	Eukaryota; Amoebozoa; Mycetozoa; Dictyosteliida; Dictyostelium.	44689	ddi:DDB_G0287305
	Q86KU7	DDB0230057	Carboxylic ester hydrolase	-9.19229	6.69032	1	2	1	5.64784		Q86KU7_DICDI Unreviewed; 602 AA.	Dictyostelium discoideum (Slime mold).	Eukaryota; Amoebozoa; Mycetozoa; Dictyosteliida; Dictyostelium.	44689	ddi:DDB_G0277723
	Q54J10	DDB0187914	Uncharacterized protein	-11.3281	6.69004	1	2	1	3.78378		Q54J10_DICDI Unreviewed; 370 AA.	Dictyostelium discoideum (Slime mold).	Eukaryota; Amoebozoa; Mycetozoa; Dictyosteliida; Dictyostelium.	44689	ddi:DDB_G0288385
	Q54SI1	med1	Putative mediator of RNA polymerase II transcription subunit 1	-7.49485	6.68954	1	2	1	2.07182		MED1_DICDI Reviewed; 724 AA.	Dictyostelium discoideum (Slime mold).	Eukaryota; Amoebozoa; Mycetozoa; Dictyosteliida; Dictyostelium.	44689	ddi:DDB_G0282453
	Q86A85	purF	Amidophosphoribosyltransferase	-16.2807	6.68936	2	3	2	10.7486		PUR1_DICDI Reviewed; 521 AA.	Dictyostelium discoideum (Slime mold).	Eukaryota; Amoebozoa; Mycetozoa; Dictyosteliida; Dictyostelium.	44689	ddi:DDB_G0274321
	P32252	rasB	Ras-like protein rasB	-7.51626	6.6893	1	1	1	7.1066		RASB_DICDI Reviewed; 197 AA.	Dictyostelium discoideum (Slime mold).	Eukaryota; Amoebozoa; Mycetozoa; Dictyosteliida; Dictyostelium.	44689	ddi:DDB_G0292998
	Q9NGW9	mkcB	Probable serine/threonine-protein kinase mkcB	-8.93809	6.6881	1	1	1	4.34174		MKCB_DICDI Reviewed; 714 AA.	Dictyostelium discoideum (Slime mold).	Eukaryota; Amoebozoa; Mycetozoa; Dictyosteliida; Dictyostelium.	44689	ddi:DDB_G0290723
	Q557D1	fnkD-1	Probable inactive serine/threonine-protein kinase fnkD	-9.74473	6.68799	1	2	2	3.18119		FNKD_DICDI Reviewed; 723 AA.	Dictyostelium discoideum (Slime mold).	Eukaryota; Amoebozoa; Mycetozoa; Dictyosteliida; Dictyostelium.	44689	ddi:DDB_G0273129
	Q76P11	ionA	Uncharacterized protein	-8.34292	6.68747	1	1	1	2.43506		Q76P11_DICDI Unreviewed; 1232 AA.	Dictyostelium discoideum (Slime mold).	Eukaryota; Amoebozoa; Mycetozoa; Dictyosteliida; Dictyostelium.	44689	ddi:DDB_G0277269
	Q95024	ionA	Sodium/potassium-transporting ATPase subunit alpha	-8.34292	6.68747	1	1	1	3.02725		Q95024_DICDI Unreviewed; 991 AA.	Dictyostelium discoideum (Slime mold).	Eukaryota; Amoebozoa; Mycetozoa; Dictyosteliida; Dictyostelium.	44689
	Q54MY9	mkcA	Probable serine/threonine-protein kinase mkcA	-8.15358	6.68712	1	2	1	2.44186		MKCA_DICDI Reviewed; 860 AA.	Dictyostelium discoideum (Slime mold).	Eukaryota; Amoebozoa; Mycetozoa; Dictyosteliida; Dictyostelium.	44689	ddi:DDB_G0285427
	Q54LX8	DDB0218807	Uncharacterized protein	-10.5941	6.68271	1	2	1	6.06061		Q54LX8_DICDI Unreviewed; 429 AA.	Dictyostelium discoideum (Slime mold).	Eukaryota; Amoebozoa; Mycetozoa; Dictyosteliida; Dictyostelium.	44689	ddi:DDB_G0286347
	Q54F93	mppA2	Mitochondrial-processing peptidase subunit alpha-2	-12.9503	6.68111	2	3	2	5.16854		MPPA2_DICDI Reviewed; 445 AA.	Dictyostelium discoideum (Slime mold).	Eukaryota; Amoebozoa; Mycetozoa; Dictyosteliida; Dictyostelium.	44689	ddi:DDB_G0290997
	Q54QE7	DDB_G0283915	Esterase/lipase/thioesterase domain-containing protein	-16.2465	6.68081	2	2	2	20.6009		Q54QE7_DICDI Unreviewed; 233 AA.	Dictyostelium discoideum (Slime mold).	Eukaryota; Amoebozoa; Mycetozoa; Dictyosteliida; Dictyostelium.	44689	ddi:DDB_G0283915
	Q54JE3	rpl22	60S ribosomal protein L22 1	-16.4556	6.68061	2	4	3	19.8276		RL221_DICDI Reviewed; 116 AA.	Dictyostelium discoideum (Slime mold).	Eukaryota; Amoebozoa; Mycetozoa; Dictyosteliida; Dictyostelium.	44689	ddi:DDB_G0288101
	Q55DH6	DDB_G0269658	Alpha N-terminal protein methyltransferase 1	-9.06316	6.68048	1	2	1	8.88889		NTM1_DICDI Reviewed; 270 AA.	Dictyostelium discoideum (Slime mold).	Eukaryota; Amoebozoa; Mycetozoa; Dictyosteliida; Dictyostelium.	44689	ddi:DDB_G0269658
	Q5TJ56	forF	Formin-F	-20.8294	6.68007	1	4	4	1.63934		FORF_DICDI Reviewed; 1220 AA.	Dictyostelium discoideum (Slime mold).	Eukaryota; Amoebozoa; Mycetozoa; Dictyosteliida; Dictyostelium.	44689	ddi:DDB_G0289763
	Q23899		Slime mold (D.discoideum) discoidin-i(5.6)	-23.4036	6.67978	2	4	3	29.5238		Q23899_DICDI Unreviewed; 105 AA.	Dictyostelium discoideum (Slime mold).	Eukaryota; Amoebozoa; Mycetozoa; Dictyosteliida; Dictyostelium.	44689
	Q54ZW2	DDB0217949	Uncharacterized protein	-7.81336	6.67947	1	2	1	15.7895		Q54ZW2_DICDI Unreviewed; 133 AA.	Dictyostelium discoideum (Slime mold).	Eukaryota; Amoebozoa; Mycetozoa; Dictyosteliida; Dictyostelium.	44689	ddi:DDB_G0277349
	Q54UC9	kif3	Kinesin-related protein 3	-8.73534	6.67875	1	2	1	2.43085		KIF3_DICDI Reviewed; 1193 AA.	Dictyostelium discoideum (Slime mold).	Eukaryota; Amoebozoa; Mycetozoa; Dictyosteliida; Dictyostelium.	44689	ddi:DDB_G0280967
	Q54XF8	DG2033	tRNA/rRNA methyltransferase SpoU family protein	-18.4303	6.67858	2	4	3	1.96429		Q54XF8_DICDI Unreviewed; 1680 AA.	Dictyostelium discoideum (Slime mold).	Eukaryota; Amoebozoa; Mycetozoa; Dictyosteliida; Dictyostelium.	44689	ddi:DDB_G0278965
	O15749	DG2033	DG2033 protein	-18.4303	6.67858	2	4	3	2.59638		O15749_DICDI Unreviewed; 1271 AA.	Dictyostelium discoideum (Slime mold).	Eukaryota; Amoebozoa; Mycetozoa; Dictyosteliida; Dictyostelium.	44689
	Q54MA4	DDB0186806	Uncharacterized protein	-10.1243	6.67677	1	2	2	3.67505		Q54MA4_DICDI Unreviewed; 517 AA.	Dictyostelium discoideum (Slime mold).	Eukaryota; Amoebozoa; Mycetozoa; Dictyosteliida; Dictyostelium.	44689	ddi:DDB_G0286079
	Q54HU7	DDB0188313	Uncharacterized protein	-7.34581	6.67607	1	1	1	4.92126		Q54HU7_DICDI Unreviewed; 508 AA.	Dictyostelium discoideum (Slime mold).	Eukaryota; Amoebozoa; Mycetozoa; Dictyosteliida; Dictyostelium.	44689	ddi:DDB_G0289215
	P54639	cprD	Cysteine proteinase 4	-14.4477	6.67391	1	3	3	3.84615		CYSP4_DICDI Reviewed; 442 AA.	Dictyostelium discoideum (Slime mold).	Eukaryota; Amoebozoa; Mycetozoa; Dictyosteliida; Dictyostelium.	44689	ddi:DDB_G0278721
	Q54DT4	DDB0184183	Uncharacterized protein	-14.3098	6.67301	1	2	1	0.709877		Q54DT4_DICDI Unreviewed; 3240 AA.	Dictyostelium discoideum (Slime mold).	Eukaryota; Amoebozoa; Mycetozoa; Dictyosteliida; Dictyostelium.	44689	ddi:DDB_G0292046
	Q54GJ2	purD	Bifunctional purine biosynthetic protein purD	-11.0745	6.67135	2	3	2	5.27607		PUR2_DICDI Reviewed; 815 AA.	Dictyostelium discoideum (Slime mold).	Eukaryota; Amoebozoa; Mycetozoa; Dictyosteliida; Dictyostelium.	44689	ddi:DDB_G0290121
	Q8MVR1	gbpC	Cyclic GMP-binding protein C	-11.0969	6.66962	1	2	1	0.722159		GBPC_DICDI Reviewed; 2631 AA.	Dictyostelium discoideum (Slime mold).	Eukaryota; Amoebozoa; Mycetozoa; Dictyosteliida; Dictyostelium.	44689	ddi:DDB_G0291079
	Q55DS5	DDB0190346	Uncharacterized protein	-15	6.66962	1	2	2	1.94049		Q55DS5_DICDI Unreviewed; 1546 AA.	Dictyostelium discoideum (Slime mold).	Eukaryota; Amoebozoa; Mycetozoa; Dictyosteliida; Dictyostelium.	44689	ddi:DDB_G0269546
	Q551A1	tyrS	Tyrosine-tRNA ligase	-13.6579	6.66954	2	3	3	6.78851		Q551A1_DICDI Unreviewed; 383 AA.	Dictyostelium discoideum (Slime mold).	Eukaryota; Amoebozoa; Mycetozoa; Dictyosteliida; Dictyostelium.	44689	ddi:DDB_G0276721
	Q54P37	DDB0218641	Uncharacterized protein	-9.55151	6.66892	1	2	2	2.84414		Q54P37_DICDI Unreviewed; 879 AA.	Dictyostelium discoideum (Slime mold).	Eukaryota; Amoebozoa; Mycetozoa; Dictyosteliida; Dictyostelium.	44689	ddi:DDB_G0284841
	Q86L26	DDB0168997	Uncharacterized protein	-7.58346	6.66838	1	1	1	8.1571		Q86L26_DICDI Unreviewed; 331 AA.	Dictyostelium discoideum (Slime mold).	Eukaryota; Amoebozoa; Mycetozoa; Dictyosteliida; Dictyostelium.	44689	ddi:DDB_G0276841
	Q54HU9	DDB0188311	Uncharacterized protein	-12.7959	6.66683	1	2	1	4.31965		Q54HU9_DICDI Unreviewed; 463 AA.	Dictyostelium discoideum (Slime mold).	Eukaryota; Amoebozoa; Mycetozoa; Dictyosteliida; Dictyostelium.	44689	ddi:DDB_G0289211
	Q86I17	DDB0167453	Uncharacterized protein	-7.85416	6.66656	1	1	1	14.0221		Q86I17_DICDI Unreviewed; 271 AA.	Dictyostelium discoideum (Slime mold).	Eukaryota; Amoebozoa; Mycetozoa; Dictyosteliida; Dictyostelium.	44689	ddi:DDB_G0275059
	Q54NN6	DDB0186356	Uncharacterized protein	-9.19816	6.66539	1	2	2	5.37037		Q54NN6_DICDI Unreviewed; 540 AA.	Dictyostelium discoideum (Slime mold).	Eukaryota; Amoebozoa; Mycetozoa; Dictyosteliida; Dictyostelium.	44689	ddi:DDB_G0285125
	Q54JE9	DDB0187780	Uncharacterized protein	-9.95483	6.6651	1	2	1	1.1396		Q54JE9_DICDI Unreviewed; 1755 AA.	Dictyostelium discoideum (Slime mold).	Eukaryota; Amoebozoa; Mycetozoa; Dictyosteliida; Dictyostelium.	44689	ddi:DDB_G0288093
	Q54GU2	DDB0188640	Uncharacterized protein	-14.6875	6.6624	2	3	3	2.91498		Q54GU2_DICDI Unreviewed; 1235 AA.	Dictyostelium discoideum (Slime mold).	Eukaryota; Amoebozoa; Mycetozoa; Dictyosteliida; Dictyostelium.	44689	ddi:DDB_G0289921
	Q9U3X4	sdhA	Succinate dehydrogenase [ubiquinone] flavoprotein subunit, mitochondrial	-10.8861	6.6591	1	2	2	2.8754		SDHA_DICDI Reviewed; 626 AA.	Dictyostelium discoideum (Slime mold).	Eukaryota; Amoebozoa; Mycetozoa; Dictyosteliida; Dictyostelium.	44689	ddi:DDB_G0280535
	Q95NZ8	rpmA	DNA-directed RNA polymerase	-8.98825	6.65797	1	2	1	1.57895		Q95NZ8_DICDI Unreviewed; 950 AA.	Dictyostelium discoideum (Slime mold).	Eukaryota; Amoebozoa; Mycetozoa; Dictyosteliida; Dictyostelium.	44689	ddi:DDB_G0267416
	P03967	rasD	Ras-like protein rasD	-14.5581	6.6554	2	3	3	13.369		RASD_DICDI Reviewed; 187 AA.	Dictyostelium discoideum (Slime mold).	Eukaryota; Amoebozoa; Mycetozoa; Dictyosteliida; Dictyostelium.	44689	ddi:DDB_G0292996
	Q01208	ras	Ras protein	-14.5581	6.6554	2	3	3	13.4409		Q01208_DICDI Unreviewed; 186 AA.	Dictyostelium discoideum (Slime mold).	Eukaryota; Amoebozoa; Mycetozoa; Dictyosteliida; Dictyostelium.	44689
	Q54HK5	DDB0188399	Uncharacterized protein	-7.63245	6.65445	1	2	2	3.50877		Q54HK5_DICDI Unreviewed; 399 AA.	Dictyostelium discoideum (Slime mold).	Eukaryota; Amoebozoa; Mycetozoa; Dictyosteliida; Dictyostelium.	44689	ddi:DDB_G0289397
	Q54C96	DDB0191777	Uncharacterized protein	-15	6.65404	1	2	1	4.87106		Q54C96_DICDI Unreviewed; 349 AA.	Dictyostelium discoideum (Slime mold).	Eukaryota; Amoebozoa; Mycetozoa; Dictyosteliida; Dictyostelium.	44689	ddi:DDB_G0293098
	Q54RX9	rab5B	Putative ras-related protein Rab-5B	-7.17244	6.65276	1	1	1	14.486		RAB5B_DICDI Reviewed; 214 AA.	Dictyostelium discoideum (Slime mold).	Eukaryota; Amoebozoa; Mycetozoa; Dictyosteliida; Dictyostelium.	44689	ddi:DDB_G0282847
	Q54XQ2	rckA	RGS domain-containing serine/threonine-protein kinase A	-11.8124	6.6521	1	2	2	2.22222		RCKA_DICDI Reviewed; 1125 AA.	Dictyostelium discoideum (Slime mold).	Eukaryota; Amoebozoa; Mycetozoa; Dictyosteliida; Dictyostelium.	44689	ddi:DDB_G0278737
	Q75JX2	DDB0217019	Uncharacterized protein	-4.05659	6.65103	1	1	1	13.7405		Q75JX2_DICDI Unreviewed; 131 AA.	Dictyostelium discoideum (Slime mold).	Eukaryota; Amoebozoa; Mycetozoa; Dictyosteliida; Dictyostelium.	44689	ddi:DDB_G0272464
	Q54TU0	DDB0218318	Uncharacterized protein	-15	6.65044	1	2	2	2.24048		Q54TU0_DICDI Unreviewed; 1339 AA.	Dictyostelium discoideum (Slime mold).	Eukaryota; Amoebozoa; Mycetozoa; Dictyosteliida; Dictyostelium.	44689	ddi:DDB_G0281543
	Q54XK2	sec61a	Protein transport protein Sec61 subunit alpha	-8.69648	6.65	1	2	2	3.78947		SC61A_DICDI Reviewed; 475 AA.	Dictyostelium discoideum (Slime mold).	Eukaryota; Amoebozoa; Mycetozoa; Dictyosteliida; Dictyostelium.	44689	ddi:DDB_G0278885
	Q55DK5	mgp3	Mental retardation GTPase activating protein homolog 3	-9.78074	6.64904	1	2	1	1.42109		MGP3_DICDI Reviewed; 1337 AA.	Dictyostelium discoideum (Slime mold).	Eukaryota; Amoebozoa; Mycetozoa; Dictyosteliida; Dictyostelium.	44689	ddi:DDB_G0269624
	Q54YW3	DDB0204386	Uncharacterized protein	-7.26814	6.64555	1	1	1	7.49354		Q54YW3_DICDI Unreviewed; 387 AA.	Dictyostelium discoideum (Slime mold).	Eukaryota; Amoebozoa; Mycetozoa; Dictyosteliida; Dictyostelium.	44689	ddi:DDB_G0278047
	Q54XY1	DDB0205513	Uncharacterized protein	-13.6576	6.64521	1	2	1	4.66321		Q54XY1_DICDI Unreviewed; 386 AA.	Dictyostelium discoideum (Slime mold).	Eukaryota; Amoebozoa; Mycetozoa; Dictyosteliida; Dictyostelium.	44689	ddi:DDB_G0278525
	P20610	cxgS	Cytochrome c oxidase subunit 7s	-9.77807	6.64438	1	2	1	40		COXS_DICDI Reviewed; 55 AA.	Dictyostelium discoideum (Slime mold).	Eukaryota; Amoebozoa; Mycetozoa; Dictyosteliida; Dictyostelium.	44689	ddi:DDB_G0277839
	Q54N59	DDB0186526	Uncharacterized protein	-12.6374	6.64349	1	2	2	3.48331		Q54N59_DICDI Unreviewed; 689 AA.	Dictyostelium discoideum (Slime mold).	Eukaryota; Amoebozoa; Mycetozoa; Dictyosteliida; Dictyostelium.	44689	ddi:DDB_G0285485
	Q86IJ1	psmD14	26S proteasome non-ATPase regulatory subunit 14	-8.82391	6.64043	1	2	1	7.18954		PSDE_DICDI Reviewed; 306 AA.	Dictyostelium discoideum (Slime mold).	Eukaryota; Amoebozoa; Mycetozoa; Dictyosteliida; Dictyostelium.	44689	ddi:DDB_G0272566
	Q54QH0	DDB0185717	Uncharacterized protein	-19.825	6.63954	1	4	3	5.26316		Q54QH0_DICDI Unreviewed; 342 AA.	Dictyostelium discoideum (Slime mold).	Eukaryota; Amoebozoa; Mycetozoa; Dictyosteliida; Dictyostelium.	44689	ddi:DDB_G0283835
	Q556X0	ORFNames=DDB0168087, DDB0217296	Uncharacterized protein	-9.67344	6.638	1	2	1	1.30435		Q556X0_DICDI Unreviewed; 1380 AA.	Dictyostelium discoideum (Slime mold).	Eukaryota; Amoebozoa; Mycetozoa; Dictyosteliida; Dictyostelium.	44689	ddi:DDB_G0273075
	Q54GH3	tom1	Target of Myb protein 1	-10.6578	6.63722	1	1	1	4.37406		TOM1_DICDI Reviewed; 663 AA.	Dictyostelium discoideum (Slime mold).	Eukaryota; Amoebozoa; Mycetozoa; Dictyosteliida; Dictyostelium.	44689	ddi:DDB_G0290163
	Q54X66	DDB0204707	Uncharacterized protein	-10.547	6.63475	1	2	2	3.00231		Q54X66_DICDI Unreviewed; 433 AA.	Dictyostelium discoideum (Slime mold).	Eukaryota; Amoebozoa; Mycetozoa; Dictyosteliida; Dictyostelium.	44689	ddi:DDB_G0279173
	Q86B11	anapc8	Anaphase-promoting complex subunit 8	-9.66789	6.63461	1	2	1	3.04054		CDC23_DICDI Reviewed; 592 AA.	Dictyostelium discoideum (Slime mold).	Eukaryota; Amoebozoa; Mycetozoa; Dictyosteliida; Dictyostelium.	44689	ddi:DDB_G0272775
	Q54IH8	ndrB	Probable serine/threonine-protein kinase ndrB	-8.4835	6.63386	1	1	1	6.82657		NDRB_DICDI Reviewed; 542 AA.	Dictyostelium discoideum (Slime mold).	Eukaryota; Amoebozoa; Mycetozoa; Dictyosteliida; Dictyostelium.	44689	ddi:DDB_G0288753
	Q8T6J1	abcA6	ABC transporter A family member 6	-8.77598	6.63251	1	1	1	1.5328		ABCA6_DICDI Reviewed; 1631 AA.	Dictyostelium discoideum (Slime mold).	Eukaryota; Amoebozoa; Mycetozoa; Dictyosteliida; Dictyostelium.	44689	ddi:DDB_G0291245
	Q54TG6	DDB0204655	Uncharacterized protein	-11.1618	6.63167	1	2	2	4.80226		Q54TG6_DICDI Unreviewed; 354 AA.	Dictyostelium discoideum (Slime mold).	Eukaryota; Amoebozoa; Mycetozoa; Dictyosteliida; Dictyostelium.	44689	ddi:DDB_G0281763
	Q54S79	wdr3	WD repeat-containing protein 3 homolog	-9.8466	6.63104	1	2	2	1.80467		WDR3_DICDI Reviewed; 942 AA.	Dictyostelium discoideum (Slime mold).	Eukaryota; Amoebozoa; Mycetozoa; Dictyosteliida; Dictyostelium.	44689	ddi:DDB_G0282623
	Q86A79	cpsf3	Cleavage and polyadenylation specificity factor subunit 3	-4.93913	6.63033	1	1	1	6.71835		CPSF3_DICDI Reviewed; 774 AA.	Dictyostelium discoideum (Slime mold).	Eukaryota; Amoebozoa; Mycetozoa; Dictyosteliida; Dictyostelium.	44689	ddi:DDB_G0274799
	Q54JQ5	DDB0219281	Uncharacterized protein	-16.6439	6.6274	2	4	3	2.43717		Q54JQ5_DICDI Unreviewed; 1313 AA.	Dictyostelium discoideum (Slime mold).	Eukaryota; Amoebozoa; Mycetozoa; Dictyosteliida; Dictyostelium.	44689	ddi:DDB_G0287899
	Q86AW9	guaD	Guanine deaminase	-7.96596	6.62727	1	1	1	5.77778		GUAD_DICDI Reviewed; 450 AA.	Dictyostelium discoideum (Slime mold).	Eukaryota; Amoebozoa; Mycetozoa; Dictyosteliida; Dictyostelium.	44689	ddi:DDB_G0277743
	Q54US0	DDB0215218	Uncharacterized protein	-4.43592	6.62726	1	1	1	6.76923		Q54US0_DICDI Unreviewed; 325 AA.	Dictyostelium discoideum (Slime mold).	Eukaryota; Amoebozoa; Mycetozoa; Dictyosteliida; Dictyostelium.	44689	ddi:DDB_G0280865
	Q54D06	ube2v	Probable ubiquitin-conjugating enzyme E2 variant	-11.1951	6.62716	1	2	2	9.42029		UBE2V_DICDI Reviewed; 138 AA.	Dictyostelium discoideum (Slime mold).	Eukaryota; Amoebozoa; Mycetozoa; Dictyosteliida; Dictyostelium.	44689	ddi:DDB_G0292596
	Q76P07	DDB_G0277165	Probable serine/threonine-protein kinase DDB_G0277165	-9.92082	6.62579	1	2	1	3.0012		Y7165_DICDI Reviewed; 833 AA.	Dictyostelium discoideum (Slime mold).	Eukaryota; Amoebozoa; Mycetozoa; Dictyosteliida; Dictyostelium.	44689	ddi:DDB_G0277165
	Q86IL9	DDB0168714	Uncharacterized protein	-10.4685	6.62342	1	2	2	7.39437		Q86IL9_DICDI Unreviewed; 284 AA.	Dictyostelium discoideum (Slime mold).	Eukaryota; Amoebozoa; Mycetozoa; Dictyosteliida; Dictyostelium.	44689	ddi:DDB_G0272196
	Q54J50	rpl12	60S ribosomal protein L12	-10.3979	6.62338	1	2	1	10.241		RL12_DICDI Reviewed; 166 AA.	Dictyostelium discoideum (Slime mold).	Eukaryota; Amoebozoa; Mycetozoa; Dictyosteliida; Dictyostelium.	44689	ddi:DDB_G0288295
	Q54IQ5	DDB_G0288589	Vacuolar fusion protein CCZ1 homolog	-12.4559	6.62221	1	2	1	6.06742		CCZ1_DICDI Reviewed; 445 AA.	Dictyostelium discoideum (Slime mold).	Eukaryota; Amoebozoa; Mycetozoa; Dictyosteliida; Dictyostelium.	44689	ddi:DDB_G0288589
	Q86JC5	DDB0169544	Uncharacterized protein	-15.1957	6.62079	2	3	3	3.42531		Q86JC5_DICDI Unreviewed; 1051 AA.	Dictyostelium discoideum (Slime mold).	Eukaryota; Amoebozoa; Mycetozoa; Dictyosteliida; Dictyostelium.	44689	ddi:DDB_G0275957
	Q551D4	DDB0202970	Uncharacterized protein	-11.1475	6.61908	1	2	1	7.86517		Q551D4_DICDI Unreviewed; 178 AA.	Dictyostelium discoideum (Slime mold).	Eukaryota; Amoebozoa; Mycetozoa; Dictyosteliida; Dictyostelium.	44689	ddi:DDB_G0276623
	Q86J17	ppiH	U4/U6 small nuclear ribonucleoprotein	-4.98396	6.61905	1	1	1	3.48259		Q86J17_DICDI Unreviewed; 201 AA.	Dictyostelium discoideum (Slime mold).	Eukaryota; Amoebozoa; Mycetozoa; Dictyosteliida; Dictyostelium.	44689	ddi:DDB_G0274281
	Q869Y7	odhB	Dihydrolipoyllysine-residue succinyltransferase component of 2-oxoglutarate dehydrogenase complex, mitochondrial	-25.6117	6.61742	2	4	2	6.83371		ODO2_DICDI Reviewed; 439 AA.	Dictyostelium discoideum (Slime mold).	Eukaryota; Amoebozoa; Mycetozoa; Dictyosteliida; Dictyostelium.	44689	ddi:DDB_G0275029
	C7G050	DDB_G0287745	DUF733 family protein	-25.4559	6.61716	1	4	4	2.83806		C7G050_DICDI Unreviewed; 599 AA.	Dictyostelium discoideum (Slime mold).	Eukaryota; Amoebozoa; Mycetozoa; Dictyosteliida; Dictyostelium.	44689	ddi:DDB_G0287745
	Q555E3	DDB0217541	Uncharacterized protein	-4.31428	6.61652	1	1	1	1.3587		Q555E3_DICDI Unreviewed; 1104 AA.	Dictyostelium discoideum (Slime mold).	Eukaryota; Amoebozoa; Mycetozoa; Dictyosteliida; Dictyostelium.	44689	ddi:DDB_G0274907
	Q54KI0	eif3J	Eukaryotic translation initiation factor 3 subunit J	-12.4957	6.61602	1	2	2	6.84932		EIF3J_DICDI Reviewed; 219 AA.	Dictyostelium discoideum (Slime mold).	Eukaryota; Amoebozoa; Mycetozoa; Dictyosteliida; Dictyostelium.	44689	ddi:DDB_G0287333
	O77203	piaA	Protein pianissimo A	-14.452	6.61528	2	3	2	2.1777		PIAA_DICDI Reviewed; 1148 AA.	Dictyostelium discoideum (Slime mold).	Eukaryota; Amoebozoa; Mycetozoa; Dictyosteliida; Dictyostelium.	44689	ddi:DDB_G0277399
	Q75JN1	ifkC	Probable serine/threonine-protein kinase ifkC	-7.65019	6.61488	1	1	1	1.23529		IFKC_DICDI Reviewed; 1700 AA.	Dictyostelium discoideum (Slime mold).	Eukaryota; Amoebozoa; Mycetozoa; Dictyosteliida; Dictyostelium.	44689	ddi:DDB_G0276043
	Q76NW7	DDB_G0276861	Protein HGH1 homolog	-12.4735	6.61361	1	2	2	5.35211		HGH1_DICDI Reviewed; 355 AA.	Dictyostelium discoideum (Slime mold).	Eukaryota; Amoebozoa; Mycetozoa; Dictyosteliida; Dictyostelium.	44689	ddi:DDB_G0276861
	Q54X75	med16	Putative mediator of RNA polymerase II transcription subunit 16	-16.6376	6.60888	2	4	2	1.79128		MED16_DICDI Reviewed; 1284 AA.	Dictyostelium discoideum (Slime mold).	Eukaryota; Amoebozoa; Mycetozoa; Dictyosteliida; Dictyostelium.	44689	ddi:DDB_G0279157
	Q54TV3	ppr1	Protein phosphatase 4 regulatory subunit 1	-10.0224	6.60698	1	2	1	3.58127		Q54TV3_DICDI Unreviewed; 726 AA.	Dictyostelium discoideum (Slime mold).	Eukaryota; Amoebozoa; Mycetozoa; Dictyosteliida; Dictyostelium.	44689	ddi:DDB_G0281483
	P05987	pkaR	cAMP-dependent protein kinase regulatory subunit	-7.75278	6.60605	1	1	1	9.78593		KAPR_DICDI Reviewed; 327 AA.	Dictyostelium discoideum (Slime mold).	Eukaryota; Amoebozoa; Mycetozoa; Dictyosteliida; Dictyostelium.	44689	ddi:DDB_G0279413
	Q54XG4	DDB0215278	Uncharacterized protein	-13	6.60549	1	2	1	4.79574		Q54XG4_DICDI Unreviewed; 563 AA.	Dictyostelium discoideum (Slime mold).	Eukaryota; Amoebozoa; Mycetozoa; Dictyosteliida; Dictyostelium.	44689	ddi:DDB_G0278981
	Q8MXQ3	DDB_G0275853	Transmembrane protein 260 homolog	-11.8489	6.60505	1	2	2	2.3199		TM260_DICDI Reviewed; 819 AA.	Dictyostelium discoideum (Slime mold).	Eukaryota; Amoebozoa; Mycetozoa; Dictyosteliida; Dictyostelium.	44689	ddi:DDB_G0275853
	Q55EK0	DDB0190087	Uncharacterized protein	-7.34457	6.60499	1	1	1	5.72755		Q55EK0_DICDI Unreviewed; 646 AA.	Dictyostelium discoideum (Slime mold).	Eukaryota; Amoebozoa; Mycetozoa; Dictyosteliida; Dictyostelium.	44689	ddi:DDB_G0268856
	Q55DN6	DDB0190384	Uncharacterized protein	-10.8777	6.60339	1	1	1	5.07614		Q55DN6_DICDI Unreviewed; 394 AA.	Dictyostelium discoideum (Slime mold).	Eukaryota; Amoebozoa; Mycetozoa; Dictyosteliida; Dictyostelium.	44689	ddi:DDB_G0269588
	Q54PX0	DDB_G0284251	Probable serine/threonine-protein kinase DDB_G0284251	-13.301	6.60212	1	2	1	5.44355		Y4251_DICDI Reviewed; 496 AA.	Dictyostelium discoideum (Slime mold).	Eukaryota; Amoebozoa; Mycetozoa; Dictyosteliida; Dictyostelium.	44689	ddi:DDB_G0284251
	Q75JM9	DDB0169450	Uncharacterized protein	-7.33413	6.59932	1	1	1	1.03139		Q75JM9_DICDI Unreviewed; 2230 AA.	Dictyostelium discoideum (Slime mold).	Eukaryota; Amoebozoa; Mycetozoa; Dictyosteliida; Dictyostelium.	44689	ddi:DDB_G0276047
	Q54PH8	rps13	40S ribosomal protein S13	-9.92535	6.59916	2	3	2	18.543		RS13_DICDI Reviewed; 151 AA.	Dictyostelium discoideum (Slime mold).	Eukaryota; Amoebozoa; Mycetozoa; Dictyosteliida; Dictyostelium.	44689	ddi:DDB_G0284533
	Q54MJ5	DDB_G0285903	Uncharacterized protein	-5.4537	6.59911	1	1	1	9.88593		Q54MJ5_DICDI Unreviewed; 263 AA.	Dictyostelium discoideum (Slime mold).	Eukaryota; Amoebozoa; Mycetozoa; Dictyosteliida; Dictyostelium.	44689	ddi:DDB_G0285903
	Q55DJ9	irlD	Probable serine/threonine-protein kinase irlD	-7.96797	6.59905	1	2	2	1.52824		IRLD_DICDI Reviewed; 1505 AA.	Dictyostelium discoideum (Slime mold).	Eukaryota; Amoebozoa; Mycetozoa; Dictyosteliida; Dictyostelium.	44689	ddi:DDB_G0269632
	Q54PM5	DDB0186014	Uncharacterized protein	-6.14899	6.59873	1	1	1	4.02194		Q54PM5_DICDI Unreviewed; 547 AA.	Dictyostelium discoideum (Slime mold).	Eukaryota; Amoebozoa; Mycetozoa; Dictyosteliida; Dictyostelium.	44689	ddi:DDB_G0284435
	Q55BC4	DDB0202821	Uncharacterized protein	-13.2757	6.59773	1	2	1	3.71094		Q55BC4_DICDI Unreviewed; 512 AA.	Dictyostelium discoideum (Slime mold).	Eukaryota; Amoebozoa; Mycetozoa; Dictyosteliida; Dictyostelium.	44689	ddi:DDB_G0271264
	Q55B24	DDB0216840	Uncharacterized protein	-7.09773	6.59354	1	1	1	3.83481		Q55B24_DICDI Unreviewed; 1017 AA.	Dictyostelium discoideum (Slime mold).	Eukaryota; Amoebozoa; Mycetozoa; Dictyosteliida; Dictyostelium.	44689	ddi:DDB_G0271462
	Q27563	psmA3	Proteasome subunit alpha type-3	-10.141	6.59331	1	2	1	8.87097		PSA3_DICDI Reviewed; 248 AA.	Dictyostelium discoideum (Slime mold).	Eukaryota; Amoebozoa; Mycetozoa; Dictyosteliida; Dictyostelium.	44689	ddi:DDB_G0267408
	Q54M82	DDB_G0286171	Probable cytochrome b-c1 complex subunit 7	-13.4432	6.59267	1	4	3	9.17431		QCR7_DICDI Reviewed; 109 AA.	Dictyostelium discoideum (Slime mold).	Eukaryota; Amoebozoa; Mycetozoa; Dictyosteliida; Dictyostelium.	44689	ddi:DDB_G0286171
	Q54EH2	polr2e	DNA-directed RNA polymerases I, II, and III subunit rpabc1	-8.06037	6.59222	1	1	1	11.6751		RPAB1_DICDI Reviewed; 197 AA.	Dictyostelium discoideum (Slime mold).	Eukaryota; Amoebozoa; Mycetozoa; Dictyosteliida; Dictyostelium.	44689	ddi:DDB_G0291636
	Q55C21	metap2	Methionine aminopeptidase 2	-16.869	6.59014	1	5	3	5.27523		MAP2_DICDI Reviewed; 436 AA.	Dictyostelium discoideum (Slime mold).	Eukaryota; Amoebozoa; Mycetozoa; Dictyosteliida; Dictyostelium.	44689	ddi:DDB_G0270264
	Q55GJ6	psmB6	Proteasome subunit beta type-6	-15	6.58884	1	2	1	7.94393		PSB6_DICDI Reviewed; 214 AA.	Dictyostelium discoideum (Slime mold).	Eukaryota; Amoebozoa; Mycetozoa; Dictyosteliida; Dictyostelium.	44689	ddi:DDB_G0267390
	Q54KW8	DDB0215738	Uncharacterized protein	-12.1249	6.58867	1	2	2	1.65913		Q54KW8_DICDI Unreviewed; 1326 AA.	Dictyostelium discoideum (Slime mold).	Eukaryota; Amoebozoa; Mycetozoa; Dictyosteliida; Dictyostelium.	44689	ddi:DDB_G0287103
	Q869Z1	DDB0217640	Uncharacterized protein	-9.66682	6.58851	1	2	2	1.42663		Q869Z1_DICDI Unreviewed; 1472 AA.	Dictyostelium discoideum (Slime mold).	Eukaryota; Amoebozoa; Mycetozoa; Dictyosteliida; Dictyostelium.	44689	ddi:DDB_G0275313
	Q55BU8	erg2	Protein erg2 homolog	-14.8516	6.58756	2	4	4	10.7296		ERG2_DICDI Reviewed; 233 AA.	Dictyostelium discoideum (Slime mold).	Eukaryota; Amoebozoa; Mycetozoa; Dictyosteliida; Dictyostelium.	44689	ddi:DDB_G0270356
	Q54TH9	gacY	Rho GTPase-activating protein gacY	-6.68169	6.58666	1	2	2	2.77393		GACY_DICDI Reviewed; 721 AA.	Dictyostelium discoideum (Slime mold).	Eukaryota; Amoebozoa; Mycetozoa; Dictyosteliida; Dictyostelium.	44689	ddi:DDB_G0281739
	Q55BD5	csn7	COP9 signalosome complex subunit 7	-10.284	6.58631	1	2	1	12.7413		CSN7_DICDI Reviewed; 259 AA.	Dictyostelium discoideum (Slime mold).	Eukaryota; Amoebozoa; Mycetozoa; Dictyosteliida; Dictyostelium.	44689	ddi:DDB_G0271282
	Q55FU2	cope	Coatomer subunit epsilon	-8.03621	6.58389	1	1	1	8.33333		COPE_DICDI Reviewed; 300 AA.	Dictyostelium discoideum (Slime mold).	Eukaryota; Amoebozoa; Mycetozoa; Dictyosteliida; Dictyostelium.	44689	ddi:DDB_G0267950
	Q54XS7	DDB0206181	Uncharacterized protein	-4.69255	6.58341	1	1	1	9.67742		Q54XS7_DICDI Unreviewed; 310 AA.	Dictyostelium discoideum (Slime mold).	Eukaryota; Amoebozoa; Mycetozoa; Dictyosteliida; Dictyostelium.	44689	ddi:DDB_G0278773
	Q54XJ4	DDB_G0278901	Probable serine/threonine-protein kinase DDB_G0278901	-13.9586	6.5824	1	2	2	1.80602		Y8901_DICDI Reviewed; 1495 AA.	Dictyostelium discoideum (Slime mold).	Eukaryota; Amoebozoa; Mycetozoa; Dictyosteliida; Dictyostelium.	44689	ddi:DDB_G0278901
	Q55GU4	DDB_G0267508	Probable mitochondrial pyruvate carrier 1	-5.99074	6.57939	1	1	1	22.6804		MPC1_DICDI Reviewed; 97 AA.	Dictyostelium discoideum (Slime mold).	Eukaryota; Amoebozoa; Mycetozoa; Dictyosteliida; Dictyostelium.	44689	ddi:DDB_G0267508
	Q54J99	DDB0187827	Uncharacterized protein	-15.4516	6.57898	1	2	2	5.65217		Q54J99_DICDI Unreviewed; 460 AA.	Dictyostelium discoideum (Slime mold).	Eukaryota; Amoebozoa; Mycetozoa; Dictyosteliida; Dictyostelium.	44689	ddi:DDB_G0288203
	Q54K26	DDB0219257	Uncharacterized protein	-9.52627	6.57822	1	2	1	3.43249		Q54K26_DICDI Unreviewed; 437 AA.	Dictyostelium discoideum (Slime mold).	Eukaryota; Amoebozoa; Mycetozoa; Dictyosteliida; Dictyostelium.	44689	ddi:DDB_G0287675
	Q75JS7	DDB0168777	Uncharacterized protein	-18.1021	6.5756	1	4	2	1.71038		Q75JS7_DICDI Unreviewed; 877 AA.	Dictyostelium discoideum (Slime mold).	Eukaryota; Amoebozoa; Mycetozoa; Dictyosteliida; Dictyostelium.	44689	ddi:DDB_G0272200
	Q7Z203	cupB	Calcium up-regulated protein B	-15.5439	6.57357	2	4	3	3.12094		CUPB_DICDI Reviewed; 769 AA.	Dictyostelium discoideum (Slime mold).	Eukaryota; Amoebozoa; Mycetozoa; Dictyosteliida; Dictyostelium.	44689	ddi:DDB_G0289815
	Q54FW5	cupH	Putative calcium up-regulated protein H	-15.5439	6.57357	2	4	3	3.125		CUPH_DICDI Reviewed; 768 AA.	Dictyostelium discoideum (Slime mold).	Eukaryota; Amoebozoa; Mycetozoa; Dictyosteliida; Dictyostelium.	44689	ddi:DDB_G0290563
	Q7Z1Z9	cupG	Calcium up-regulated protein G	-15.5439	6.57357	2	4	3	3.125		CUPG_DICDI Reviewed; 768 AA.	Dictyostelium discoideum (Slime mold).	Eukaryota; Amoebozoa; Mycetozoa; Dictyosteliida; Dictyostelium.	44689	ddi:DDB_G0289883
	Q54EX6	gnt2	GlcNAc transferase	-10.0945	6.57332	1	2	2	3.47395		Q54EX6_DICDI Unreviewed; 403 AA.	Dictyostelium discoideum (Slime mold).	Eukaryota; Amoebozoa; Mycetozoa; Dictyosteliida; Dictyostelium.	44689	ddi:DDB_G0291241
	Q8MZN0	cis4c	Putative polypeptide GlcNAc-transferase catalytic region	-10.0945	6.57332	1	2	2	3.68421		Q8MZN0_DICDI Unreviewed; 380 AA.	Dictyostelium discoideum (Slime mold).	Eukaryota; Amoebozoa; Mycetozoa; Dictyosteliida; Dictyostelium.	44689
	Q54I94	DDB0188170	Uncharacterized protein	-4.54485	6.5722	1	1	1	3.20405		Q54I94_DICDI Unreviewed; 1186 AA.	Dictyostelium discoideum (Slime mold).	Eukaryota; Amoebozoa; Mycetozoa; Dictyosteliida; Dictyostelium.	44689	ddi:DDB_G0288915
	Q54FC3	DDB0189173	Uncharacterized protein	-10.5326	6.57194	1	2	1	4.23077		Q54FC3_DICDI Unreviewed; 520 AA.	Dictyostelium discoideum (Slime mold).	Eukaryota; Amoebozoa; Mycetozoa; Dictyosteliida; Dictyostelium.	44689	ddi:DDB_G0290967
	Q54GE6	mdhA	Probable malate dehydrogenase 1	-16.8379	6.57084	2	3	2	6.13811		MDHA_DICDI Reviewed; 391 AA.	Dictyostelium discoideum (Slime mold).	Eukaryota; Amoebozoa; Mycetozoa; Dictyosteliida; Dictyostelium.	44689	ddi:DDB_G0290207
	Q552U9	DDB0202450	Uncharacterized protein	-13.1387	6.56608	1	2	2	16.5217		Q552U9_DICDI Unreviewed; 115 AA.	Dictyostelium discoideum (Slime mold).	Eukaryota; Amoebozoa; Mycetozoa; Dictyosteliida; Dictyostelium.	44689	ddi:DDB_G0275721
	Q54LY4	DDB0186919	Uncharacterized protein	-11.3468	6.56499	1	2	2	7.98817		Q54LY4_DICDI Unreviewed; 338 AA.	Dictyostelium discoideum (Slime mold).	Eukaryota; Amoebozoa; Mycetozoa; Dictyosteliida; Dictyostelium.	44689	ddi:DDB_G0286305
	Q7KWR7	H2Bv2	Histone H2B.v2	-21.3499	6.56445	1	4	3	5.27426		H2BV2_DICDI Reviewed; 474 AA.	Dictyostelium discoideum (Slime mold).	Eukaryota; Amoebozoa; Mycetozoa; Dictyosteliida; Dictyostelium.	44689	ddi:DDB_G0276273
	Q54S03	ddx18	Probable ATP-dependent RNA helicase ddx18	-6.18046	6.56439	1	1	1	3.98671		DDX18_DICDI Reviewed; 602 AA.	Dictyostelium discoideum (Slime mold).	Eukaryota; Amoebozoa; Mycetozoa; Dictyosteliida; Dictyostelium.	44689	ddi:DDB_G0282741
	Q54CU8	commd8	COMM domain-containing protein 8	-13.6177	6.55999	2	3	3	24.878		COMD8_DICDI Reviewed; 205 AA.	Dictyostelium discoideum (Slime mold).	Eukaryota; Amoebozoa; Mycetozoa; Dictyosteliida; Dictyostelium.	44689	ddi:DDB_G0292688
	Q86AS5	prep	Prolyl endopeptidase	-8.29441	6.55964	1	1	1	5.26316		PPCE_DICDI Reviewed; 760 AA.	Dictyostelium discoideum (Slime mold).	Eukaryota; Amoebozoa; Mycetozoa; Dictyosteliida; Dictyostelium.	44689	ddi:DDB_G0274387
	Q54FB7	xdh	Xanthine dehydrogenase	-7.71027	6.55938	1	1	1	2.20913		XDH_DICDI Reviewed; 1358 AA.	Dictyostelium discoideum (Slime mold).	Eukaryota; Amoebozoa; Mycetozoa; Dictyosteliida; Dictyostelium.	44689	ddi:DDB_G0291047
	Q54TS3	DDB_G0281589	COBW domain-containing protein	-7.35238	6.55904	1	1	1	7.32323		Q54TS3_DICDI Unreviewed; 396 AA.	Dictyostelium discoideum (Slime mold).	Eukaryota; Amoebozoa; Mycetozoa; Dictyosteliida; Dictyostelium.	44689	ddi:DDB_G0281589
	Q86IW8	commd5	COMM domain-containing protein 5	-12.9586	6.55845	1	2	1	13.1707		COMD5_DICDI Reviewed; 205 AA.	Dictyostelium discoideum (Slime mold).	Eukaryota; Amoebozoa; Mycetozoa; Dictyosteliida; Dictyostelium.	44689	ddi:DDB_G0274791
	Q54U81	DDB0204091	Uncharacterized protein	-10.9208	6.55817	1	2	2	5.56845		Q54U81_DICDI Unreviewed; 431 AA.	Dictyostelium discoideum (Slime mold).	Eukaryota; Amoebozoa; Mycetozoa; Dictyosteliida; Dictyostelium.	44689	ddi:DDB_G0281223
	Q86IX4	DDB0167902	Uncharacterized protein	-12.9208	6.55674	1	2	2	2.53879		Q86IX4_DICDI Unreviewed; 709 AA.	Dictyostelium discoideum (Slime mold).	Eukaryota; Amoebozoa; Mycetozoa; Dictyosteliida; Dictyostelium.	44689	ddi:DDB_G0274587
	Q54QP6	osbH	Oxysterol-binding protein 8	-16.8088	6.55654	2	4	3	6.96517		OSB8_DICDI Reviewed; 402 AA.	Dictyostelium discoideum (Slime mold).	Eukaryota; Amoebozoa; Mycetozoa; Dictyosteliida; Dictyostelium.	44689	ddi:DDB_G0283709
	Q86B03	DDB0168989	Uncharacterized protein	-15	6.55422	1	2	2	2.72904		Q86B03_DICDI Unreviewed; 1026 AA.	Dictyostelium discoideum (Slime mold).	Eukaryota; Amoebozoa; Mycetozoa; Dictyosteliida; Dictyostelium.	44689	ddi:DDB_G0276833
	Q55FK4	DDB_G0268064	Acyl-protein thioesterase 1 homolog 2	-11.2764	6.55308	1	2	1	4.95495		APT12_DICDI Reviewed; 222 AA.	Dictyostelium discoideum (Slime mold).	Eukaryota; Amoebozoa; Mycetozoa; Dictyosteliida; Dictyostelium.	44689	ddi:DDB_G0268064
	Q54TN7	DDB0204580	Uncharacterized protein	-4.25348	6.55288	1	1	1	4.4181		Q54TN7_DICDI Unreviewed; 928 AA.	Dictyostelium discoideum (Slime mold).	Eukaryota; Amoebozoa; Mycetozoa; Dictyosteliida; Dictyostelium.	44689	ddi:DDB_G0281643
	Q86KK3	DDB0167806	Uncharacterized protein	-10.3718	6.55279	1	2	1	1.36986		Q86KK3_DICDI Unreviewed; 1168 AA.	Dictyostelium discoideum (Slime mold).	Eukaryota; Amoebozoa; Mycetozoa; Dictyosteliida; Dictyostelium.	44689	ddi:DDB_G0274259
	Q55A19	rps23	40S ribosomal protein S23	-19.3831	6.5506	2	3	3	25.1748		RS23_DICDI Reviewed; 143 AA.	Dictyostelium discoideum (Slime mold).	Eukaryota; Amoebozoa; Mycetozoa; Dictyosteliida; Dictyostelium.	44689	ddi:DDB_G0272250
	Q54G88	DDB0188832	Uncharacterized protein	-11.6751	6.5506	1	2	1	6.6482		Q54G88_DICDI Unreviewed; 361 AA.	Dictyostelium discoideum (Slime mold).	Eukaryota; Amoebozoa; Mycetozoa; Dictyosteliida; Dictyostelium.	44689	ddi:DDB_G0290311
	Q54TJ6	DDB0218328	Uncharacterized protein	-16.6162	6.55049	2	3	2	4.91228		Q54TJ6_DICDI Unreviewed; 855 AA.	Dictyostelium discoideum (Slime mold).	Eukaryota; Amoebozoa; Mycetozoa; Dictyosteliida; Dictyostelium.	44689	ddi:DDB_G0281813
	Q869E1	lig1	DNA ligase 1	-8.3273	6.54909	1	1	1	3.4396		DNLI1_DICDI Reviewed; 1192 AA.	Dictyostelium discoideum (Slime mold).	Eukaryota; Amoebozoa; Mycetozoa; Dictyosteliida; Dictyostelium.	44689	ddi:DDB_G0274493
	Q556V5	ORFNames=DDB0203037, DDB0217311	Uncharacterized protein	-19.5344	6.54732	3	5	3	3.39248		Q556V5_DICDI Unreviewed; 1916 AA.	Dictyostelium discoideum (Slime mold).	Eukaryota; Amoebozoa; Mycetozoa; Dictyosteliida; Dictyostelium.	44689	ddi:DDB_G0273285
	Q54TH4	DDB_G0281815	Golgi to ER traffic protein 4 homolog	-23.7306	6.54669	1	4	3	5.17799		GET4_DICDI Reviewed; 309 AA.	Dictyostelium discoideum (Slime mold).	Eukaryota; Amoebozoa; Mycetozoa; Dictyosteliida; Dictyostelium.	44689	ddi:DDB_G0281815
	Q54PV8	ppa1	Inorganic pyrophosphatase	-7.38086	6.54598	1	2	2	3.58423		IPYR_DICDI Reviewed; 279 AA.	Dictyostelium discoideum (Slime mold).	Eukaryota; Amoebozoa; Mycetozoa; Dictyosteliida; Dictyostelium.	44689	ddi:DDB_G0284265
	Q54E48	DDB_G0291852	NADH dehydrogenase (ubiquinone) complex I, assembly factor 6 homolog	-10.3712	6.5449	1	2	2	5.89888		NDUF6_DICDI Reviewed; 356 AA.	Dictyostelium discoideum (Slime mold).	Eukaryota; Amoebozoa; Mycetozoa; Dictyosteliida; Dictyostelium.	44689	ddi:DDB_G0291852
	Q54EE6	DDB0183970	Uncharacterized protein	-8.86491	6.54472	1	2	1	2.07254		Q54EE6_DICDI Unreviewed; 965 AA.	Dictyostelium discoideum (Slime mold).	Eukaryota; Amoebozoa; Mycetozoa; Dictyosteliida; Dictyostelium.	44689	ddi:DDB_G0291546
	Q55BV8	DDB0190983	Uncharacterized protein	-6.52425	6.54315	1	2	2	1.80995		Q55BV8_DICDI Unreviewed; 1547 AA.	Dictyostelium discoideum (Slime mold).	Eukaryota; Amoebozoa; Mycetozoa; Dictyosteliida; Dictyostelium.	44689	ddi:DDB_G0270344
	Q55CD8	DDB0216743	Uncharacterized protein	-6.15243	6.54258	1	1	1	0.875274		Q55CD8_DICDI Unreviewed; 1371 AA.	Dictyostelium discoideum (Slime mold).	Eukaryota; Amoebozoa; Mycetozoa; Dictyosteliida; Dictyostelium.	44689	ddi:DDB_G0271032
	Q54PW5	dph1	Diphthamide biosynthesis protein 1	-12.1612	6.54237	1	2	2	4.87288		DPH1_DICDI Reviewed; 472 AA.	Dictyostelium discoideum (Slime mold).	Eukaryota; Amoebozoa; Mycetozoa; Dictyosteliida; Dictyostelium.	44689	ddi:DDB_G0284257
	Q55AP6	DDB0203613	Uncharacterized protein	-13.1135	6.54143	1	2	2	3.93343		Q55AP6_DICDI Unreviewed; 661 AA.	Dictyostelium discoideum (Slime mold).	Eukaryota; Amoebozoa; Mycetozoa; Dictyosteliida; Dictyostelium.	44689	ddi:DDB_G0271758
	Q55BF2	nmd3	60S ribosomal export protein NMD3	-8.91523	6.53901	1	2	2	5.4717		NMD3_DICDI Reviewed; 530 AA.	Dictyostelium discoideum (Slime mold).	Eukaryota; Amoebozoa; Mycetozoa; Dictyosteliida; Dictyostelium.	44689	ddi:DDB_G0271306
	Q54SU6	DDB0205270	Uncharacterized protein	-21.0081	6.53815	2	3	3	6.57084		Q54SU6_DICDI Unreviewed; 487 AA.	Dictyostelium discoideum (Slime mold).	Eukaryota; Amoebozoa; Mycetozoa; Dictyosteliida; Dictyostelium.	44689	ddi:DDB_G0282213
	Q54CI8	dync1li1	Cytoplasmic dynein 1 light intermediate chain 1	-17.4507	6.53679	3	4	3	9.72222		DC1L1_DICDI Reviewed; 504 AA.	Dictyostelium discoideum (Slime mold).	Eukaryota; Amoebozoa; Mycetozoa; Dictyosteliida; Dictyostelium.	44689	ddi:DDB_G0292904
	Q54MH2	ctnnA	Probable vinculin	-13.4437	6.5361	1	2	1	2.25653		VINC_DICDI Reviewed; 842 AA.	Dictyostelium discoideum (Slime mold).	Eukaryota; Amoebozoa; Mycetozoa; Dictyosteliida; Dictyostelium.	44689	ddi:DDB_G0285939
	Q54QA6	trmt11	tRNA (guanine(10)-N2)-methyltransferase homolog	-10.284	6.53361	1	2	2	4.33925		TRM11_DICDI Reviewed; 507 AA.	Dictyostelium discoideum (Slime mold).	Eukaryota; Amoebozoa; Mycetozoa; Dictyosteliida; Dictyostelium.	44689	ddi:DDB_G0283969
	Q54ZB3	cog1	Conserved oligomeric Golgi complex subunit 1	-10.0852	6.53335	1	2	2	0.89717		COG1_DICDI Reviewed; 1449 AA.	Dictyostelium discoideum (Slime mold).	Eukaryota; Amoebozoa; Mycetozoa; Dictyosteliida; Dictyostelium.	44689	ddi:DDB_G0277691
	Q54W41	DDB0205871	Uncharacterized protein	-4.34398	6.53115	1	1	1	2.71003		Q54W41_DICDI Unreviewed; 1107 AA.	Dictyostelium discoideum (Slime mold).	Eukaryota; Amoebozoa; Mycetozoa; Dictyosteliida; Dictyostelium.	44689	ddi:DDB_G0279937
	P22237	nad9	NADH-ubiquinone oxidoreductase subunit 9	-18.46	6.53111	2	4	3	14.8325		NDUS3_DICDI Reviewed; 209 AA.	Dictyostelium discoideum (Slime mold).	Eukaryota; Amoebozoa; Mycetozoa; Dictyosteliida; Dictyostelium.	44689	ddi:DidioMp17
	Q551A3	DDB_G0276689	Protein DDB_G0276689	-5.09042	6.52991	1	1	1	0.721501		Y6689_DICDI Reviewed; 2772 AA.	Dictyostelium discoideum (Slime mold).	Eukaryota; Amoebozoa; Mycetozoa; Dictyosteliida; Dictyostelium.	44689	ddi:DDB_G0276689
	Q54QR3	rab32A	Ras-related protein Rab-32A	-9.37517	6.52891	1	1	1	5.02283		RB32A_DICDI Reviewed; 219 AA.	Dictyostelium discoideum (Slime mold).	Eukaryota; Amoebozoa; Mycetozoa; Dictyosteliida; Dictyostelium.	44689	ddi:DDB_G0283603
	Q54P74	DDB0186170	Uncharacterized protein	-16.3887	6.52748	2	3	2	4.13026		Q54P74_DICDI Unreviewed; 1259 AA.	Dictyostelium discoideum (Slime mold).	Eukaryota; Amoebozoa; Mycetozoa; Dictyosteliida; Dictyostelium.	44689	ddi:DDB_G0284749
	Q54DS6	docA	Uncharacterized protein	-8.83443	6.52701	1	2	1	1.03557		Q54DS6_DICDI Unreviewed; 2221 AA.	Dictyostelium discoideum (Slime mold).	Eukaryota; Amoebozoa; Mycetozoa; Dictyosteliida; Dictyostelium.	44689	ddi:DDB_G0291974
	Q54SV5	DDB_G0282197	O-acyltransferase	-10.2614	6.52584	1	1	1	5.83333		Q54SV5_DICDI Unreviewed; 480 AA.	Dictyostelium discoideum (Slime mold).	Eukaryota; Amoebozoa; Mycetozoa; Dictyosteliida; Dictyostelium.	44689	ddi:DDB_G0282197
	Q9GV71	mkpA	MkpA protein	-5.2786	6.52583	1	1	1	1.23137		Q9GV71_DICDI Unreviewed; 1543 AA.	Dictyostelium discoideum (Slime mold).	Eukaryota; Amoebozoa; Mycetozoa; Dictyosteliida; Dictyostelium.	44689	ddi:DDB_G0288249
	C7G081	taf2	Transcription initiation factor TFIID subunit	-8.79962	6.52431	1	2	1	0.831703		C7G081_DICDI Unreviewed; 2044 AA.	Dictyostelium discoideum (Slime mold).	Eukaryota; Amoebozoa; Mycetozoa; Dictyosteliida; Dictyostelium.	44689	ddi:DDB_G0292724
	Q554U0	DDB0217574	Uncharacterized protein	-6.65264	6.52272	1	1	1	5.12295		Q554U0_DICDI Unreviewed; 488 AA.	Dictyostelium discoideum (Slime mold).	Eukaryota; Amoebozoa; Mycetozoa; Dictyosteliida; Dictyostelium.	44689	ddi:DDB_G0274969
	Q86KC1	DDB_G0274181	Probable GH family 25 lysozyme 2	-8.26523	6.52247	1	1	1	9.43396		LYSG2_DICDI Reviewed; 212 AA.	Dictyostelium discoideum (Slime mold).	Eukaryota; Amoebozoa; Mycetozoa; Dictyosteliida; Dictyostelium.	44689	ddi:DDB_G0274181
	Q54NT1	DDB0186311	Uncharacterized protein	-12.3372	6.52007	1	1	1	6.85921		Q54NT1_DICDI Unreviewed; 277 AA.	Dictyostelium discoideum (Slime mold).	Eukaryota; Amoebozoa; Mycetozoa; Dictyosteliida; Dictyostelium.	44689	ddi:DDB_G0284999
	Q54TE5	DDB0204677	Uncharacterized protein	-10.2208	6.51685	1	1	1	42.5532		Q54TE5_DICDI Unreviewed; 47 AA.	Dictyostelium discoideum (Slime mold).	Eukaryota; Amoebozoa; Mycetozoa; Dictyosteliida; Dictyostelium.	44689	ddi:DDB_G0281791
	Q54GW2	DDB0188621	Uncharacterized protein	-13.0337	6.51679	1	2	1	1.69972		Q54GW2_DICDI Unreviewed; 1059 AA.	Dictyostelium discoideum (Slime mold).	Eukaryota; Amoebozoa; Mycetozoa; Dictyosteliida; Dictyostelium.	44689	ddi:DDB_G0289895
	Q54N57	DDB_G0285489	Multifunctional methyltransferase subunit TRM112-like protein	-5.55609	6.51649	1	2	2	9.375		TR112_DICDI Reviewed; 128 AA.	Dictyostelium discoideum (Slime mold).	Eukaryota; Amoebozoa; Mycetozoa; Dictyosteliida; Dictyostelium.	44689	ddi:DDB_G0285489
	Q54D07	cyc1	Cytochrome c1, heme protein, mitochondrial	-17.9376	6.51636	2	4	3	8.72727		CY1_DICDI Reviewed; 275 AA.	Dictyostelium discoideum (Slime mold).	Eukaryota; Amoebozoa; Mycetozoa; Dictyosteliida; Dictyostelium.	44689	ddi:DDB_G0292594
	Q54VC7	pitC	Phosphatidylinositol transfer protein 3	-7.17025	6.51543	1	1	1	7.66551		PITP3_DICDI Reviewed; 287 AA.	Dictyostelium discoideum (Slime mold).	Eukaryota; Amoebozoa; Mycetozoa; Dictyosteliida; Dictyostelium.	44689	ddi:DDB_G0280449
	Q869S8	psmG2	Proteasome assembly chaperone 2	-12.7481	6.51449	2	3	3	14.4981		PSMG2_DICDI Reviewed; 269 AA.	Dictyostelium discoideum (Slime mold).	Eukaryota; Amoebozoa; Mycetozoa; Dictyosteliida; Dictyostelium.	44689	ddi:DDB_G0274447
	Q54MX3	DDB0186616	Uncharacterized protein	-5.96251	6.51316	1	1	1	7.89474		Q54MX3_DICDI Unreviewed; 266 AA.	Dictyostelium discoideum (Slime mold).	Eukaryota; Amoebozoa; Mycetozoa; Dictyosteliida; Dictyostelium.	44689	ddi:DDB_G0285623
	Q54MW8	DDB0186620	Uncharacterized protein	-5.96251	6.51316	1	1	1	7.89474		Q54MW8_DICDI Unreviewed; 266 AA.	Dictyostelium discoideum (Slime mold).	Eukaryota; Amoebozoa; Mycetozoa; Dictyosteliida; Dictyostelium.	44689	ddi:DDB_G0285629
	P19198	capA-1	cAMP-binding protein 1	-13.0464	6.5126	2	4	3	12.9129		CAP1_DICDI Reviewed; 333 AA.	Dictyostelium discoideum (Slime mold).	Eukaryota; Amoebozoa; Mycetozoa; Dictyosteliida; Dictyostelium.	44689	ddi:DDB_G0272560
	Q54N32	DDB0186553	Uncharacterized protein	-5.5616	6.51251	1	1	1	7.82443		Q54N32_DICDI Unreviewed; 524 AA.	Dictyostelium discoideum (Slime mold).	Eukaryota; Amoebozoa; Mycetozoa; Dictyosteliida; Dictyostelium.	44689	ddi:DDB_G0285539
	Q54DZ0	DDB0184130	Uncharacterized protein	-11.3662	6.51232	1	2	1	4.71976		Q54DZ0_DICDI Unreviewed; 339 AA.	Dictyostelium discoideum (Slime mold).	Eukaryota; Amoebozoa; Mycetozoa; Dictyosteliida; Dictyostelium.	44689	ddi:DDB_G0291908
	Q54DU9	DDB_G0292024	Probable protein tyrosine phosphatase type IVA A	-11.3065	6.51095	1	1	1	15.6627		TP4AA_DICDI Reviewed; 166 AA.	Dictyostelium discoideum (Slime mold).	Eukaryota; Amoebozoa; Mycetozoa; Dictyosteliida; Dictyostelium.	44689	ddi:DDB_G0292024
	Q5FXM5	acbA	Acyl-CoA-binding protein	-4.1203	6.51004	1	1	1	9.52381		ACBP_DICDI Reviewed; 84 AA.	Dictyostelium discoideum (Slime mold).	Eukaryota; Amoebozoa; Mycetozoa; Dictyosteliida; Dictyostelium.	44689	ddi:DDB_G0270658
	Q54ZA8	DDB0218014	Uncharacterized protein	-4.02397	6.51	1	1	1	12.5382		Q54ZA8_DICDI Unreviewed; 327 AA.	Dictyostelium discoideum (Slime mold).	Eukaryota; Amoebozoa; Mycetozoa; Dictyosteliida; Dictyostelium.	44689	ddi:DDB_G0277695
	Q551X5	DDB0217774	Uncharacterized protein	-9.26761	6.50986	1	2	2	2.70968		Q551X5_DICDI Unreviewed; 775 AA.	Dictyostelium discoideum (Slime mold).	Eukaryota; Amoebozoa; Mycetozoa; Dictyosteliida; Dictyostelium.	44689	ddi:DDB_G0276263
	Q54PL7	DDB0186024	Uncharacterized protein	-11.1979	6.50983	1	2	1	1.62679		Q54PL7_DICDI Unreviewed; 1045 AA.	Dictyostelium discoideum (Slime mold).	Eukaryota; Amoebozoa; Mycetozoa; Dictyosteliida; Dictyostelium.	44689	ddi:DDB_G0284477
	Q54DN3	xpo7	Exportin-7	-7.02338	6.50896	1	2	2	1.68818		XPO7_DICDI Reviewed; 1007 AA.	Dictyostelium discoideum (Slime mold).	Eukaryota; Amoebozoa; Mycetozoa; Dictyosteliida; Dictyostelium.	44689	ddi:DDB_G0291986
	Q54RI8	DDB0230115	Methenyl tetrahydrofolate cyclohydrolase / NADP-dependent methylene H4F dehydrogenase	-8.02685	6.5086	1	2	1	10.274		Q54RI8_DICDI Unreviewed; 292 AA.	Dictyostelium discoideum (Slime mold).	Eukaryota; Amoebozoa; Mycetozoa; Dictyosteliida; Dictyostelium.	44689	ddi:DDB_G0283121
	Q55CY8	DDB0190613	Uncharacterized protein	-29.7452	6.5086	3	4	3	28.3721		Q55CY8_DICDI Unreviewed; 215 AA.	Dictyostelium discoideum (Slime mold).	Eukaryota; Amoebozoa; Mycetozoa; Dictyosteliida; Dictyostelium.	44689	ddi:DDB_G0269852
	Q54L07	zipA	Uncharacterized protein	-14.4842	6.50792	2	4	3	2.53906		Q54L07_DICDI Unreviewed; 1024 AA.	Dictyostelium discoideum (Slime mold).	Eukaryota; Amoebozoa; Mycetozoa; Dictyosteliida; Dictyostelium.	44689	ddi:DDB_G0286985
	O15738	zipA	ZipA	-9.97147	6.50792	1	3	2	1.19048		O15738_DICDI Unreviewed; 924 AA.	Dictyostelium discoideum (Slime mold).	Eukaryota; Amoebozoa; Mycetozoa; Dictyosteliida; Dictyostelium.	44689
	Q55GX5	DDB0216524	Uncharacterized protein	-2.72125	6.50765	1	1	1	9.58904		Q55GX5_DICDI Unreviewed; 146 AA.	Dictyostelium discoideum (Slime mold).	Eukaryota; Amoebozoa; Mycetozoa; Dictyosteliida; Dictyostelium.	44689	ddi:DDB_G0267364
	Q557J9	ORFNames=DDB0168207, DDB0217169	Uncharacterized protein	-8.29946	6.50617	1	2	2	6.57439		Q557J9_DICDI Unreviewed; 289 AA.	Dictyostelium discoideum (Slime mold).	Eukaryota; Amoebozoa; Mycetozoa; Dictyosteliida; Dictyostelium.	44689	ddi:DDB_G0273431
	Q5TJ57	forE	Formin-E	-4.14214	6.50284	1	1	1	1.79372		FORE_DICDI Reviewed; 1561 AA.	Dictyostelium discoideum (Slime mold).	Eukaryota; Amoebozoa; Mycetozoa; Dictyosteliida; Dictyostelium.	44689	ddi:DDB_G0269626
	Q55DI4	rcdP	Random cDNA clone veg114	-4.22573	6.50199	1	1	1	2.32274		Q55DI4_DICDI Unreviewed; 818 AA.	Dictyostelium discoideum (Slime mold).	Eukaryota; Amoebozoa; Mycetozoa; Dictyosteliida; Dictyostelium.	44689	ddi:DDB_G0269180
	Q55DB4	tdo	Tryptophan 2,3-dioxygenase	-12.7643	6.49607	2	2	2	5.75		T23O_DICDI Reviewed; 400 AA.	Dictyostelium discoideum (Slime mold).	Eukaryota; Amoebozoa; Mycetozoa; Dictyosteliida; Dictyostelium.	44689	ddi:DDB_G0269714
	Q55EI6	atxn10	Ataxin-10 homolog	-5.14679	6.49577	1	1	1	2.13465		ATX10_DICDI Reviewed; 609 AA.	Dictyostelium discoideum (Slime mold).	Eukaryota; Amoebozoa; Mycetozoa; Dictyosteliida; Dictyostelium.	44689	ddi:DDB_G0268880
	Q75J93	cpras1	Circularly permutated Ras protein 1	-12.5912	6.49553	2	2	2	2.96912		CPAS1_DICDI Reviewed; 842 AA.	Dictyostelium discoideum (Slime mold).	Eukaryota; Amoebozoa; Mycetozoa; Dictyosteliida; Dictyostelium.	44689	ddi:DDB_G0277381
	Q55CT5	sec31	Protein transport protein SEC31	-18.6841	6.49516	2	3	2	1.99262		SEC31_DICDI Reviewed; 1355 AA.	Dictyostelium discoideum (Slime mold).	Eukaryota; Amoebozoa; Mycetozoa; Dictyosteliida; Dictyostelium.	44689	ddi:DDB_G0270992
	Q54DE4	DDB0184321	Uncharacterized protein	-8.42647	6.49514	1	2	1	2.26415		Q54DE4_DICDI Unreviewed; 530 AA.	Dictyostelium discoideum (Slime mold).	Eukaryota; Amoebozoa; Mycetozoa; Dictyosteliida; Dictyostelium.	44689	ddi:DDB_G0292312
	Q54NA0	nup85	Nuclear pore complex protein nup85	-4.01492	6.49425	1	1	1	3.37079		NUP85_DICDI Reviewed; 890 AA.	Dictyostelium discoideum (Slime mold).	Eukaryota; Amoebozoa; Mycetozoa; Dictyosteliida; Dictyostelium.	44689	ddi:DDB_G0285415
	Q551E0	DDB0202976	Uncharacterized protein	-10.4222	6.49373	1	2	1	2.16607		Q551E0_DICDI Unreviewed; 831 AA.	Dictyostelium discoideum (Slime mold).	Eukaryota; Amoebozoa; Mycetozoa; Dictyosteliida; Dictyostelium.	44689	ddi:DDB_G0276633
	Q54QF5	DDB0218545	Uncharacterized protein	-4.75253	6.49373	1	1	1	2.6738		Q54QF5_DICDI Unreviewed; 935 AA.	Dictyostelium discoideum (Slime mold).	Eukaryota; Amoebozoa; Mycetozoa; Dictyosteliida; Dictyostelium.	44689	ddi:DDB_G0283897
	Q55GV5	DDB0189325	Uncharacterized protein	-9.44733	6.4935	1	2	2	7.72947		Q55GV5_DICDI Unreviewed; 207 AA.	Dictyostelium discoideum (Slime mold).	Eukaryota; Amoebozoa; Mycetozoa; Dictyosteliida; Dictyostelium.	44689	ddi:DDB_G0267498
	Q559Z0	ndufa9	NADH dehydrogenase [ubiquinone] 1 alpha subcomplex subunit 9, mitochondrial	-5.58503	6.49268	1	1	1	7.86517		NDUA9_DICDI Reviewed; 356 AA.	Dictyostelium discoideum (Slime mold).	Eukaryota; Amoebozoa; Mycetozoa; Dictyosteliida; Dictyostelium.	44689	ddi:DDB_G0272266
	P13723	hexa1	Beta-hexosaminidase subunit A1	-14.3748	6.49118	2	2	2	6.20301		HEXA1_DICDI Reviewed; 532 AA.	Dictyostelium discoideum (Slime mold).	Eukaryota; Amoebozoa; Mycetozoa; Dictyosteliida; Dictyostelium.	44689	ddi:DDB_G0287033
	Q54E83	gshB	Glutathione synthetase	-11.5376	6.49105	1	2	2	3.15126		GSHB_DICDI Reviewed; 476 AA.	Dictyostelium discoideum (Slime mold).	Eukaryota; Amoebozoa; Mycetozoa; Dictyosteliida; Dictyostelium.	44689	ddi:DDB_G0291756
	Q551W8	DDB0217777	Uncharacterized protein	-6.31907	6.4907	1	1	1	4.35511		Q551W8_DICDI Unreviewed; 597 AA.	Dictyostelium discoideum (Slime mold).	Eukaryota; Amoebozoa; Mycetozoa; Dictyosteliida; Dictyostelium.	44689	ddi:DDB_G0276317
	Q54F42	ndufa6	NADH dehydrogenase [ubiquinone] 1 alpha subcomplex subunit 6	-13.9208	6.48623	1	2	2	17.7419		NDUA6_DICDI Reviewed; 124 AA.	Dictyostelium discoideum (Slime mold).	Eukaryota; Amoebozoa; Mycetozoa; Dictyosteliida; Dictyostelium.	44689	ddi:DDB_G0291129
	Q54K94	DDB0219237	Uncharacterized protein	-15	6.48589	1	2	1	1.55473		Q54K94_DICDI Unreviewed; 1608 AA.	Dictyostelium discoideum (Slime mold).	Eukaryota; Amoebozoa; Mycetozoa; Dictyosteliida; Dictyostelium.	44689	ddi:DDB_G0287569
	Q55E63	DDB0190217	Uncharacterized protein	-11.3208	6.4849	1	2	2	9.54064		Q55E63_DICDI Unreviewed; 283 AA.	Dictyostelium discoideum (Slime mold).	Eukaryota; Amoebozoa; Mycetozoa; Dictyosteliida; Dictyostelium.	44689	ddi:DDB_G0269376
	Q54EH3	DDB_G0291510	GTPase-activating protein DDB_G0291510	-8.49844	6.48435	1	1	1	1.26091		Y1510_DICDI Reviewed; 1031 AA.	Dictyostelium discoideum (Slime mold).	Eukaryota; Amoebozoa; Mycetozoa; Dictyosteliida; Dictyostelium.	44689	ddi:DDB_G0291510
	Q552D1	DDB0203503	Uncharacterized protein	-8.20685	6.48316	1	1	1	5.19231		Q552D1_DICDI Unreviewed; 520 AA.	Dictyostelium discoideum (Slime mold).	Eukaryota; Amoebozoa; Mycetozoa; Dictyosteliida; Dictyostelium.	44689	ddi:DDB_G0276193
	Q55GB1	abcG15	ABC transporter G family member 15	-6.83484	6.48295	1	1	1	1.42373		ABCGF_DICDI Reviewed; 1475 AA.	Dictyostelium discoideum (Slime mold).	Eukaryota; Amoebozoa; Mycetozoa; Dictyosteliida; Dictyostelium.	44689	ddi:DDB_G0267432
	Q54GM6	DDB0188704	Uncharacterized protein	-4.23102	6.48244	1	1	1	2.1978		Q54GM6_DICDI Unreviewed; 1092 AA.	Dictyostelium discoideum (Slime mold).	Eukaryota; Amoebozoa; Mycetozoa; Dictyosteliida; Dictyostelium.	44689	ddi:DDB_G0290039
	Q551V3	DDB0203462	Uncharacterized protein	-9.58325	6.48219	1	2	1	1.01626		Q551V3_DICDI Unreviewed; 1476 AA.	Dictyostelium discoideum (Slime mold).	Eukaryota; Amoebozoa; Mycetozoa; Dictyosteliida; Dictyostelium.	44689	ddi:DDB_G0276307
	Q54YH2	DDB0204531	Palmitoyltransferase	-9.70483	6.48159	1	2	1	6.42857		Q54YH2_DICDI Unreviewed; 420 AA.	Dictyostelium discoideum (Slime mold).	Eukaryota; Amoebozoa; Mycetozoa; Dictyosteliida; Dictyostelium.	44689	ddi:DDB_G0278239
	Q553Q3	DDB0202558	Uncharacterized protein	-6.18153	6.48123	1	1	1	6.05505		Q553Q3_DICDI Unreviewed; 545 AA.	Dictyostelium discoideum (Slime mold).	Eukaryota; Amoebozoa; Mycetozoa; Dictyosteliida; Dictyostelium.	44689	ddi:DDB_G0275343
	Q54CP2	DDB_G0292832	Uncharacterized protein	-15	6.48017	1	2	1	9.0566		Q54CP2_DICDI Unreviewed; 265 AA.	Dictyostelium discoideum (Slime mold).	Eukaryota; Amoebozoa; Mycetozoa; Dictyosteliida; Dictyostelium.	44689	ddi:DDB_G0292832
	Q8MLZ3	pdeD	cGMP-dependent 3',5'-cGMP phosphodiesterase A	-5.13557	6.47896	1	2	2	2.19146		PDE5_DICDI Reviewed; 867 AA.	Dictyostelium discoideum (Slime mold).	Eukaryota; Amoebozoa; Mycetozoa; Dictyosteliida; Dictyostelium.	44689	ddi:DDB_G0274383
	Q86HF4	mocs2l	Molybdopterin synthase catalytic subunit	-10.284	6.47843	1	2	2	10.7595		MOC2B_DICDI Reviewed; 158 AA.	Dictyostelium discoideum (Slime mold).	Eukaryota; Amoebozoa; Mycetozoa; Dictyosteliida; Dictyostelium.	44689	ddi:DDB_G0271864
	Q1ZXF5	cyp508A4	Probable cytochrome P450 508A4	-16.3877	6.46679	2	3	2	5.18962		C5084_DICDI Reviewed; 501 AA.	Dictyostelium discoideum (Slime mold).	Eukaryota; Amoebozoa; Mycetozoa; Dictyosteliida; Dictyostelium.	44689	ddi:DDB_G0284535
	Q55FJ2	wdr91	WD repeat-containing protein 91 homolog	-7.76955	6.46423	1	2	2	3.65535		WDR91_DICDI Reviewed; 766 AA.	Dictyostelium discoideum (Slime mold).	Eukaryota; Amoebozoa; Mycetozoa; Dictyosteliida; Dictyostelium.	44689	ddi:DDB_G0268084
	Q54WS5	roco6	Probable serine/threonine-protein kinase roco6	-9.76949	6.46348	1	2	2	1.35072		ROCO6_DICDI Reviewed; 2147 AA.	Dictyostelium discoideum (Slime mold).	Eukaryota; Amoebozoa; Mycetozoa; Dictyosteliida; Dictyostelium.	44689	ddi:DDB_G0279417
	P13833	mlcR	Myosin regulatory light chain	-12.6187	6.4632	1	3	3	8.07453		MLR_DICDI Reviewed; 161 AA.	Dictyostelium discoideum (Slime mold).	Eukaryota; Amoebozoa; Mycetozoa; Dictyosteliida; Dictyostelium.	44689	ddi:DDB_G0276077
	Q54MZ9	cmbl	Carboxymethylenebutenolidase homolog	-10.0188	6.46134	1	2	1	6.27451		CMBL_DICDI Reviewed; 255 AA.	Dictyostelium discoideum (Slime mold).	Eukaryota; Amoebozoa; Mycetozoa; Dictyosteliida; Dictyostelium.	44689	ddi:DDB_G0285591
	Q54P46	ndufa8	NADH dehydrogenase [ubiquinone] 1 alpha subcomplex subunit 8	-12.0231	6.46116	1	2	2	15.3846		NDUA8_DICDI Reviewed; 104 AA.	Dictyostelium discoideum (Slime mold).	Eukaryota; Amoebozoa; Mycetozoa; Dictyosteliida; Dictyostelium.	44689	ddi:DDB_G0284799
	Q54DN0	DDB0184238	Uncharacterized protein	-6.86705	6.46009	1	1	1	4.96454		Q54DN0_DICDI Unreviewed; 282 AA.	Dictyostelium discoideum (Slime mold).	Eukaryota; Amoebozoa; Mycetozoa; Dictyosteliida; Dictyostelium.	44689	ddi:DDB_G0292116
	Q54MF3	cnbB	Calcineurin subunit B type 2	-8.27097	6.45764	1	2	1	15.847		CANB2_DICDI Reviewed; 183 AA.	Dictyostelium discoideum (Slime mold).	Eukaryota; Amoebozoa; Mycetozoa; Dictyosteliida; Dictyostelium.	44689	ddi:DDB_G0285999
	Q86JA8	DDB0168326	Uncharacterized protein	-10.1544	6.45552	1	2	1	3.96601		Q86JA8_DICDI Unreviewed; 353 AA.	Dictyostelium discoideum (Slime mold).	Eukaryota; Amoebozoa; Mycetozoa; Dictyosteliida; Dictyostelium.	44689	ddi:DDB_G0276905
	Q557I9	ORFNames=DDB0168199, DDB0217179	Uncharacterized protein	-7.09138	6.45387	1	2	2	3.22148		Q557I9_DICDI Unreviewed; 745 AA.	Dictyostelium discoideum (Slime mold).	Eukaryota; Amoebozoa; Mycetozoa; Dictyosteliida; Dictyostelium.	44689	ddi:DDB_G0273421
	Q54XS2	aco2	Probable aconitate hydratase, mitochondrial	-11.2391	6.4498	1	2	1	1.55642		ACON_DICDI Reviewed; 771 AA.	Dictyostelium discoideum (Slime mold).	Eukaryota; Amoebozoa; Mycetozoa; Dictyosteliida; Dictyostelium.	44689	ddi:DDB_G0278779
	Q86K32	ube2n	Probable ubiquitin-conjugating enzyme E2 N	-8.21459	6.44538	1	1	1	18.1818		UBE2N_DICDI Reviewed; 154 AA.	Dictyostelium discoideum (Slime mold).	Eukaryota; Amoebozoa; Mycetozoa; Dictyosteliida; Dictyostelium.	44689	ddi:DDB_G0277267
	Q55G87	cnbA	Calcineurin subunit B type 1	-11.2422	6.44508	2	3	2	15.5556		CANB1_DICDI Reviewed; 180 AA.	Dictyostelium discoideum (Slime mold).	Eukaryota; Amoebozoa; Mycetozoa; Dictyosteliida; Dictyostelium.	44689	ddi:DDB_G0267446
	Q54FF6	DDB0189136	Uncharacterized protein	-9.67792	6.44348	1	1	1	6.66667		Q54FF6_DICDI Unreviewed; 180 AA.	Dictyostelium discoideum (Slime mold).	Eukaryota; Amoebozoa; Mycetozoa; Dictyosteliida; Dictyostelium.	44689	ddi:DDB_G0290887
	Q8MP80	DDB0169226	Uncharacterized protein	-8.69897	6.44106	1	2	2	6.47482		Q8MP80_DICDI Unreviewed; 278 AA.	Dictyostelium discoideum (Slime mold).	Eukaryota; Amoebozoa; Mycetozoa; Dictyosteliida; Dictyostelium.	44689	ddi:DDB_G0277423
	Q76NV4	DDB0169220	Uncharacterized protein	-8.69897	6.44106	1	2	2	6.47482		Q76NV4_DICDI Unreviewed; 278 AA.	Dictyostelium discoideum (Slime mold).	Eukaryota; Amoebozoa; Mycetozoa; Dictyosteliida; Dictyostelium.	44689	ddi:DDB_G0277415
	Q8MP81	DDB0169227	Uncharacterized protein	-8.69897	6.44106	1	2	2	6.47482		Q8MP81_DICDI Unreviewed; 278 AA.	Dictyostelium discoideum (Slime mold).	Eukaryota; Amoebozoa; Mycetozoa; Dictyosteliida; Dictyostelium.	44689	ddi:DDB_G0277421
	Q8MP82	DDB0169219	Uncharacterized protein	-8.69897	6.44106	1	2	2	6.47482		Q8MP82_DICDI Unreviewed; 278 AA.	Dictyostelium discoideum (Slime mold).	Eukaryota; Amoebozoa; Mycetozoa; Dictyosteliida; Dictyostelium.	44689	ddi:DDB_G0277417
	Q8MP79	DDB_G0277425	Uncharacterized protein	-8.69897	6.44106	1	2	2	6.47482		Q8MP79_DICDI Unreviewed; 278 AA.	Dictyostelium discoideum (Slime mold).	Eukaryota; Amoebozoa; Mycetozoa; Dictyosteliida; Dictyostelium.	44689	ddi:DDB_G0277425
	Q54UP5	xpo4	Exportin-4	-9.70805	6.43998	1	2	1	1.5887		XPO4_DICDI Reviewed; 1133 AA.	Dictyostelium discoideum (Slime mold).	Eukaryota; Amoebozoa; Mycetozoa; Dictyosteliida; Dictyostelium.	44689	ddi:DDB_G0280907
	Q54Q95	DDB0185794	Uncharacterized protein	-11.1805	6.43993	1	2	1	2.36842		Q54Q95_DICDI Unreviewed; 760 AA.	Dictyostelium discoideum (Slime mold).	Eukaryota; Amoebozoa; Mycetozoa; Dictyosteliida; Dictyostelium.	44689	ddi:DDB_G0284015
	Q55BN0	med23	Putative mediator of RNA polymerase II transcription subunit 23	-4.7813	6.43901	1	1	1	2.22623		MED23_DICDI Reviewed; 1662 AA.	Dictyostelium discoideum (Slime mold).	Eukaryota; Amoebozoa; Mycetozoa; Dictyosteliida; Dictyostelium.	44689	ddi:DDB_G0270434
	Q23915	kinX	Probable serine/threonine-protein kinase kinX	-8.89779	6.43859	1	2	2	1.00548		KINX_DICDI Reviewed; 1094 AA.	Dictyostelium discoideum (Slime mold).	Eukaryota; Amoebozoa; Mycetozoa; Dictyosteliida; Dictyostelium.	44689	ddi:DDB_G0283391
	P35401	dagA	Protein CRAC	-7.20807	6.43703	1	1	1	5.73066		CRAC_DICDI Reviewed; 698 AA.	Dictyostelium discoideum (Slime mold).	Eukaryota; Amoebozoa; Mycetozoa; Dictyosteliida; Dictyostelium.	44689	ddi:DDB_G0285161
	Q54MC4	DDB0186786	Uncharacterized protein	-11.8351	6.4361	1	2	1	4.74041		Q54MC4_DICDI Unreviewed; 443 AA.	Dictyostelium discoideum (Slime mold).	Eukaryota; Amoebozoa; Mycetozoa; Dictyosteliida; Dictyostelium.	44689	ddi:DDB_G0286041
	Q55C52	gtpbp3	tRNA modification GTPase gtpbp3, mitochondrial	-11.2571	6.43548	1	2	1	4.6875		GTPB3_DICDI Reviewed; 512 AA.	Dictyostelium discoideum (Slime mold).	Eukaryota; Amoebozoa; Mycetozoa; Dictyosteliida; Dictyostelium.	44689	ddi:DDB_G0270228
	Q54IW7	TAF6	TATA-binding protein-associated-factor	-10.2366	6.43507	1	2	2	3.32103		Q54IW7_DICDI Unreviewed; 542 AA.	Dictyostelium discoideum (Slime mold).	Eukaryota; Amoebozoa; Mycetozoa; Dictyosteliida; Dictyostelium.	44689	ddi:DDB_G0288471
	Q54BA2	DDB_G0293800	Ankyrin repeat, bromo and BTB domain-containing protein DDB_G0293800	-8.50864	6.43084	1	2	1	3.22581		Y3800_DICDI Reviewed; 806 AA.	Dictyostelium discoideum (Slime mold).	Eukaryota; Amoebozoa; Mycetozoa; Dictyosteliida; Dictyostelium.	44689	ddi:DDB_G0293800
	Q54XC9	DDB0215314	Uncharacterized protein	-10.4087	6.43076	1	2	1	1.56087		Q54XC9_DICDI Unreviewed; 961 AA.	Dictyostelium discoideum (Slime mold).	Eukaryota; Amoebozoa; Mycetozoa; Dictyosteliida; Dictyostelium.	44689	ddi:DDB_G0279039
	Q54BW3	DDB0191909	Uncharacterized protein	-4.3334	6.43041	1	1	1	5.7554		Q54BW3_DICDI Unreviewed; 417 AA.	Dictyostelium discoideum (Slime mold).	Eukaryota; Amoebozoa; Mycetozoa; Dictyosteliida; Dictyostelium.	44689	ddi:DDB_G0293378
	Q869R8	tpiA	Triosephosphate isomerase	-10.7532	6.42919	1	2	1	12.0623		TPIS_DICDI Reviewed; 257 AA.	Dictyostelium discoideum (Slime mold).	Eukaryota; Amoebozoa; Mycetozoa; Dictyosteliida; Dictyostelium.	44689	ddi:DDB_G0274471
	Q7Z1I0	cupF	Calcium up-regulated protein F	-7.70178	6.42858	1	2	1	1.56047		CUPF_DICDI Reviewed; 769 AA.	Dictyostelium discoideum (Slime mold).	Eukaryota; Amoebozoa; Mycetozoa; Dictyosteliida; Dictyostelium.	44689	ddi:DDB_G0289813
	Q54JE4	ogdh	2-oxoglutarate dehydrogenase, mitochondrial	-9.58519	6.42837	2	3	2	2.66535		ODO1_DICDI Reviewed; 1013 AA.	Dictyostelium discoideum (Slime mold).	Eukaryota; Amoebozoa; Mycetozoa; Dictyosteliida; Dictyostelium.	44689	ddi:DDB_G0288127
	Q54W95	DDB0206306	Uncharacterized protein	-13.0915	6.42693	1	2	2	2.30474		Q54W95_DICDI Unreviewed; 781 AA.	Dictyostelium discoideum (Slime mold).	Eukaryota; Amoebozoa; Mycetozoa; Dictyosteliida; Dictyostelium.	44689	ddi:DDB_G0279813
	P54678	patA	Calcium-transporting ATPase PAT1	-10.2286	6.42552	1	2	1	2.33184		ATC1_DICDI Reviewed; 1115 AA.	Dictyostelium discoideum (Slime mold).	Eukaryota; Amoebozoa; Mycetozoa; Dictyosteliida; Dictyostelium.	44689	ddi:DDB_G0277861
	Q54SB7	DDB_G0282783	Uncharacterized protein	-8.47188	6.42505	1	2	2	0.828638		Q54SB7_DICDI Unreviewed; 3017 AA.	Dictyostelium discoideum (Slime mold).	Eukaryota; Amoebozoa; Mycetozoa; Dictyosteliida; Dictyostelium.	44689	ddi:DDB_G0282783
	Q54RQ8	lvsE	BEACH domain-containing protein lvsE	-7.78272	6.42496	1	2	2	1.04927		LVSE_DICDI Reviewed; 2192 AA.	Dictyostelium discoideum (Slime mold).	Eukaryota; Amoebozoa; Mycetozoa; Dictyosteliida; Dictyostelium.	44689	ddi:DDB_G0282925
	C7FZY1	DDB_G0295807	Short-chain dehydrogenase/reductase family protein	-10.9177	6.42368	1	2	1	4.9505		C7FZY1_DICDI Unreviewed; 303 AA.	Dictyostelium discoideum (Slime mold).	Eukaryota; Amoebozoa; Mycetozoa; Dictyosteliida; Dictyostelium.	44689	ddi:DDB_G0295807
	Q54UJ3	DDB0216409	Paired amphipathic helix (PAH) containing protein	-8.00183	6.41921	1	2	2	1.03413		Q54UJ3_DICDI Unreviewed; 1934 AA.	Dictyostelium discoideum (Slime mold).	Eukaryota; Amoebozoa; Mycetozoa; Dictyosteliida; Dictyostelium.	44689	ddi:DDB_G0281045
	Q54WM1	DDB0205843	Uncharacterized protein	-8.42356	6.41774	1	2	2	5.11727		Q54WM1_DICDI Unreviewed; 469 AA.	Dictyostelium discoideum (Slime mold).	Eukaryota; Amoebozoa; Mycetozoa; Dictyosteliida; Dictyostelium.	44689	ddi:DDB_G0279553
	Q54JK1	DDB_G0287999	TPR repeat-containing protein DDB_G0287999	-8.94345	6.41689	1	2	1	1.57807		Y7728_DICDI Reviewed; 1204 AA.	Dictyostelium discoideum (Slime mold).	Eukaryota; Amoebozoa; Mycetozoa; Dictyosteliida; Dictyostelium.	44689	ddi:DDB_G0287999
	Q54WJ9	DDB0231482	Aldehyde dehydrogenase	-14.4038	6.41654	2	3	3	2.20713		Q54WJ9_DICDI Unreviewed; 589 AA.	Dictyostelium discoideum (Slime mold).	Eukaryota; Amoebozoa; Mycetozoa; Dictyosteliida; Dictyostelium.	44689	ddi:DDB_G0279613
	Q55GG1	cpnD	Copine-D	-12.2518	6.4153	1	2	1	3.20755		CPND_DICDI Reviewed; 530 AA.	Dictyostelium discoideum (Slime mold).	Eukaryota; Amoebozoa; Mycetozoa; Dictyosteliida; Dictyostelium.	44689	ddi:DDB_G0267688
	Q54YG4	DDB0205317	Uncharacterized protein	-4.60699	6.41467	1	1	1	2.13964		Q54YG4_DICDI Unreviewed; 888 AA.	Dictyostelium discoideum (Slime mold).	Eukaryota; Amoebozoa; Mycetozoa; Dictyosteliida; Dictyostelium.	44689	ddi:DDB_G0278247
	Q54X63	DDB0218156	Cation-transporting ATPase	-10.3787	6.41354	1	2	2	1.5544		Q54X63_DICDI Unreviewed; 1158 AA.	Dictyostelium discoideum (Slime mold).	Eukaryota; Amoebozoa; Mycetozoa; Dictyosteliida; Dictyostelium.	44689	ddi:DDB_G0279183
	Q554U6	DDB0217570	Uncharacterized protein	-9.07839	6.41175	1	2	1	5.69307		Q554U6_DICDI Unreviewed; 404 AA.	Dictyostelium discoideum (Slime mold).	Eukaryota; Amoebozoa; Mycetozoa; Dictyosteliida; Dictyostelium.	44689	ddi:DDB_G0274961
	Q54QA4	DDB0185787	Uncharacterized protein	-4.50891	6.41025	1	1	1	3.34728		Q54QA4_DICDI Unreviewed; 717 AA.	Dictyostelium discoideum (Slime mold).	Eukaryota; Amoebozoa; Mycetozoa; Dictyosteliida; Dictyostelium.	44689	ddi:DDB_G0283973
	Q86KF9	sgkA	Sphingosine kinase A	-13.0506	6.40671	1	2	1	3.84615		SPHKA_DICDI Reviewed; 624 AA.	Dictyostelium discoideum (Slime mold).	Eukaryota; Amoebozoa; Mycetozoa; Dictyosteliida; Dictyostelium.	44689	ddi:DDB_G0272522
	Q559X6	rab2B	Ras-related protein Rab-2B	-18.9893	6.40607	2	4	3	15.3465		RAB2B_DICDI Reviewed; 202 AA.	Dictyostelium discoideum (Slime mold).	Eukaryota; Amoebozoa; Mycetozoa; Dictyosteliida; Dictyostelium.	44689	ddi:DDB_G0272138
	Q55AW0	exosc10	3'-5' exonuclease	-6.12546	6.40538	1	1	1	2.17573		Q55AW0_DICDI Unreviewed; 1195 AA.	Dictyostelium discoideum (Slime mold).	Eukaryota; Amoebozoa; Mycetozoa; Dictyosteliida; Dictyostelium.	44689	ddi:DDB_G0271572
	Q54PK7	DDB0186033	Uncharacterized protein	-7.7874	6.40464	1	1	1	4.72637		Q54PK7_DICDI Unreviewed; 402 AA.	Dictyostelium discoideum (Slime mold).	Eukaryota; Amoebozoa; Mycetozoa; Dictyosteliida; Dictyostelium.	44689	ddi:DDB_G0284493
	P34124	psmC5	26S protease regulatory subunit 8	-10.9953	6.40458	1	2	2	3.97022		PRS8_DICDI Reviewed; 403 AA.	Dictyostelium discoideum (Slime mold).	Eukaryota; Amoebozoa; Mycetozoa; Dictyosteliida; Dictyostelium.	44689	ddi:DDB_G0292382
	Q54QZ2	DDB0218506	Uncharacterized protein	-4.19741	6.4026	1	1	1	3.83632		Q54QZ2_DICDI Unreviewed; 782 AA.	Dictyostelium discoideum (Slime mold).	Eukaryota; Amoebozoa; Mycetozoa; Dictyosteliida; Dictyostelium.	44689	ddi:DDB_G0283529
	Q54H18	DDB0188563	Uncharacterized protein	-17.4584	6.40181	2	4	3	3.07956		Q54H18_DICDI Unreviewed; 1169 AA.	Dictyostelium discoideum (Slime mold).	Eukaryota; Amoebozoa; Mycetozoa; Dictyosteliida; Dictyostelium.	44689	ddi:DDB_G0289755
	Q55F81	DDB0189872	Uncharacterized protein	-11.2147	6.4014	1	2	1	1.70648		Q55F81_DICDI Unreviewed; 1758 AA.	Dictyostelium discoideum (Slime mold).	Eukaryota; Amoebozoa; Mycetozoa; Dictyosteliida; Dictyostelium.	44689	ddi:DDB_G0268216
	Q54GK6	rpl22a	60S ribosomal protein L22 2	-7.16293	6.40048	1	2	1	9.48276		RL222_DICDI Reviewed; 116 AA.	Dictyostelium discoideum (Slime mold).	Eukaryota; Amoebozoa; Mycetozoa; Dictyosteliida; Dictyostelium.	44689	ddi:DDB_G0290091
	Q55FK8	DDB0189750	Uncharacterized protein	-6.0817	6.40044	1	1	1	1.7199		Q55FK8_DICDI Unreviewed; 814 AA.	Dictyostelium discoideum (Slime mold).	Eukaryota; Amoebozoa; Mycetozoa; Dictyosteliida; Dictyostelium.	44689	ddi:DDB_G0268060
	Q27562	psmA1	Proteasome subunit alpha type-1	-16.9508	6.40037	2	4	3	13.7097		PSA1_DICDI Reviewed; 248 AA.	Dictyostelium discoideum (Slime mold).	Eukaryota; Amoebozoa; Mycetozoa; Dictyosteliida; Dictyostelium.	44689	ddi:DDB_G0282363
	Q54W72	DDB_G0279851	HAG group protein	-19.1699	6.39914	1	4	4	7.60234		Q54W72_DICDI Unreviewed; 171 AA.	Dictyostelium discoideum (Slime mold).	Eukaryota; Amoebozoa; Mycetozoa; Dictyosteliida; Dictyostelium.	44689	ddi:DDB_G0279851
	C7G044	DDB_G0295781	Uncharacterized protein	-9.27042	6.39898	1	2	2	5.08021		C7G044_DICDI Unreviewed; 374 AA.	Dictyostelium discoideum (Slime mold).	Eukaryota; Amoebozoa; Mycetozoa; Dictyosteliida; Dictyostelium.	44689	ddi:DDB_G0295781
	P36412	rab11A	Ras-related protein Rab-11A	-6.98359	6.3962	1	1	1	4.6729		RB11A_DICDI Reviewed; 214 AA.	Dictyostelium discoideum (Slime mold).	Eukaryota; Amoebozoa; Mycetozoa; Dictyosteliida; Dictyostelium.	44689	ddi:DDB_G0269238
	Q54ET0	grlE	Metabotropic glutamate receptor-like protein E	-15	6.39514	1	2	2	2.69608		GRLE_DICDI Reviewed; 816 AA.	Dictyostelium discoideum (Slime mold).	Eukaryota; Amoebozoa; Mycetozoa; Dictyosteliida; Dictyostelium.	44689	ddi:DDB_G0291356
	Q559E5	DDB_G0272913	Uncharacterized protein	-8.15879	6.39437	1	2	1	11.4625		Q559E5_DICDI Unreviewed; 253 AA.	Dictyostelium discoideum (Slime mold).	Eukaryota; Amoebozoa; Mycetozoa; Dictyosteliida; Dictyostelium.	44689	ddi:DDB_G0272913
	Q54NY7	DDB_G0284915	Probable methylthioribulose-1-phosphate dehydratase	-14.4202	6.39335	1	2	2	6.49351		MTNB_DICDI Reviewed; 231 AA.	Dictyostelium discoideum (Slime mold).	Eukaryota; Amoebozoa; Mycetozoa; Dictyosteliida; Dictyostelium.	44689	ddi:DDB_G0284915
	Q55F47	DDB0202271	Uncharacterized protein	-8.38794	6.39288	1	1	1	3.6036		Q55F47_DICDI Unreviewed; 888 AA.	Dictyostelium discoideum (Slime mold).	Eukaryota; Amoebozoa; Mycetozoa; Dictyosteliida; Dictyostelium.	44689	ddi:DDB_G0268918
	Q54HD2	ndrD	Probable serine/threonine-protein kinase ndrD	-6.88712	6.39076	1	2	2	1.42045		NDRD_DICDI Reviewed; 2112 AA.	Dictyostelium discoideum (Slime mold).	Eukaryota; Amoebozoa; Mycetozoa; Dictyosteliida; Dictyostelium.	44689	ddi:DDB_G0289543
	P13023	rpl8	60S ribosomal protein L8	-11.5528	6.39019	1	1	1	5.09804		RL8_DICDI Reviewed; 255 AA.	Dictyostelium discoideum (Slime mold).	Eukaryota; Amoebozoa; Mycetozoa; Dictyosteliida; Dictyostelium.	44689	ddi:DDB_G0274113
	Q54W23	drpp40	RNase P protein subunit DRpp40	-9.71246	6.3879	1	2	2	4.95283		Q54W23_DICDI Unreviewed; 424 AA.	Dictyostelium discoideum (Slime mold).	Eukaryota; Amoebozoa; Mycetozoa; Dictyosteliida; Dictyostelium.	44689	ddi:DDB_G0279961
	Q55CS2	DDB0190676	Uncharacterized protein	-8.67537	6.38734	1	2	2	2.90055		Q55CS2_DICDI Unreviewed; 724 AA.	Dictyostelium discoideum (Slime mold).	Eukaryota; Amoebozoa; Mycetozoa; Dictyosteliida; Dictyostelium.	44689	ddi:DDB_G0269926
	Q54VF1	ddx56	Probable ATP-dependent RNA helicase ddx56	-10.1418	6.38694	1	2	1	1.75182		DDX56_DICDI Reviewed; 685 AA.	Dictyostelium discoideum (Slime mold).	Eukaryota; Amoebozoa; Mycetozoa; Dictyosteliida; Dictyostelium.	44689	ddi:DDB_G0280407
	Q54PA2	DDB_G0284681	Uncharacterized protein	-9.23524	6.38656	1	2	2	9.01639		Q54PA2_DICDI Unreviewed; 244 AA.	Dictyostelium discoideum (Slime mold).	Eukaryota; Amoebozoa; Mycetozoa; Dictyosteliida; Dictyostelium.	44689	ddi:DDB_G0284681
	P34099	pkaC	cAMP-dependent protein kinase catalytic subunit	-5.81378	6.38595	1	1	1	2.31481		KAPC_DICDI Reviewed; 648 AA.	Dictyostelium discoideum (Slime mold).	Eukaryota; Amoebozoa; Mycetozoa; Dictyosteliida; Dictyostelium.	44689	ddi:DDB_G0283907
	Q8MNF7	DDB0168459	Uncharacterized protein	-7.18962	6.37796	1	1	1	3.78682		Q8MNF7_DICDI Unreviewed; 713 AA.	Dictyostelium discoideum (Slime mold).	Eukaryota; Amoebozoa; Mycetozoa; Dictyosteliida; Dictyostelium.	44689	ddi:DDB_G0271694
	Q55CE9	DDB0190795	Uncharacterized protein	-20.4613	6.37647	2	3	3	5.54562		Q55CE9_DICDI Unreviewed; 559 AA.	Dictyostelium discoideum (Slime mold).	Eukaryota; Amoebozoa; Mycetozoa; Dictyosteliida; Dictyostelium.	44689	ddi:DDB_G0270088
	Q7KWK7	DDB0168274	Uncharacterized protein	-9.65758	6.37625	1	2	2	2.78578		Q7KWK7_DICDI Unreviewed; 1041 AA.	Dictyostelium discoideum (Slime mold).	Eukaryota; Amoebozoa; Mycetozoa; Dictyosteliida; Dictyostelium.	44689	ddi:DDB_G0276805
	Q54WH4	med17	Putative mediator of RNA polymerase II transcription subunit 17	-11.9653	6.37589	1	2	1	1.63551		MED17_DICDI Reviewed; 856 AA.	Dictyostelium discoideum (Slime mold).	Eukaryota; Amoebozoa; Mycetozoa; Dictyosteliida; Dictyostelium.	44689
	P54673	pikA	Phosphatidylinositol 3-kinase 1	-5.27572	6.37536	1	1	1	1.84596		PI3K1_DICDI Reviewed; 1571 AA.	Dictyostelium discoideum (Slime mold).	Eukaryota; Amoebozoa; Mycetozoa; Dictyosteliida; Dictyostelium.	44689	ddi:DDB_G0278727
	Q54CW1	DDB0184511	Uncharacterized protein	-10.0711	6.37478	1	1	1	9.65909		Q54CW1_DICDI Unreviewed; 176 AA.	Dictyostelium discoideum (Slime mold).	Eukaryota; Amoebozoa; Mycetozoa; Dictyosteliida; Dictyostelium.	44689	ddi:DDB_G0292664
	Q54I10	mmsdh	Probable methylmalonate-semialdehyde dehydrogenase [acylating], mitochondrial	-7.71004	6.37338	1	1	1	1.89394		MMSA_DICDI Reviewed; 528 AA.	Dictyostelium discoideum (Slime mold).	Eukaryota; Amoebozoa; Mycetozoa; Dictyosteliida; Dictyostelium.	44689	ddi:DDB_G0289085
	Q54S99	DDB_G0282583	Uncharacterized protein	-12	6.37288	1	2	1	10.5263		Q54S99_DICDI Unreviewed; 152 AA.	Dictyostelium discoideum (Slime mold).	Eukaryota; Amoebozoa; Mycetozoa; Dictyosteliida; Dictyostelium.	44689	ddi:DDB_G0282583
	Q03100	acaA	Adenylate cyclase, aggregation specific	-11.0506	6.37206	1	2	1	1.0661		CYAA_DICDI Reviewed; 1407 AA.	Dictyostelium discoideum (Slime mold).	Eukaryota; Amoebozoa; Mycetozoa; Dictyosteliida; Dictyostelium.	44689	ddi:DDB_G0281545
	Q55G82	DDB0189538	Uncharacterized protein	-8.99945	6.37007	1	2	1	1.40252		Q55G82_DICDI Unreviewed; 1426 AA.	Dictyostelium discoideum (Slime mold).	Eukaryota; Amoebozoa; Mycetozoa; Dictyosteliida; Dictyostelium.	44689	ddi:DDB_G0267776
	Q54PG9	DDB0186073	Uncharacterized protein	-9.29243	6.36992	1	2	2	2.20441		Q54PG9_DICDI Unreviewed; 998 AA.	Dictyostelium discoideum (Slime mold).	Eukaryota; Amoebozoa; Mycetozoa; Dictyosteliida; Dictyostelium.	44689	ddi:DDB_G0284539
	Q54JK8	DDB0187721	Uncharacterized protein	-7.76622	6.36844	1	1	1	7.92079		Q54JK8_DICDI Unreviewed; 303 AA.	Dictyostelium discoideum (Slime mold).	Eukaryota; Amoebozoa; Mycetozoa; Dictyosteliida; Dictyostelium.	44689	ddi:DDB_G0287985
	Q1ZXJ3	pssA	Phosphatidylserine synthase	-8.37586	6.36476	1	2	1	3.6961		Q1ZXJ3_DICDI Unreviewed; 487 AA.	Dictyostelium discoideum (Slime mold).	Eukaryota; Amoebozoa; Mycetozoa; Dictyosteliida; Dictyostelium.	44689	ddi:DDB_G0278159
	Q54DR1	fdfT	Squalene synthase	-8.80245	6.36429	1	2	1	2.64423		FDFT_DICDI Reviewed; 416 AA.	Dictyostelium discoideum (Slime mold).	Eukaryota; Amoebozoa; Mycetozoa; Dictyosteliida; Dictyostelium.	44689	ddi:DDB_G0292072
	Q9BKP5		Uncharacterized protein	-12.699	6.3642	1	2	1	5.65371		Q9BKP5_DICDI Unreviewed; 283 AA.	Dictyostelium discoideum (Slime mold).	Eukaryota; Amoebozoa; Mycetozoa; Dictyosteliida; Dictyostelium.	44689
	Q55DQ9	AF037042_3	Uncharacterized protein	-12.699	6.3642	1	2	1	1.6684		Q55DQ9_DICDI Unreviewed; 959 AA.	Dictyostelium discoideum (Slime mold).	Eukaryota; Amoebozoa; Mycetozoa; Dictyosteliida; Dictyostelium.	44689	ddi:DDB_G0270828
	Q23925	yelA	Yellow mounds protein A	-7.423	6.36292	1	1	1	1.65017		YELA_DICDI Reviewed; 909 AA.	Dictyostelium discoideum (Slime mold).	Eukaryota; Amoebozoa; Mycetozoa; Dictyosteliida; Dictyostelium.	44689	ddi:DDB_G0280047
	Q869Q9	DDB_G0274887	Uncharacterized protein	-4.32243	6.36241	1	1	1	5.18732		Q869Q9_DICDI Unreviewed; 347 AA.	Dictyostelium discoideum (Slime mold).	Eukaryota; Amoebozoa; Mycetozoa; Dictyosteliida; Dictyostelium.	44689	ddi:DDB_G0274887
	Q54DA3	DDB0184367	Uncharacterized protein	-11.6478	6.36169	1	2	1	1.72414		Q54DA3_DICDI Unreviewed; 812 AA.	Dictyostelium discoideum (Slime mold).	Eukaryota; Amoebozoa; Mycetozoa; Dictyosteliida; Dictyostelium.	44689	ddi:DDB_G0292414
	Q1ZXL7	cyp508A3-1	Probable cytochrome P450 508A3	-10.6013	6.36161	1	2	1	3.75783		C5083_DICDI Reviewed; 479 AA.	Dictyostelium discoideum (Slime mold).	Eukaryota; Amoebozoa; Mycetozoa; Dictyosteliida; Dictyostelium.	44689	ddi:DDB_G0273047
	Q54R50	DDB0185488	Uncharacterized protein	-10.3646	6.35887	1	2	1	4.3956		Q54R50_DICDI Unreviewed; 455 AA.	Dictyostelium discoideum (Slime mold).	Eukaryota; Amoebozoa; Mycetozoa; Dictyosteliida; Dictyostelium.	44689	ddi:DDB_G0283407
	Q55CA1	DDB0190842	Uncharacterized protein	-7.94281	6.35723	1	2	2	1.46232		Q55CA1_DICDI Unreviewed; 889 AA.	Dictyostelium discoideum (Slime mold).	Eukaryota; Amoebozoa; Mycetozoa; Dictyosteliida; Dictyostelium.	44689	ddi:DDB_G0270150
	Q54VN3	DDB0206460	Uncharacterized protein	-9.07878	6.35537	1	2	1	4.83461		Q54VN3_DICDI Unreviewed; 393 AA.	Dictyostelium discoideum (Slime mold).	Eukaryota; Amoebozoa; Mycetozoa; Dictyosteliida; Dictyostelium.	44689	ddi:DDB_G0280235
	Q54JA0	DDB0187826	Uncharacterized protein	-6.95861	6.35327	1	2	2	3.83387		Q54JA0_DICDI Unreviewed; 313 AA.	Dictyostelium discoideum (Slime mold).	Eukaryota; Amoebozoa; Mycetozoa; Dictyosteliida; Dictyostelium.	44689	ddi:DDB_G0288201
	Q54PQ8	xpo5	Exportin-5	-9.88813	6.35292	2	2	2	4.22907		XPO5_DICDI Reviewed; 1135 AA.	Dictyostelium discoideum (Slime mold).	Eukaryota; Amoebozoa; Mycetozoa; Dictyosteliida; Dictyostelium.	44689	ddi:DDB_G0284379
	Q1ZXC2	pabpc1B	Polyadenylate-binding protein 1-B	-5.69539	6.35206	1	1	1	3.31695		PAP1B_DICDI Reviewed; 814 AA.	Dictyostelium discoideum (Slime mold).	Eukaryota; Amoebozoa; Mycetozoa; Dictyosteliida; Dictyostelium.	44689	ddi:DDB_G0290745
	Q54NH4	DDB0186414	Uncharacterized protein	-16.0069	6.35119	1	4	2	3.82775		Q54NH4_DICDI Unreviewed; 627 AA.	Dictyostelium discoideum (Slime mold).	Eukaryota; Amoebozoa; Mycetozoa; Dictyosteliida; Dictyostelium.	44689	ddi:DDB_G0285257
	Q54ZP3	DDB0217973	Uncharacterized protein	-9.43022	6.34964	1	2	2	10.3125		Q54ZP3_DICDI Unreviewed; 320 AA.	Dictyostelium discoideum (Slime mold).	Eukaryota; Amoebozoa; Mycetozoa; Dictyosteliida; Dictyostelium.	44689	ddi:DDB_G0277535
	Q8I7T3	sadA	Substrate-adhesion molecule	-9.31735	6.34919	1	2	1	1.68067		SADA_DICDI Reviewed; 952 AA.	Dictyostelium discoideum (Slime mold).	Eukaryota; Amoebozoa; Mycetozoa; Dictyosteliida; Dictyostelium.	44689	ddi:DDB_G0288511
	Q54K53	DDB_G0287601	Uncharacterized protein	-11.8224	6.34755	1	2	2	12.8788		Q54K53_DICDI Unreviewed; 132 AA.	Dictyostelium discoideum (Slime mold).	Eukaryota; Amoebozoa; Mycetozoa; Dictyosteliida; Dictyostelium.	44689	ddi:DDB_G0287601
	Q55AQ4	DDB0203610	Uncharacterized protein	-14.8267	6.34571	1	4	2	1.72065		Q55AQ4_DICDI Unreviewed; 988 AA.	Dictyostelium discoideum (Slime mold).	Eukaryota; Amoebozoa; Mycetozoa; Dictyosteliida; Dictyostelium.	44689	ddi:DDB_G0271754
	Q8T683	abcG9	ABC transporter G family member 9	-9.42511	6.33834	1	2	1	1.72652		ABCG9_DICDI Reviewed; 1448 AA.	Dictyostelium discoideum (Slime mold).	Eukaryota; Amoebozoa; Mycetozoa; Dictyosteliida; Dictyostelium.	44689	ddi:DDB_G0293450
	Q54B48	DDB_G0293958	Probable serine/threonine-protein kinase DDB_G0293958	-5.65758	6.33704	1	2	1	1.00503		Y3958_DICDI Reviewed; 1592 AA.	Dictyostelium discoideum (Slime mold).	Eukaryota; Amoebozoa; Mycetozoa; Dictyosteliida; Dictyostelium.	44689	ddi:DDB_G0293958
	P02887	dscC-1	Discoidin-1 subunit B/C	-24.2558	6.33398	2	4	2	11.8577		DIS1B_DICDI Reviewed; 253 AA.	Dictyostelium discoideum (Slime mold).	Eukaryota; Amoebozoa; Mycetozoa; Dictyosteliida; Dictyostelium.	44689	ddi:DDB_G0273065
	Q54ER7	cct7	T-complex protein 1 subunit eta	-9.18709	6.33363	1	2	2	2.52252		TCPH_DICDI Reviewed; 555 AA.	Dictyostelium discoideum (Slime mold).	Eukaryota; Amoebozoa; Mycetozoa; Dictyosteliida; Dictyostelium.	44689	ddi:DDB_G0291225
	Q23864		Molecular chaperone Dd-TCP1	-9.18709	6.33363	1	2	2	3.8674		Q23864_DICDI Unreviewed; 362 AA.	Dictyostelium discoideum (Slime mold).	Eukaryota; Amoebozoa; Mycetozoa; Dictyosteliida; Dictyostelium.	44689
	Q54QI4	hgd	Homogentisate 1,2-dioxygenase	-13.4311	6.33287	2	4	2	5.78704		HGD_DICDI Reviewed; 432 AA.	Dictyostelium discoideum (Slime mold).	Eukaryota; Amoebozoa; Mycetozoa; Dictyosteliida; Dictyostelium.	44689	ddi:DDB_G0283765
	Q54XP5	DDB0206215	Uncharacterized protein	-4.18209	6.32972	1	1	1	6.77686		Q54XP5_DICDI Unreviewed; 605 AA.	Dictyostelium discoideum (Slime mold).	Eukaryota; Amoebozoa; Mycetozoa; Dictyosteliida; Dictyostelium.	44689	ddi:DDB_G0278817
	Q54HA8	DDB0188475	Uncharacterized protein	-10.1308	6.32924	1	2	2	6.0241		Q54HA8_DICDI Unreviewed; 498 AA.	Dictyostelium discoideum (Slime mold).	Eukaryota; Amoebozoa; Mycetozoa; Dictyosteliida; Dictyostelium.	44689	ddi:DDB_G0289585
	Q55EZ4	ints3	Integrator complex subunit 3 homolog	-8.5057	6.3291	1	2	1	0.855263		INT3_DICDI Reviewed; 1520 AA.	Dictyostelium discoideum (Slime mold).	Eukaryota; Amoebozoa; Mycetozoa; Dictyosteliida; Dictyostelium.	44689	ddi:DDB_G0268706
	Q54FI6	DDB0189106	Uncharacterized protein	-9.49654	6.32894	2	3	3	5.79345		Q54FI6_DICDI Unreviewed; 397 AA.	Dictyostelium discoideum (Slime mold).	Eukaryota; Amoebozoa; Mycetozoa; Dictyosteliida; Dictyostelium.	44689	ddi:DDB_G0290821
	P54676	pikE	Phosphatidylinositol 3-kinase VPS34-like	-11.1736	6.32736	1	2	2	2.45098		PI3K4_DICDI Reviewed; 816 AA.	Dictyostelium discoideum (Slime mold).	Eukaryota; Amoebozoa; Mycetozoa; Dictyosteliida; Dictyostelium.	44689	ddi:DDB_G0289601
	Q555A3	DDB0203193	Carbonic anhydrase	-19.5937	6.32733	1	4	4	5.10949		Q555A3_DICDI Unreviewed; 274 AA.	Dictyostelium discoideum (Slime mold).	Eukaryota; Amoebozoa; Mycetozoa; Dictyosteliida; Dictyostelium.	44689	ddi:DDB_G0274643
	Q1ZXH9	cyp51	Probable lanosterol 14-alpha demethylase	-13.8854	6.32669	2	3	3	5.15021		CP51_DICDI Reviewed; 466 AA.	Dictyostelium discoideum (Slime mold).	Eukaryota; Amoebozoa; Mycetozoa; Dictyosteliida; Dictyostelium.	44689	ddi:DDB_G0279403
	Q54J12	DDB0187912	Uncharacterized protein	-11.4387	6.32651	1	2	2	2.55009		Q54J12_DICDI Unreviewed; 549 AA.	Dictyostelium discoideum (Slime mold).	Eukaryota; Amoebozoa; Mycetozoa; Dictyosteliida; Dictyostelium.	44689	ddi:DDB_G0288381
	Q54Q53	cyp519B1	Probable cytochrome P450 519B1	-8.35623	6.32614	1	2	2	3.33988		C519B_DICDI Reviewed; 509 AA.	Dictyostelium discoideum (Slime mold).	Eukaryota; Amoebozoa; Mycetozoa; Dictyosteliida; Dictyostelium.	44689	ddi:DDB_G0284089
	Q54TC2	adh5	Alcohol dehydrogenase class-3	-8.80027	6.32011	1	2	2	6.59631		ADHX_DICDI Reviewed; 379 AA.	Dictyostelium discoideum (Slime mold).	Eukaryota; Amoebozoa; Mycetozoa; Dictyosteliida; Dictyostelium.	44689	ddi:DDB_G0281865
	Q54KU5	pks24	Probable polyketide synthase 24	-4.20344	6.31918	1	1	1	0.890328		PKS24_DICDI Reviewed; 2471 AA.	Dictyostelium discoideum (Slime mold).	Eukaryota; Amoebozoa; Mycetozoa; Dictyosteliida; Dictyostelium.	44689	ddi:DDB_G0287119
	Q54FM6	DDB_G0290753	C2 domain-containing protein DDB_G0290753	-10.0986	6.31903	1	2	1	10.2564		Y0753_DICDI Reviewed; 195 AA.	Dictyostelium discoideum (Slime mold).	Eukaryota; Amoebozoa; Mycetozoa; Dictyosteliida; Dictyostelium.	44689	ddi:DDB_G0290753
	Q54ZF9	DDB0217992	Uncharacterized protein	-7.89624	6.31857	1	2	1	2.26074		Q54ZF9_DICDI Unreviewed; 1327 AA.	Dictyostelium discoideum (Slime mold).	Eukaryota; Amoebozoa; Mycetozoa; Dictyosteliida; Dictyostelium.	44689	ddi:DDB_G0277639
	Q54YC9	DDB0205357	Uncharacterized protein	-7.66528	6.31697	1	2	1	1.56794		Q54YC9_DICDI Unreviewed; 1148 AA.	Dictyostelium discoideum (Slime mold).	Eukaryota; Amoebozoa; Mycetozoa; Dictyosteliida; Dictyostelium.	44689	ddi:DDB_G0278301
	Q86AT9	dhkI-1	Hybrid signal transduction histidine kinase I	-8.18675	6.3079	1	1	1	1.6129		DHKI_DICDI Reviewed; 1736 AA.	Dictyostelium discoideum (Slime mold).	Eukaryota; Amoebozoa; Mycetozoa; Dictyosteliida; Dictyostelium.	44689	ddi:DDB_G0273475
	C7FZY8	dhkI-2	Histidine kinase	-8.18675	6.3079	1	1	1	1.61663		C7FZY8_DICDI Unreviewed; 1732 AA.	Dictyostelium discoideum (Slime mold).	Eukaryota; Amoebozoa; Mycetozoa; Dictyosteliida; Dictyostelium.	44689	ddi:DDB_G0295835
	Q55GN6	DDB_G0267588	Probable phosphatidylinositol phosphate kinase DDB_G0267588	-4.46574	6.30731	1	1	1	3.47705		Y7588_DICDI Reviewed; 719 AA.	Dictyostelium discoideum (Slime mold).	Eukaryota; Amoebozoa; Mycetozoa; Dictyosteliida; Dictyostelium.	44689	ddi:DDB_G0267588
	Q54WX2	DDB_G0279347	Uncharacterized protein	-9.02526	6.30564	1	2	1	1.0211		Q54WX2_DICDI Unreviewed; 1469 AA.	Dictyostelium discoideum (Slime mold).	Eukaryota; Amoebozoa; Mycetozoa; Dictyosteliida; Dictyostelium.	44689	ddi:DDB_G0279347
	Q54EN2	DDB0183891	Uncharacterized protein	-6.88026	6.30512	1	2	2	0.938967		Q54EN2_DICDI Unreviewed; 1278 AA.	Dictyostelium discoideum (Slime mold).	Eukaryota; Amoebozoa; Mycetozoa; Dictyosteliida; Dictyostelium.	44689	ddi:DDB_G0291438
	B0G163	exoc5	Exocyst complex component 5	-10.8539	6.3042	1	2	1	1.32924		EXOC5_DICDI Reviewed; 978 AA.	Dictyostelium discoideum (Slime mold).	Eukaryota; Amoebozoa; Mycetozoa; Dictyosteliida; Dictyostelium.	44689	ddi:DDB_G0287881
	Q54F86	DDB0189210	Uncharacterized protein	-10.4437	6.30378	1	2	1	2.36626		Q54F86_DICDI Unreviewed; 972 AA.	Dictyostelium discoideum (Slime mold).	Eukaryota; Amoebozoa; Mycetozoa; Dictyosteliida; Dictyostelium.	44689	ddi:DDB_G0291011
	Q54VQ7	hdaC	Type-2 histone deacetylase 2	-7.48075	6.30253	1	1	1	1.17371		HDA22_DICDI Reviewed; 1704 AA.	Dictyostelium discoideum (Slime mold).	Eukaryota; Amoebozoa; Mycetozoa; Dictyosteliida; Dictyostelium.	44689	ddi:DDB_G0280195
	Q54VX4	mcfJ	Mitochondrial substrate carrier family protein J	-9.88606	6.30171	1	2	2	10.7246		MCFJ_DICDI Reviewed; 345 AA.	Dictyostelium discoideum (Slime mold).	Eukaryota; Amoebozoa; Mycetozoa; Dictyosteliida; Dictyostelium.	44689	ddi:DDB_G0280083
	Q556J8	ap3b-1	AP-3 complex subunit beta	-11.1487	6.30055	1	2	2	1.17329		AP3B_DICDI Reviewed; 1108 AA.	Dictyostelium discoideum (Slime mold).	Eukaryota; Amoebozoa; Mycetozoa; Dictyosteliida; Dictyostelium.	44689	ddi:DDB_G0272578
	Q869L3	mdn1	Midasin	-9.62383	6.29752	1	2	2	0.288136		MDN1_DICDI Reviewed; 5900 AA.	Dictyostelium discoideum (Slime mold).	Eukaryota; Amoebozoa; Mycetozoa; Dictyosteliida; Dictyostelium.	44689	ddi:DDB_G0295765
	Q552Q7	pds5	Sister chromatid cohesion protein PDS5 homolog	-11.1717	6.29442	1	2	2	0.965517		PDS5_DICDI Reviewed; 1450 AA.	Dictyostelium discoideum (Slime mold).	Eukaryota; Amoebozoa; Mycetozoa; Dictyosteliida; Dictyostelium.	44689	ddi:DDB_G0275929
	C7G036	DDB_G0285243	Uncharacterized protein	-9.82961	6.29439	1	1	1	1.35331		C7G036_DICDI Unreviewed; 2069 AA.	Dictyostelium discoideum (Slime mold).	Eukaryota; Amoebozoa; Mycetozoa; Dictyosteliida; Dictyostelium.	44689	ddi:DDB_G0285243
	Q54EN4	pdi2	Protein disulfide-isomerase 2	-16.8446	6.29164	2	4	2	6.62768		PDI2_DICDI Reviewed; 513 AA.	Dictyostelium discoideum (Slime mold).	Eukaryota; Amoebozoa; Mycetozoa; Dictyosteliida; Dictyostelium.	44689	ddi:DDB_G0291434
	Q55EG1	DDB0202368	Uncharacterized protein	-7.8612	6.28911	1	1	1	1.48992		Q55EG1_DICDI Unreviewed; 1141 AA.	Dictyostelium discoideum (Slime mold).	Eukaryota; Amoebozoa; Mycetozoa; Dictyosteliida; Dictyostelium.	44689	ddi:DDB_G0269032
	Q86HW7	nutf2	Nuclear transport factor 2	-16.1453	6.28888	2	3	2	24.4094		NTF2_DICDI Reviewed; 127 AA.	Dictyostelium discoideum (Slime mold).	Eukaryota; Amoebozoa; Mycetozoa; Dictyosteliida; Dictyostelium.	44689	ddi:DDB_G0276425
	P46794	cysB	Cystathionine beta-synthase	-20.8058	6.28611	1	4	3	3.61446		CBS_DICDI Reviewed; 498 AA.	Dictyostelium discoideum (Slime mold).	Eukaryota; Amoebozoa; Mycetozoa; Dictyosteliida; Dictyostelium.	44689	ddi:DDB_G0267386
	Q54IF4	DDB0219384	Uncharacterized protein	-4.63625	6.28591	1	1	1	3.90708		Q54IF4_DICDI Unreviewed; 947 AA.	Dictyostelium discoideum (Slime mold).	Eukaryota; Amoebozoa; Mycetozoa; Dictyosteliida; Dictyostelium.	44689	ddi:DDB_G0288867
	Q54Y32	mpl3	MAP kinase phosphatase with leucine-rich repeats protein 3	-9.84812	6.28362	1	1	1	2.80374		MPL3_DICDI Reviewed; 856 AA.	Dictyostelium discoideum (Slime mold).	Eukaryota; Amoebozoa; Mycetozoa; Dictyosteliida; Dictyostelium.	44689	ddi:DDB_G0278445
	Q556G1	ORFNames=DDB0167945, DDB0217455	Uncharacterized protein	-9.79075	6.28164	1	2	1	5		Q556G1_DICDI Unreviewed; 340 AA.	Dictyostelium discoideum (Slime mold).	Eukaryota; Amoebozoa; Mycetozoa; Dictyosteliida; Dictyostelium.	44689	ddi:DDB_G0272628
	Q1ZXD3	psmD3	26S proteasome non-ATPase regulatory subunit 3	-20.5445	6.28042	2	3	2	6.54762		PSMD3_DICDI Reviewed; 504 AA.	Dictyostelium discoideum (Slime mold).	Eukaryota; Amoebozoa; Mycetozoa; Dictyosteliida; Dictyostelium.	44689	ddi:DDB_G0288621
	Q54WB8	DDB_G0279765	Putative uncharacterized protein DDB_G0279765	-7.90728	6.27845	1	1	1	3.80368		Y6021_DICDI Reviewed; 815 AA.	Dictyostelium discoideum (Slime mold).	Eukaryota; Amoebozoa; Mycetozoa; Dictyosteliida; Dictyostelium.	44689	ddi:DDB_G0279765
	Q54UZ8	DDB0220644	CHD gene family protein containing chromodomain, helicase domain, and DNA-binding domain	-9.23588	6.27504	1	2	1	1.1378		Q54UZ8_DICDI Unreviewed; 2373 AA.	Dictyostelium discoideum (Slime mold).	Eukaryota; Amoebozoa; Mycetozoa; Dictyosteliida; Dictyostelium.	44689	ddi:DDB_G0280705
	Q55BZ4	pctA	Ethanolamine-phosphate cytidylyltransferase	-9.13168	6.27337	1	2	1	4.16667		PCY2_DICDI Reviewed; 360 AA.	Dictyostelium discoideum (Slime mold).	Eukaryota; Amoebozoa; Mycetozoa; Dictyosteliida; Dictyostelium.	44689	ddi:DDB_G0270298
	Q54ZE0	DDB0218003	Uncharacterized protein	-9.02626	6.26577	1	2	1	1.06082		Q54ZE0_DICDI Unreviewed; 1414 AA.	Dictyostelium discoideum (Slime mold).	Eukaryota; Amoebozoa; Mycetozoa; Dictyosteliida; Dictyostelium.	44689	ddi:DDB_G0277661
	Q54ZF5	DDB0217995	Uncharacterized protein	-9.02626	6.26577	1	2	1	1.15652		Q54ZF5_DICDI Unreviewed; 1297 AA.	Dictyostelium discoideum (Slime mold).	Eukaryota; Amoebozoa; Mycetozoa; Dictyosteliida; Dictyostelium.	44689	ddi:DDB_G0277645
	Q54ZF7	DDB0217994	Uncharacterized protein	-9.02626	6.26577	1	2	1	1.15473		Q54ZF7_DICDI Unreviewed; 1299 AA.	Dictyostelium discoideum (Slime mold).	Eukaryota; Amoebozoa; Mycetozoa; Dictyosteliida; Dictyostelium.	44689	ddi:DDB_G0277643
	Q7KWY8	DDB0169295	Uncharacterized protein	-9.02626	6.26577	1	2	1	3.47222		Q7KWY8_DICDI Unreviewed; 432 AA.	Dictyostelium discoideum (Slime mold).	Eukaryota; Amoebozoa; Mycetozoa; Dictyosteliida; Dictyostelium.	44689	ddi:DDB_G0277579
	Q8T250	DDB0169302	Uncharacterized protein	-9.02626	6.26577	1	2	1	1.21457		Q8T250_DICDI Unreviewed; 1235 AA.	Dictyostelium discoideum (Slime mold).	Eukaryota; Amoebozoa; Mycetozoa; Dictyosteliida; Dictyostelium.	44689	ddi:DDB_G0277585
	Q55AG0	DDB0203639	Uncharacterized protein	-4.92975	6.26531	1	1	1	3.09381		Q55AG0_DICDI Unreviewed; 1002 AA.	Dictyostelium discoideum (Slime mold).	Eukaryota; Amoebozoa; Mycetozoa; Dictyosteliida; Dictyostelium.	44689	ddi:DDB_G0271926
	Q54YW8	polr2h	DNA-directed RNA polymerases I, II, and III subunit rpabc3	-9.49618	6.26014	1	2	2	19.0141		RPAB3_DICDI Reviewed; 142 AA.	Dictyostelium discoideum (Slime mold).	Eukaryota; Amoebozoa; Mycetozoa; Dictyosteliida; Dictyostelium.	44689	ddi:DDB_G0278039
	Q559Z4	ndufa5	Probable NADH dehydrogenase [ubiquinone] 1 alpha subcomplex subunit 5	-10.2139	6.25981	1	2	1	11.9658		NDUA5_DICDI Reviewed; 117 AA.	Dictyostelium discoideum (Slime mold).	Eukaryota; Amoebozoa; Mycetozoa; Dictyosteliida; Dictyostelium.	44689	ddi:DDB_G0272394
	Q55DR9	DDB0190352	Uncharacterized protein	-5.1292	6.25328	1	1	1	1.43416		Q55DR9_DICDI Unreviewed; 1534 AA.	Dictyostelium discoideum (Slime mold).	Eukaryota; Amoebozoa; Mycetozoa; Dictyosteliida; Dictyostelium.	44689	ddi:DDB_G0269554
	Q54X03	pmmA	Phosphomannomutase 1	-4.31105	6.25194	1	1	1	6.82731		PMM1_DICDI Reviewed; 249 AA.	Dictyostelium discoideum (Slime mold).	Eukaryota; Amoebozoa; Mycetozoa; Dictyosteliida; Dictyostelium.	44689	ddi:DDB_G0279289
	Q54EL0	DDB0183910	Uncharacterized protein	-9.01674	6.24993	1	2	2	1.23131		Q54EL0_DICDI Unreviewed; 1137 AA.	Dictyostelium discoideum (Slime mold).	Eukaryota; Amoebozoa; Mycetozoa; Dictyosteliida; Dictyostelium.	44689	ddi:DDB_G0291464
	Q552W4	DDB0202463	Uncharacterized protein	-4.35207	6.24967	1	1	1	2.74368		Q552W4_DICDI Unreviewed; 1385 AA.	Dictyostelium discoideum (Slime mold).	Eukaryota; Amoebozoa; Mycetozoa; Dictyosteliida; Dictyostelium.	44689	ddi:DDB_G0275731
	Q95ZG5	DrnA	Putative RNase III	-4.32145	6.24421	1	1	1	1.66251		Q95ZG5_DICDI Unreviewed; 1203 AA.	Dictyostelium discoideum (Slime mold).	Eukaryota; Amoebozoa; Mycetozoa; Dictyosteliida; Dictyostelium.	44689	ddi:DDB_G0273051
	Q54CR8	mobB	MOB kinase activator-like 1 homolog B	-5.39642	6.24327	1	1	1	5.55556		MOB1B_DICDI Reviewed; 216 AA.	Dictyostelium discoideum (Slime mold).	Eukaryota; Amoebozoa; Mycetozoa; Dictyosteliida; Dictyostelium.	44689	ddi:DDB_G0292758
	Q54SL5	DDB0204210	Uncharacterized protein	-7.6222	6.24118	1	2	2	1.27724		Q54SL5_DICDI Unreviewed; 1331 AA.	Dictyostelium discoideum (Slime mold).	Eukaryota; Amoebozoa; Mycetozoa; Dictyosteliida; Dictyostelium.	44689	ddi:DDB_G0282397
	B0G187	DDB_G0295705	Uncharacterized protein	-4.78125	6.24105	1	1	1	1.92555		B0G187_DICDI Unreviewed; 779 AA.	Dictyostelium discoideum (Slime mold).	Eukaryota; Amoebozoa; Mycetozoa; Dictyosteliida; Dictyostelium.	44689	ddi:DDB_G0295705
	Q54KR1	cysS	Cysteine--tRNA ligase, cytoplasmic	-8.49968	6.24079	1	2	2	1.66667		SYCC_DICDI Reviewed; 660 AA.	Dictyostelium discoideum (Slime mold).	Eukaryota; Amoebozoa; Mycetozoa; Dictyosteliida; Dictyostelium.	44689	ddi:DDB_G0287159
	Q54PX1	DDB0229917	AAA ATPase domain-containing protein	-4.36752	6.24072	1	1	1	1.43979		Q54PX1_DICDI Unreviewed; 764 AA.	Dictyostelium discoideum (Slime mold).	Eukaryota; Amoebozoa; Mycetozoa; Dictyosteliida; Dictyostelium.	44689	ddi:DDB_G0284249
	Q54LW8	DDB0218808	Uncharacterized protein	-9.80263	6.24009	1	2	2	0.909642		Q54LW8_DICDI Unreviewed; 1649 AA.	Dictyostelium discoideum (Slime mold).	Eukaryota; Amoebozoa; Mycetozoa; Dictyosteliida; Dictyostelium.	44689	ddi:DDB_G0286459
	Q54CH3	DDB0191697	Uncharacterized protein	-4.1694	6.23638	1	1	1	6.62252		Q54CH3_DICDI Unreviewed; 453 AA.	Dictyostelium discoideum (Slime mold).	Eukaryota; Amoebozoa; Mycetozoa; Dictyosteliida; Dictyostelium.	44689	ddi:DDB_G0292920
	Q6S004	kif6	Kinesin-related protein 6	-8.38421	6.23606	1	1	1	1.5534		KIF6_DICDI Reviewed; 1030 AA.	Dictyostelium discoideum (Slime mold).	Eukaryota; Amoebozoa; Mycetozoa; Dictyosteliida; Dictyostelium.	44689	ddi:DDB_G0267404
	Q54VK3	DDB_G0280285	Integrator complex subunit 8-like protein	-5.94592	6.23387	1	1	1	12.1212		INT8_DICDI Reviewed; 198 AA.	Dictyostelium discoideum (Slime mold).	Eukaryota; Amoebozoa; Mycetozoa; Dictyosteliida; Dictyostelium.	44689	ddi:DDB_G0280285
	Q869X7	DDB_G0275159	Histone acetyltransferase type B catalytic subunit DDB_G0275159	-10.4071	6.22985	1	1	1	4.50644		HAT12_DICDI Reviewed; 466 AA.	Dictyostelium discoideum (Slime mold).	Eukaryota; Amoebozoa; Mycetozoa; Dictyosteliida; Dictyostelium.	44689	ddi:DDB_G0275159
[truncated: 174 more rows]

## Sheet: amoebae infected with wild type
	Protein Name	gene name	description	E-value	Intensity	Peptides	Identifications	Spectral Counts	Coverage (%)	Locus tags	up_id	up_os	up_oc	ncbi_taxid	up_kegg
[truncated: 2,119 more rows]

## Sheet: amoebae infected with Δppk
	Protein Name	gene name	description	E-value	Intensity	Peptides	Identifications	Spectral Counts	Coverage (%)	Locus tags	up_id	up_os	up_oc	ncbi_taxid	up_kegg
[truncated: 2,196 more rows]

[truncated: 3 more sheets: Uninfected PANTHER annotation, WT PANTHER annotation, Δppk PANTHER annotation]
