# Supplementary material for: Inorganic Polyphosphate Is Essential for Salmonella Typhimurium Virulence and Survival in Dictyostelium discoideum
Source: Front Cell Infect Microbiol. 2018 Jan 30;8:8. doi: 10.3389/fcimb.2018.00008 (PMC5797601; doi:10.3389/fcimb.2018.00008)
Supplement: Table S2 — Proteins found exclusively or enriched in a given experimental condition, classified according to COG categories. [file DataSheet2.XLSX]

## Sheet: WT_eggNOG
UniProt Code	COG categories		Proteins			COG catogories	Number of proteins
O96626	A		Total	928		A	17
Q54QY2	A		Not redundant	842		B	24
P54674	BDLTU		Assigned	665		C	25
Q54ER4	BDLTU		% Assigned	78.98		D	34
Q54F55	BDLTU					E	23
Q54UU9	BDLTU					F	19
Q55FX5	BDLTU					G	25
Q55C32	BK					H	18
Q54X15	BQ					I	26
Q54C70	C					J	50
Q54I90	C					K	34
Q54TR7	C					L	38
Q54WJ9	C					M	22
Q55AH5	C					N	13
Q55AI5	C					O	42
Q6TU48	C					P	58
Q54QR0	D					Q	278
Q54VD6	D					R	12
Q54LX0	DTZ					S	179
Q8IS20	DZ					T	47
Q54EY7	E					U	34
Q54JL3	E					V	13
Q54JL3	E					W	13
Q54MJ7	E					X	17
Q54P92	E					Y	10
Q54P92	E					Z	26
Q54U01	E
Q54X04	E
Q5V9F0	E
P20425	F
Q54BK9	F
Q54G53	F
Q54LQ6	F
Q54XU8	F
Q23892	G
Q54TE6	G
Q54TY9	G
Q54X11	G
Q1ZXI0	H
Q54Y51	H
B0G110	I
Q54E48	I
Q54N49	I
Q54R47	I
Q559Z4	I
Q55CD5	I
Q54P79	IQ
P13023	J
Q54E20	J
Q54EV5	J
Q54HG8	J
Q54HJ2	J
Q54I41	J
Q54I78	J
Q54MT0	J
Q54NX0	J
Q54PH8	J
Q54R90	J
Q54TD8	J
Q54UD0	J
Q54WL9	J
Q54WM4	J
Q54XE6	J
Q54Y41	J
Q54YJ6	J
Q54ZY3	J
Q55BS9	J
Q55C99	J
Q55D12	J
Q86KZ5	J
Q54MN2	K
Q54ND1	K
Q54P49	K
Q54U46	K
Q54U49	K
Q54YW8	K
Q55A48	K
Q55DJ5	K
Q86JI9	K
Q86JM3	K
Q94486	K
Q54CD8	L
Q54CS9	L
Q54CW7	L
Q54IV3	L
Q54M42	L
Q54MH9	L
Q54MH9	L
Q54MM7	L
Q54NJ4	L
Q54NM0	L
Q869Z1	L
Q86IE2	L
Q54J42	M
Q54Q41	M
B0G126	O
P02769	O
P54201	O
Q54BW3	O
Q54E53	O
Q54FX4	O
Q54G21	O
Q54G77	O
Q54J97	O
Q54K33	O
Q54KR6	O
Q54NH1	O
Q54P29	O
Q54P95	O
Q54Q31	O
Q54TD3	O
Q54U33	O
Q54XG4	O
Q54XM7	O
Q54YN2	O
Q553F3	O
Q55BM4	O
Q55DY7	O
Q55EK0	O
Q55G04	O
Q75JE1	O
Q869Q9	O
Q869S8	O
Q869Z0	O
Q54BY8	OU
Q54F74	P
Q54F74	P
Q54G70	P
Q54ZW2	P
Q555A3	P
Q55F34	P
Q55FK8	P
Q8T662	P
Q54FC8	Q
Q54FC8	Q
Q54FN2	Q
Q54FN2	Q
Q54FN7	Q
Q54FQ1	Q
Q54FQ2	Q
Q54FQ3	Q
Q54FQ3	Q
Q54KU3	Q
Q54MJ5	Q
Q552J4	Q
Q558W4	Q
Q558Y6	Q
Q55CD8	Q
Q55CY3	Q
Q55DM7	Q
B0G120	S
C7G005	S
C7G028	S
P16051	S
P32252	S
P34045	S
P34142	S
P36412	S
Q1ZXC2	S
Q1ZXQ8	S
Q54B12	S
Q54B60	S
Q54BB9	S
Q54BM8	S
Q54BQ9	S
Q54BR4	S
Q54C27	S
Q54CA6	S
Q54CD7	S
Q54CT3	S
Q54D03	S
Q54DB7	S
Q54DB9	S
Q54DS1	S
Q54E03	S
Q54E07	S
Q54E11	S
Q54E15	S
Q54E37	S
Q54EA8	S
Q54EB6	S
Q54EH3	S
Q54EY3	S
Q54EY5	S
Q54F12	S
Q54F69	S
Q54FI5	S
Q54FI6	S
Q54FJ5	S
Q54FM6	S
Q54G73	S
Q54G88	S
Q54H27	S
Q54HK5	S
Q54HV0	S
Q54I22	S
Q54IQ3	S
Q54JJ5	S
Q54JN1	S
Q54JQ9	S
Q54JS1	S
Q54K74	S
Q54KA7	S
Q54KA7	S
Q54KF1	S
Q54KH8	S
Q54KV6	S
Q54LL8	S
Q54LM8	S
Q54LV5	S
Q54MA7	S
Q54MG4	S
Q54MH8	S
Q54MI6	S
Q54MQ2	S
Q54MR1	S
Q54NC0	S
Q54NE2	S
Q54NE4	S
Q54NK8	S
Q54NT1	S
Q54PD4	S
Q54PG9	S
Q54PK0	S
Q54PL1	S
Q54QA1	S
Q54R74	S
Q54RA4	S
Q54RK7	S
Q54RS9	S
Q54RX1	S
Q54SH7	S
Q54SM4	S
Q54TB6	S
Q54TB8	S
Q54TH9	S
Q54TQ1	S
Q54TS3	S
Q54TU6	S
Q54U63	S
Q54U74	S
Q54U95	S
Q54UA7	S
Q54VF4	S
Q54VG1	S
Q54VS7	S
Q54VT5	S
Q54VX4	S
Q54VY7	S
Q54W46	S
Q54W81	S
Q54W82	S
Q54WF1	S
Q54WI8	S
Q54WN5	S
Q54WW0	S
Q54X10	S
Q54X23	S
Q54X41	S
Q54X83	S
Q54XB9	S
Q54XH8	S
Q54Y95	S
Q54YC1	S
Q54YS4	S
Q54Z21	S
Q54Z90	S
Q54ZS8	S
Q550L0	S
Q551S4	S
Q551W1	S
Q551Z5	S
Q552B8	S
Q552D1	S
Q552K3	S
Q552Y2	S
Q553S0	S
Q553T2	S
Q555X3	S
Q555X4	S
Q555Z2	S
Q556Y0	S
Q556Y3	S
Q559F5	S
Q559N8	S
Q559X6	S
Q55A74	S
Q55AI4	S
Q55AN8	S
Q55BM8	S
Q55BP2	S
Q55CL5	S
Q55D63	S
Q55DE2	S
Q55EE8	S
Q55EN3	S
Q55FK4	S
Q55FN8	S
Q55FP0	S
Q55FU7	S
Q55G75	S
Q55GC9	S
Q55GP7	S
Q76P23	S
Q7KWM2	S
Q7YXU4	S
Q869L3	S
Q869T1	S
Q86HW2	S
Q86IV5	S
Q86JF2	S
Q86KZ6	S
Q86L43	S
Q8MML5	S
Q8T197	S
Q94489	S
Q9GSG9	S
Q9Y1H7	S
B0G126	T
P05987	T
P34122	T
Q1ZXN6	T
Q1ZXR2	T
Q54C38	T
Q54DC8	T
Q54DK7	T
Q54ND2	T
Q54Q99	T
Q54R95	T
Q54RD6	T
Q54SG9	T
Q54T01	T
Q54U31	T
Q54XA7	T
Q54XL6	T
Q54Y47	T
Q55C81	T
Q55CY9	T
Q55E26	T
Q55FJ6	T
Q86G47	T
Q8IS12	T
Q8IS19	T
Q8IS20	T
Q8SSV3	T
Q9UA14	T
Q9Y0A6	T
Q9Y0B7	T
Q54BN0	U
Q54BP6	U
Q54EH1	U
Q54GT9	U
Q54HD4	U
Q54HL0	U
Q54LN2	U
Q54Q97	U
Q54SZ9	U
Q54T59	U
Q54XK2	U
Q54Y47	U
Q553M5	U
Q55B11	U
Q75K18	U
Q55DA7	V
P22467	Z
P34109	Z
Q1ZXJ2	Z
Q54PQ2	Z
Q54XA7	Z
Q54Z13	Z
Q55FS4	Z
Q9NGQ2	Z
C7G050	T
O15706	U
O15738	S
O15819	B
O15917	T
O15917	U
O76173	U
O76856	O
O77033	K
O77203	D
O96624	Z
O96759	C
O97470	C
P02889	O
P07829	Z
P0DJ26	Z
P0DJ27	Z
P13833	T
P16168	J
P19198	T
P20790	U
P24639	U
P26199	Z
P26200	Z
P29447	O
P32255	Z
P32256	Z
P34119	O
P34141	U
P34143	U
P34145	Z
P34146	Z
P34147	Z
P34149	Z
P36415	O
P36418	Z
P42521	F
P42525	T
P46793	J
P46794	E
P46800	T
P54644	T
P54648	C
P54657	T
P54686	Z
Q1ZXD3	O
Q1ZXH8	T
Q1ZXH8	Z
Q1ZXH9	Q
Q1ZXQ4	I
Q23862	Z
Q23919	G
Q23921	T
Q54B14	O
Q54B49	I
Q54B67	C
Q54B68	E
Q54BF6	C
Q54BK2	T
Q54C28	L
Q54C42	J
Q54C73	O
Q54C92	OT
Q54CI4	K
Q54CP2	I
Q54CR8	D
Q54CU4	M
Q54CW1	Z
Q54D07	C
Q54D26	K
Q54D26	Z
Q54D63	J
Q54D66	O
Q54DA7	U
Q54DF1	C
Q54DF9	H
Q54DK1	C
Q54DR1	I
Q54DZ8	BD
Q54E24	J
Q54E36	U
Q54E42	L
Q54E42	M
Q54E45	S
Q54E73	GM
Q54EF2	KOT
Q54EG3	J
Q54F16	O
Q54F26	S
Q54FL9	U
Q54G06	E
Q54G57	A
Q54GH3	U
Q54GK6	J
Q54GN5	G
Q54GN9	J
Q54GR0	J
Q54GX7	Z
Q54GY0	G
Q54H30	Z
Q54HB2	J
Q54HF0	Z
Q54HG9	O
Q54HP3	T
Q54HT3	J
Q54I10	C
Q54I64	T
Q54I98	I
Q54IJ3	E
Q54IK1	T
Q54IK3	O
Q54IZ9	K
Q54J47	H
Q54J66	J
Q54J69	J
Q54JD9	C
Q54JE3	J
Q54JE4	G
Q54JJ7	L
Q54JY6	F
Q54K39	M
Q54K47	L
Q54KI4	TU
Q54KJ2	S
Q54KS8	J
Q54KT1	C
Q54L07	S
Q54L26	A
Q54LB8	U
Q54LG3	GI
Q54LG7	A
Q54LJ4	L
Q54LJ4	O
Q54LV8	J
Q54LY4	L
Q54LZ3	O
Q54M58	G
Q54MB4	E
Q54MF3	T
Q54MG6	J
Q54ML1	H
Q54MP0	T
Q54MY9	T
Q54N17	J
Q54N35	G
Q54NG9	E
Q54NM9	O
Q54NW9	C
Q54NZ5	D
Q54P14	S
Q54P24	T
Q54P24	U
Q54P77	I
Q54P78	I
Q54PM7	G
Q54PR9	I
Q54PV8	C
Q54PW5	J
Q54PX0	T
Q54Q51	J
Q54QZ5	G
Q54R55	O
Q54RI9	J
Q54RX9	U
Q54S43	K
Q54S90	J
Q54SN3	I
Q54SQ0	O
Q54T47	TZ
Q54TH8	O
Q54TL8	J
Q54TM7	T
Q54U61	U
Q54UF7	E
Q54UH8	E
Q54UP4	G
Q54UU3	J
Q54UV2	S
Q54V68	O
Q54VF1	A
Q54VL5	F
Q54VM2	C
Q54VN3	G
Q54VQ7	B
Q54VR1	O
Q54W72	E
Q54WL7	I
Q54WU2	H
Q54WY2	UY
Q54X51	J
Q54XI2	L
Q54XI9	T
Q54XS2	C
Q54YD2	U
Q54YD4	J
Q54YP1	T
Q54ZP3	PT
Q550W7	J
Q550W7	O
Q551A9	S
Q551D4	T
Q551M2	J
Q552J0	O
Q552S7	E
Q553Q9	D
Q553R3	J
Q553S7	EI
Q553U6	Z
Q553W1	S
Q554S6	Z
Q555Q9	G
Q556J0	G
Q556J8	U
Q556Q0	O
Q556Y4	T
Q557G6	O
Q557Q0	O
Q558Z0	J
Q559Z0	C
Q55A19	J
Q55BA7	U
Q55BC8	S
Q55BD5	OT
Q55BJ9	P
Q55BK0	O
Q55C58	U
Q55CJ3	DT
Q55CY8	EO
Q55D66	O
Q55D67	P
Q55DB4	E
Q55DN6	I
Q55DZ2	O
Q55E13	S
Q55ET7	J
Q55EU6	Z
Q55FM5	K
Q55FW0	S
Q55G93	O
Q55GE2	C
Q55GK8	O
Q5FXM5	I
Q6TMK3	O
Q6XHA6	T
Q75JL7	E
Q75JL8	I
Q75JN6	C
Q75JQ1	J
Q75JQ9	L
Q75JR3	C
Q75JW6	S
Q75K16	K
Q7Z115	L
Q869X1	B
Q86A17	E
Q86A21	O
Q86A67	G
Q86A72	T
Q86A77	C
Q86A85	F
Q86A92	U
Q86AH5	M
Q86AS5	O
Q86AT8	T
Q86B20	J
Q86HX0	C
Q86I47	GM
Q86IL9	T
Q86K01	J
Q86K21	T
Q86K90	A
Q86KB1	K
Q86KI1	U
Q86KR5	J
Q86KU7	I
Q86L05	J
Q8I0H7	O
Q8I7C4	L
Q8I7C4	M
Q8I7C6	L
Q8MML6	C
Q8MMR8	J
Q8T131	EI
Q8T8P2	A
Q8WSV6	C
Q94465	H
Q94469	G
Q94498	E
Q95VZ3	N
Q964D8	E
Q9GPM4	G
Q9NCL7	IT
Q9U3X4	C

## Sheet: PPK_eggNOG
UniProt Code	COG categories		Proteins			COG catogories	Number of proteins
Q54QX0	A		Total	1270		A	24
Q55GD6	A		Not redundant	1129		B	43
Q55CS4	ADL		Assigned	895		C	46
Q54VX6	B		% Assigned	79.27		D	37
Q76NW2	B					E	44
P54674	BDLTU					F	29
P54676	BDLTU					G	34
O00780	C					H	27
P36413	C					I	40
P54642	C					J	73
Q54C70	C					K	41
Q54DP1	C					L	40
Q54GE6	C					M	31
Q54GL1	C					N	21
Q54TC2	C					O	53
Q54XM6	C					P	79
Q556G1	C					Q	363
Q556N9	C					R	19
Q55AH5	C					S	210
Q55CJ9	C					T	80
Q6TU48	C					U	44
Q869S7	C					V	17
Q869Z4	C					W	18
Q86L22	CI					X	27
Q55GA4	D					Y	15
Q8T2F3	D					Z	23
Q9GPZ7	D
Q54LX0	DTZ
Q55G87	DTZ
Q7Z2B8	DTZ
Q86IW7	DU
Q8T2A6	DZ
Q54BE7	E
Q54CQ0	E
Q54DA9	E
Q54DD3	E
Q54EY7	E
Q54HH2	E
Q54JL3	E
Q54JL3	E
Q54JP5	E
Q54JV8	E
Q54K68	E
Q54MJ7	E
Q54X04	E
Q557J8	E
Q559I6	E
Q55BI2	E
Q55CQ6	E
Q5V9F0	E
P20425	F
Q54BK9	F
Q54QU9	F
Q54R62	F
Q54V77	F
Q9GNF0	F
P22699	G
P90521	G
Q54MA4	G
Q54MD5	G
Q54SC9	G
Q54TE6	G
Q552S3	G
Q6RYT0	G
Q7KWW8	G
Q1ZXI0	H
Q54CY5	H
Q54IA7	H
Q54P93	H
Q54QG9	H
Q54S85	H
Q54Y51	H
Q55GH1	H
Q75JX0	H
Q1ZXJ3	I
Q54EU4	I
Q54F42	I
Q54N21	I
Q54N49	I
Q54PA2	I
Q54PC2	I
Q54PP1	I
Q54RL3	I
Q54SV5	I
Q54Z60	I
Q554Z5	I
Q55BV1	I
Q55CD5	I
Q6B516	I
Q86AD9	I
Q86JM5	I
Q86KF9	I
Q8T2J9	I
Q54P79	IQ
B0G0Z1	J
P22683	J
P22684	J
Q54BN4	J
Q54BQ2	J
Q54CA5	J
Q54CU6	J
Q54CY8	J
Q54E20	J
Q54HJ2	J
Q54JC1	J
Q54KI0	J
Q54KR1	J
Q54LA1	J
Q54MZ5	J
Q54NG2	J
Q54NX0	J
Q54PX9	J
Q54QM8	J
Q54R90	J
Q54ST0	J
Q54UD0	J
Q54WL9	J
Q54WM4	J
Q54X54	J
Q54YJ6	J
Q551A1	J
Q554U9	J
Q55BJ2	J
Q55C99	J
Q55CW0	J
Q55E94	J
Q55G71	J
Q55G92	J
Q869N9	J
Q86A79	J
Q86H43	J
Q86HF5	J
Q86KZ5	J
C7G081	K
P0CB66	K
Q54HB0	K
Q54K00	K
Q54NI7	K
Q54P04	K
Q54RM0	K
Q54TR8	K
Q54U46	K
Q54VB4	K
Q54VP8	K
Q54Y76	K
Q54YL9	K
Q55AA8	K
Q55BN0	K
Q55DJ5	K
Q86JM3	K
Q94486	K
Q95NZ8	K
Q54KN3	KT
P51173	L
Q54CD8	L
Q54LY5	L
Q54MA9	L
Q54MD4	L
Q54MH9	L
Q54MH9	L
Q54NJ4	L
Q54QA6	L
Q54R87	L
Q54WH0	L
Q54XN7	L
Q55BE3	L
Q55BM5	L
Q55CP6	L
Q55EG2	L
Q55EG2	L
Q86A24	L
P90522	M
Q553X7	M
Q7KWM5	M
B0G199	O
Q54BB6	O
Q54CL2	O
Q54DM4	O
Q54ES9	O
Q54EX7	O
Q54FX4	O
Q54G21	O
Q54G44	O
Q54G77	O
Q54GG5	O
Q54IQ2	O
Q54J97	O
Q54JB0	O
Q54K33	O
Q54M21	O
Q54N86	O
Q54NI1	O
Q54P29	O
Q54QI6	O
Q54QS2	O
Q54QZ3	O
Q54R25	O
Q54RS5	O
Q54SB7	O
Q54SR7	O
Q54SY2	O
Q54XV3	O
Q54YU7	O
Q55BI4	O
Q55BV5	O
Q55CM6	O
Q55DY7	O
Q55G04	O
Q55GJ6	O
Q55GT0	O
Q75JE1	O
Q75JM6	O
Q869Z0	O
Q86H62	O
Q86K32	O
Q86L04	O
Q8MUF9	O
Q94490	O
Q94503	O
Q54F74	P
Q54F74	P
Q54H87	P
Q54RQ1	P
Q76P11	P
Q86H52	P
Q95024	P
Q54FI3	Q
Q54FI3	Q
Q54FQ2	Q
Q54FQ3	Q
Q54FQ3	Q
Q54JJ9	Q
Q55CY3	Q
Q8T683	Q
B0G0Z3	S
B0G107	S
B0G120	S
B0M0P8	S
C7G005	S
C7G028	S
P16051	S
P34046	S
P42527	S
Q02158	S
Q1ZXD6	S
Q54BM8	S
Q54BW6	S
Q54C49	S
Q54CA8	S
Q54CB1	S
Q54CD7	S
Q54CK2	S
Q54CQ1	S
Q54CQ8	S
Q54CZ8	S
Q54D03	S
Q54D21	S
Q54D65	S
Q54DE4	S
Q54DJ0	S
Q54DV3	S
Q54EK0	S
Q54EN2	S
Q54EQ2	S
Q54ET0	S
Q54EU0	S
Q54EX6	S
Q54EY3	S
Q54F12	S
Q54F39	S
Q54FT2	S
Q54GD5	S
Q54GL1	S
Q54GP3	S
Q54GQ2	S
Q54H18	S
Q54JA0	S
Q54JB6	S
Q54JC2	S
Q54JM9	S
Q54JN5	S
Q54JS1	S
Q54K74	S
Q54K81	S
Q54LD6	S
Q54LN4	S
Q54MG1	S
Q54MG4	S
Q54MI6	S
Q54MV3	S
Q54N00	S
Q54N57	S
Q54N90	S
Q54NC0	S
Q54NK8	S
Q54NU1	S
Q54PB7	S
Q54PG1	S
Q54PK6	S
Q54PL3	S
Q54QP6	S
Q54QR3	S
Q54QR4	S
Q54QS9	S
Q54QX6	S
Q54R74	S
Q54RA4	S
Q54RP5	S
Q54RQ8	S
Q54RS9	S
Q54S39	S
Q54S52	S
Q54S82	S
Q54S93	S
Q54SA0	S
Q54T94	S
Q54TB8	S
Q54TD5	S
Q54TF2	S
Q54TK2	S
Q54TQ1	S
Q54TQ9	S
Q54UI5	S
Q54V47	S
Q54VC7	S
Q54VC8	S
Q54VL9	S
Q54VP0	S
Q54VX5	S
Q54W51	S
Q54W97	S
Q54WC8	S
Q54WI8	S
Q54WN5	S
Q54WP6	S
Q54WR5	S
Q54WU6	S
Q54WU7	S
Q54WW0	S
Q54X03	S
Q54X18	S
Q54X55	S
Q54XA6	S
Q54XY3	S
Q54Y32	S
Q54YA9	S
Q54YC9	S
Q54YR7	S
Q54YR8	S
Q54YU5	S
Q54YW1	S
Q54Z21	S
Q54Z23	S
Q54ZX6	S
Q550U9	S
Q550V0	S
Q552B8	S
Q552K3	S
Q552T7	S
Q553C0	S
Q553S0	S
Q555X4	S
Q556I7	S
Q556K7	S
Q556T7	S
Q556Y3	S
Q557J6	S
Q559N8	S
Q55A55	S
Q55A74	S
Q55AN8	S
Q55AS0	S
Q55BT0	S
Q55C68	S
Q55CA1	S
Q55CF8	S
Q55CJ0	S
Q55CK3	S
Q55CL5	S
Q55CS2	S
Q55D63	S
Q55DA2	S
Q55DG0	S
Q55DN7	S
Q55E54	S
Q55E92	S
Q55EI6	S
Q55EJ3	S
Q55EK4	S
Q55EK5	S
Q55F81	S
Q55FK2	S
Q55FT6	S
Q55FY3	S
Q55GC9	S
Q6XHA7	S
Q75K12	S
Q76NV3	S
Q76NX0	S
Q76P24	S
Q7KWR1	S
Q7KWS8	S
Q7KWW4	S
Q7YXU4	S
Q869L6	S
Q869T1	S
Q86AV5	S
Q86B03	S
Q86HW2	S
Q86IB4	S
Q86JB5	S
Q86JP3	S
Q86KG9	S
Q86KZ6	S
Q8I7C5	S
Q8MML5	S
Q8MZN0	S
Q8T197	S
Q8T199	S
Q8T6B4	S
Q94489	S
Q9GSG9	S
C7FZY8	T
O61122	T
P34122	T
Q03100	T
Q1ZXD6	T
Q1ZXN6	T
Q23915	T
Q54CH3	T
Q54DC8	T
Q54DF7	T
Q54G43	T
Q54IH8	T
Q54IP4	T
Q54Q99	T
Q54R95	T
Q54RD6	T
Q54RZ7	T
Q54S40	T
Q54S77	T
Q54SR5	T
Q54TW2	T
Q54U31	T
Q54VU5	T
Q54W36	T
Q54W95	T
Q54XA7	T
Q54XL6	T
Q54XY6	T
Q54Y32	T
Q551V8	T
Q55A55	T
Q55BA0	T
Q55DJ8	T
Q55DJ9	T
Q55DV2	T
Q55FS2	T
Q55GC2	T
Q55GV3	T
Q86AE1	T
Q86AT9	T
Q8SSV3	T
Q963L5	T
Q9UA14	T
Q9Y0A6	T
Q9Y0B7	T
Q54CB2	U
Q54DS8	U
Q54EP7	U
Q54EQ0	U
Q54F80	U
Q54GE3	U
Q54GT9	U
Q54IJ1	U
Q54NA0	U
Q54Q97	U
Q54TG0	U
Q54TH4	U
Q54UU1	U
Q54XC5	U
Q553S2	U
Q55BR0	U
Q55CR0	U
Q55FU2	U
Q55GD9	U
Q55GL2	U
Q75K18	U
Q86K93	U
Q54GD3	Y
O00899	Z
P34109	Z
Q54JV5	Z
Q54NT2	Z
Q54PQ2	Z
Q54XA7	Z
Q54Z13	Z
Q86AC8	Z
Q9XXV8	Z
B0G145	U
B0G147	I
B0G172	O
B0G197	S
B0M0P5	L
O44007	O
O61119	K
O77203	D
O96621	Z
O96622	Z
O96623	Z
O96759	C
O96923	Z
P02599	T
P03967	J
P07828	Z
P07829	Z
P09556	F
P0DJ26	Z
P0DJ27	Z
P10733	Z
P13021	Z
P13723	G
P13833	T
P14132	J
P14325	J
P14326	V
P14329	J
P15064	J
P15112	J
P16894	T
P18142	Q
P19198	T
P22887	F
P25323	T
P26199	Z
P26200	Z
P28178	T
P29447	O
P32255	Z
P34042	T
P34113	J
P34119	O
P34124	O
P34145	Z
P34146	Z
P34148	Z
P35084	K
P36411	U
P36415	O
P42520	J
P42528	Z
P46794	E
P46800	T
P52922	EIOV
P53766	L
P54639	O
P54647	C
P54651	O
P54657	T
P54679	P
P90526	J
Q00766	G
Q03380	S
Q03479	Z
Q1ZXD3	O
Q1ZXL7	Q
Q23858	O
Q23878	Z
Q23882	Z
Q23921	T
Q27562	O
Q54AX5	T
Q54B43	N
Q54B51	I
Q54B68	E
Q54B82	OT
Q54BA2	K
Q54BA2	M
Q54BC6	O
Q54BM1	K
Q54BM7	D
Q54BQ3	J
Q54BQ8	G
Q54C28	L
Q54C71	T
Q54C73	O
Q54C75	L
Q54CB8	A
Q54CC5	J
Q54CE3	K
Q54CE4	J
Q54CF8	K
Q54CH4	G
Q54CI8	N
Q54CP2	I
Q54CR3	G
Q54D26	K
Q54D26	Z
Q54D66	O
Q54DA7	U
Q54DB2	O
Q54DD2	O
Q54DN0	Q
Q54DR1	I
Q54DT4	O
Q54DX3	J
Q54E22	CIQ
Q54E24	J
Q54E45	S
Q54E71	Z
Q54E73	GM
Q54E83	Q
Q54EF2	KOT
Q54EN4	O
Q54EQ1	J
Q54EV7	UY
Q54EW2	E
Q54EW3	UY
Q54EW8	C
Q54F23	O
Q54F26	S
Q54F78	K
Q54F90	I
Q54FB4	V
Q54FT8	S
Q54FY2	C
Q54G18	N
Q54G18	T
Q54GD0	T
Q54GJ2	F
Q54GK6	J
Q54GP1	I
Q54GS1	S
Q54GU2	A
Q54GX7	Z
Q54HB2	J
Q54HF0	Z
Q54HG2	Z
Q54HL6	OT
Q54HN9	T
Q54HP3	T
Q54HS9	U
Q54HT3	J
Q54HX1	Q
Q54I10	C
Q54I33	H
Q54II1	I
Q54II8	H
Q54IS5	J
Q54J08	I
Q54J34	F
Q54J48	H
Q54J50	J
Q54J66	J
Q54J69	J
Q54JD9	C
Q54JE3	J
Q54JE4	G
Q54JH9	S
Q54JM3	O
Q54JM5	O
Q54JQ2	O
Q54JV1	J
Q54K32	T
Q54K46	V
Q54K67	G
Q54K91	C
Q54KB7	E
Q54KB8	J
Q54KT1	C
Q54KW8	L
Q54L90	T
Q54LB8	U
Q54LF1	I
Q54LJ4	L
Q54LJ4	O
Q54LK1	M
Q54LP3	K
Q54LP8	B
Q54LY4	L
Q54M29	S
Q54M70	E
Q54MB4	E
Q54MB5	F
Q54ME1	O
Q54MG6	J
Q54MK8	J
Q54ML4	J
Q54MP0	T
Q54MT2	AJ
Q54N17	J
Q54N32	L
Q54N76	O
Q54N83	J
Q54NE6	G
Q54NU2	U
Q54NZ1	S
Q54P77	I
Q54P78	I
Q54PF9	J
Q54PJ1	O
Q54PM7	G
Q54PR9	I
Q54PV8	C
Q54PX0	T
Q54PX6	T
Q54Q04	E
Q54Q30	S
Q54Q51	J
Q54QC8	U
Q54QS3	A
Q54QW1	J
Q54QX3	OT
Q54R04	U
Q54R41	T
Q54R55	O
Q54RB0	I
Q54RB7	T
Q54RH6	T
Q54RK5	G
Q54RT9	O
Q54RX6	DZ
Q54S38	A
Q54S90	J
Q54SF7	E
Q54SH6	O
Q54SN3	I
Q54SN5	I
Q54SP2	TZ
Q54SQ0	O
Q54ST3	B
Q54SV8	L
Q54TA6	Z
Q54TG6	A
Q54TL4	A
Q54TL8	J
Q54TV3	T
Q54TY4	J
Q54U07	K
Q54U23	L
Q54UB5	O
Q54UF7	E
Q54UP4	G
Q54V68	O
Q54VA2	C
Q54VB5	TU
Q54VN3	G
Q54VN6	J
Q54VQ7	B
Q54W35	S
Q54WA7	J
Q54WD9	J
Q54WL7	I
Q54WS5	T
Q54X51	J
Q54X53	J
Q54X63	P
Q54XB2	V
Q54XK9	G
Q54XP6	J
Q54XQ2	T
Q54XS2	C
Q54XX3	J
Q54Y55	T
Q54YD2	U
Q54YD8	U
Q54YF1	L
Q54YG5	U
Q54YQ9	I
Q54Z28	T
Q54ZP3	PT
Q54ZW5	J
Q550A8	U
Q550H6	U
Q550R2	Z
Q550W7	J
Q550W7	O
Q551D4	T
Q552J0	O
Q552Q7	D
Q553M7	J
Q553R1	U
Q553T0	I
Q553U6	Z
Q554S6	Z
Q555Q9	G
Q556J0	G
Q556J8	U
Q556R9	G
Q556Y2	L
Q558Z0	J
Q559Z0	C
Q55A19	J
Q55AB5	J
Q55BF2	J
Q55BQ8	T
Q55BU8	T
Q55BX3	S
Q55C16	O
Q55C56	M
Q55C58	U
Q55CA0	U
Q55CI8	A
Q55CT5	U
Q55CT6	I
Q55CX9	UY
Q55CY8	EO
Q55D58	S
Q55D66	O
Q55DB4	E
Q55DN6	I
Q55DS5	S
Q55E13	S
Q55E58	IU
Q55E58	T
Q55E60	E
Q55E77	W
Q55ET7	J
Q55EU6	Z
Q55F13	K
Q55F21	E
Q55F94	U
Q55FI1	E
Q55FJ5	K
Q55FT1	F
Q55GT3	S
Q55GU4	S
Q55GU9	L
Q55GV5	O
Q55GW5	D
Q5FXM5	I
Q6TMK3	O
Q6XHB2	T
Q75JD5	C
Q75JH8	M
Q75JI3	O
Q75JJ3	V
Q75JL4	K
Q75JR2	C
Q76NU1	C
Q76NU3	O
Q76P29	U
Q7KWM9	F
Q7KWQ2	J
Q7KWS3	D
Q7YZN9	J
Q869N2	T
Q869Y7	C
Q86A17	E
Q86A21	O
Q86A72	T
Q86A84	O
Q86A85	F
Q86A92	U
Q86AS6	J
Q86AT8	T
Q86AV6	C
Q86B07	G
Q86HU8	EI
Q86HX0	C
Q86I47	GM
Q86IA3	O
Q86IC8	Q
Q86IC9	Q
Q86IJ1	O
Q86IV4	T
Q86JC5	A
Q86K21	T
Q86K94	U
Q86L18	Q
Q8IS14	T
Q8MML6	C
Q8MMR8	J
Q8MQU6	C
Q8MVR1	T
Q8MXZ4	O
Q8T154	F
Q8T277	C
Q8T295	A
Q8T2I8	T
Q8T2K9	C
Q8T2R4	S
Q8T6B7	S
Q8T7K0	L
Q94465	H
Q94469	G
Q94504	O
Q95UQ1	T
Q967U1	O
Q9GPM4	G
Q9GPS4	C
Q9NCL8	IT
Q9NGW9	T
Q9U3X4	C
Q9Y1J5	J

## Sheet: Control_eggNOG
UniProt Code	COG categories		Proteins			COG catogories	Number of proteins
O96626	A		Total	1331		A	22
Q54QY2	A		Not redundant	1127		B	55
P54671	B		Assigned	903		C	59
P54673	BDLTU		% Assigned	80.12		D	40
P54676	BDLTU					E	29
Q54F55	BDLTU					F	48
Q54ZN9	BDLTU					G	54
P36413	C					H	27
Q54GE6	C					I	43
Q54GL1	C					J	62
Q54QC5	C					K	39
Q54R94	C					L	44
Q54TC2	C					M	28
Q54WJ9	C					N	21
Q556G1	C					O	57
Q556N9	C					P	59
Q55F30	C					Q	467
Q55F30	C					R	22
Q54VD6	D					S	188
Q55GA4	D					T	75
Q8T2F3	D					U	51
Q55G87	DTZ					V	24
Q8SSY6	DZ					W	26
Q54JI7	E					X	39
Q54U01	E					Y	31
Q86A01	E					Z	32
Q54FB7	F
Q54FB7	F
Q86AW9	F
O15730	G
P90521	G
Q23892	G
Q54BL8	G
Q54MA4	G
Q54NY7	G
Q54TS5	G
Q54X11	G
Q552S3	G
Q55B10	G
Q55FH2	G
Q869R8	G
Q86KC1	G
Q54CY5	H
Q54KM0	H
Q54KM0	H
Q54RI8	H
Q1ZXJ3	I
Q54E48	I
Q54F42	I
Q54PA2	I
Q54R47	I
Q54SV5	I
Q54Z60	I
Q554U0	I
Q559Z4	I
Q55BV1	I
Q55BV3	I
Q55D85	I
Q55D94	I
Q6TMJ4	I
Q86AD9	I
Q86JM5	I
Q86KF9	I
Q8T2J9	I
P13023	J
Q03409	J
Q54BN4	J
Q54BQ2	J
Q54CU6	J
Q54CY8	J
Q54KI0	J
Q54KR1	J
Q54LA1	J
Q54MT0	J
Q54MZ8	J
Q54PH8	J
Q54PX9	J
Q54QM8	J
Q54ST0	J
Q54T27	J
Q54W23	J
Q54Y41	J
Q551A1	J
Q558U1	J
Q55AW0	J
Q55BJ2	J
Q55BS9	J
Q86A79	J
Q86AU4	J
Q86H43	J
C7G081	K
Q54KH7	K
Q54MN2	K
Q54S99	K
Q54YL9	K
Q54YW8	K
Q55BN0	K
Q95NZ8	K
Q54KN3	KT
C7G036	L
Q54CW7	L
Q54D13	L
Q54MD4	L
Q54MM7	L
Q54NM0	L
Q54QA6	L
Q54R87	L
Q54UZ8	L
Q54XN7	L
Q75JA0	L
Q869Z1	L
Q8I7W9	L
Q8I7W9	L
B0G189	M
P90522	M
Q54J42	M
Q54RF3	M
Q54XP5	M
B0G199	O
C7FZZ4	O
P00761	O
P02769	O
P34120	O
Q23857	O
Q54BB6	O
Q54BW3	O
Q54CL2	O
Q54D54	O
Q54F86	O
Q54G44	O
Q54GG5	O
Q54J12	O
Q54P70	O
Q54PX1	O
Q54QS0	O
Q54QZ3	O
Q54RS5	O
Q54SB7	O
Q54SE2	O
Q54TD0	O
Q54U33	O
Q54XG4	O
Q54XM7	O
Q54YN2	O
Q54ZA8	O
Q552Y8	O
Q553F3	O
Q55BC4	O
Q55BV5	O
Q55BX2	O
Q55CM6	O
Q55E48	O
Q55EK0	O
Q55GJ6	O
Q55GT0	O
Q869Q9	O
Q869S8	O
Q86J17	O
Q86K32	O
Q8MUF9	O
Q8SSY6	O
P54678	P
Q54YW3	P
Q54ZW2	P
Q553Q3	P
Q555A3	P
Q55FK8	P
Q76P11	P
Q8T662	P
Q95024	P
D8FSW6	Q
Q1ZXF5	Q
Q54IU7	Q
Q54IX3	Q
Q54KU5	Q
Q54MJ5	Q
Q54Q53	Q
Q54RC7	Q
Q552J4	Q
Q558Y6	Q
Q55CD8	Q
Q55FH2	Q
Q86JI5	Q
C7FZY1	S
C7G062	S
C7G067	S
O96390	S
P07670	S
P32252	S
P32254	S
P36409	S
P36412	S
Q1ZXC2	S
Q1ZXD2	S
Q1ZXQ8	S
Q54BW6	S
Q54C49	S
Q54CA6	S
Q54CA8	S
Q54CD3	S
Q54CK2	S
Q54CT3	S
Q54DE4	S
Q54DJ0	S
Q54DS6	S
Q54E92	S
Q54EH3	S
Q54EN2	S
Q54EQ6	S
Q54ET0	S
Q54EU0	S
Q54EX6	S
Q54FI5	S
Q54FI6	S
Q54FJ5	S
Q54FL2	S
Q54FM6	S
Q54FR8	S
Q54FV6	S
Q54FZ8	S
Q54G88	S
Q54GD5	S
Q54GL1	S
Q54H18	S
Q54HA8	S
Q54HK5	S
Q54HU9	S
Q54J59	S
Q54J94	S
Q54JA0	S
Q54JB6	S
Q54JI4	S
Q54JJ5	S
Q54JN1	S
Q54K53	S
Q54KA7	S
Q54KA7	S
Q54KH7	S
Q54LD6	S
Q54LL8	S
Q54LV5	S
Q54MA7	S
Q54MC4	S
Q54MH8	S
Q54N00	S
Q54N57	S
Q54NS0	S
Q54NT1	S
Q54NU1	S
Q54NZ7	S
Q54PG1	S
Q54PG9	S
Q54PK6	S
Q54PL1	S
Q54PM5	S
Q54PX4	S
Q54Q52	S
Q54QH0	S
Q54QL1	S
Q54QP6	S
Q54QR3	S
Q54QS9	S
Q54RQ8	S
Q54SA0	S
Q54SF9	S
Q54SH7	S
Q54SR9	S
Q54T71	S
Q54TB6	S
Q54TF2	S
Q54TH9	S
Q54TK2	S
Q54TQ2	S
Q54TS3	S
Q54U48	S
Q54U95	S
Q54UM1	S
Q54VC7	S
Q54VG1	S
Q54VI7	S
Q54VL9	S
Q54VX4	S
Q54W34	S
Q54W51	S
Q54WM1	S
Q54WY9	S
Q54X03	S
Q54X18	S
Q54X83	S
Q54XJ0	S
Q54XY3	S
Q54Y12	S
Q54Y32	S
Q54Y92	S
Q54Y95	S
Q54YC9	S
Q54Z23	S
Q550U9	S
Q551A3	S
Q551B5	S
Q552D1	S
Q552T7	S
Q552Y2	S
Q553T2	S
Q555B5	S
Q555Z2	S
Q556T7	S
Q556Y0	S
Q557H8	S
Q559E5	S
Q559X6	S
Q55A55	S
Q55AQ4	S
Q55BH2	S
Q55BV8	S
Q55C10	S
Q55C17	S
Q55C68	S
Q55C72	S
Q55CA1	S
Q55CJ0	S
Q55CK3	S
Q55CS2	S
Q55DE2	S
Q55DK5	S
Q55DN7	S
Q55DQ9	S
Q55DR9	S
Q55E92	S
Q55EI6	S
Q55EZ4	S
Q55F60	S
Q55F81	S
Q55FJ2	S
Q55FK4	S
Q55FR2	S
Q6XHA7	S
Q75J93	S
Q76P23	S
Q7YSJ4	S
Q869L3	S
Q86B03	S
Q86IW8	S
Q86JF2	S
Q86JL6	S
Q86KC0	S
Q86L51	S
Q86L99	S
Q8MZN0	S
Q8T199	S
Q8T6B4	S
Q9BKP5	S
Q9GPS3	S
C7FZY8	T
P05987	T
P34099	T
Q03100	T
Q23915	T
Q54CH3	T
Q54DU9	T
Q54G10	T
Q54G43	T
Q54HD2	T
Q54HV3	T
Q54IH8	T
Q54IP4	T
Q54L00	T
Q54MJ2	T
Q54ND2	T
Q54QB1	T
Q54RZ7	T
Q54S40	T
Q54S77	T
Q54SP4	T
Q54SR5	T
Q54V35	T
Q54W95	T
Q54Y32	T
Q54Y47	T
Q55A55	T
Q55BA0	T
Q55DJ9	T
Q86AT9	T
Q86J23	T
Q8MLZ3	T
Q8SSQ0	T
Q8SSY6	T
Q8T9S7	T
Q9GV71	T
B0G163	U
Q54CB2	U
Q54DN3	U
Q54EH1	U
Q54EP7	U
Q54HD4	U
Q54IJ1	U
Q54JA5	U
Q54KX3	U
Q54M91	U
Q54NA0	U
Q54PG5	U
Q54PQ8	U
Q54T59	U
Q54TH4	U
Q54UU1	U
Q54XC5	U
Q54XK2	U
Q54XS7	U
Q54Y47	U
Q551Q8	U
Q55B11	U
Q55E61	U
Q55FU2	U
Q769F6	U
Q9NIV0	U
Q55GB1	V
Q8T683	V
Q8T6J1	V
P22467	Z
P54696	Z
Q54HE7	Z
Q54UC9	Z
Q552W4	Z
Q55FS4	Z
Q5TJ57	Z
Q86AC8	Z
Q9XXV8	Z
A1XDC0	A
B0G127	U
B0G145	U
B0G172	O
B0G185	U
B0G197	S
B0M0P5	L
C7G034	O
C7G050	T
C7G051	J
C7G074	S
O15738	S
O15749	A
O15757	T
O15917	T
O15917	U
O44007	O
O76542	O
O77033	K
O77229	P
O96622	Z
O96624	Z
O96625	Z
O96923	Z
O97470	C
P03967	J
P13021	Z
P13022	Z
P13466	Z
P14325	J
P18142	Q
P20790	U
P24639	U
P25323	T
P25870	U
P27685	J
P34036	Z
P34042	T
P34043	T
P34093	F
P34123	O
P34136	I
P34143	U
P34148	Z
P42521	F
P42522	Z
P54632	O
P54640	O
P54644	T
P54654	TZ
P54672	U
P54679	P
P54686	Z
P90526	J
Q00766	G
Q01208	J
Q03380	S
Q1ZXF7	G
Q1ZXG4	T
Q1ZXH8	T
Q1ZXH8	Z
Q1ZXQ0	J
Q1ZXQ4	I
Q23858	O
Q23862	Z
Q23882	Z
Q4W6B5	O
Q54AX5	T
Q54B14	O
Q54B43	N
Q54B49	I
Q54B51	I
Q54B67	C
Q54B82	OT
Q54BC6	O
Q54BF6	C
Q54BK2	T
Q54BM1	K
Q54BM2	A
Q54BM7	D
Q54BQ8	G
Q54C01	S
Q54C46	U
Q54C68	K
Q54C73	O
Q54C75	L
Q54C92	OT
Q54CB5	A
Q54CB5	K
Q54CB5	U
Q54CB8	A
Q54CE3	K
Q54CF8	K
Q54CH4	G
Q54CU4	M
Q54CV3	S
Q54CY9	T
Q54DB2	O
Q54DD0	F
Q54DD1	S
Q54DF9	H
Q54DJ7	S
Q54DK1	C
Q54DT4	O
Q54DU0	S
Q54DX3	J
Q54DZ8	BD
Q54E21	L
Q54E35	P
Q54E35	T
Q54E36	U
Q54E42	L
Q54E42	M
Q54E62	O
Q54EG3	J
Q54EQ1	J
Q54ET6	S
Q54EX5	O
Q54EY2	J
Q54F16	O
Q54F20	UY
Q54F23	O
Q54F59	T
Q54F78	K
Q54F90	I
Q54FE8	K
Q54FF3	T
Q54FL9	U
Q54FM3	J
Q54FT8	S
Q54G57	A
Q54GH3	U
Q54GJ2	F
Q54GL5	U
Q54GN5	G
Q54GP1	I
Q54GS1	S
Q54GT6	E
Q54GU2	A
Q54GY0	G
Q54HA7	I
Q54HL6	OT
Q54HN9	T
Q54HS9	U
Q54HX1	Q
Q54I12	I
Q54I64	T
Q54I80	H
Q54I98	I
Q54II1	I
Q54IJ3	E
Q54IR8	T
Q54IU1	S
Q54IW7	K
Q54J08	I
Q54J10	S
Q54J34	F
Q54J47	H
Q54J48	H
Q54J75	K
Q54J98	T
Q54JE9	O
Q54JH9	S
Q54JJ7	L
Q54JM5	O
Q54JV1	J
Q54JW0	C
Q54JY6	F
Q54K67	G
Q54K91	C
Q54K94	G
Q54K96	K
Q54KB7	E
Q54KB8	J
Q54KF3	F
Q54KI4	TU
Q54KP2	O
Q54KR2	S
Q54KS8	J
Q54KZ8	J
Q54L07	S
Q54L26	A
Q54L90	T
Q54LF1	I
Q54LG3	GI
Q54LG7	A
Q54LP3	K
Q54LP8	B
Q54LV1	L
Q54LV8	J
Q54LX8	S
Q54LZ3	O
Q54M72	K
Q54M73	K
Q54MA6	J
Q54MB5	F
Q54MF0	N
Q54MN4	O
Q54MT2	AJ
Q54MY9	T
Q54N32	L
Q54N83	J
Q54NE6	G
Q54NJ8	F
Q54NM9	O
Q54NV1	U
Q54NZ1	S
Q54NZ5	D
Q54P14	S
Q54P24	T
Q54P24	U
Q54P37	J
Q54P51	T
Q54PE8	P
Q54PF9	J
Q54PJ1	O
Q54PQ4	T
Q54PQ5	U
Q54Q04	E
Q54Q07	J
Q54Q66	K
Q54Q71	F
Q54QC8	U
Q54QF4	T
Q54QG5	T
Q54QQ0	F
Q54QR9	T
Q54QX3	OT
Q54R41	T
Q54R45	U
Q54RB0	I
Q54RB7	T
Q54RB9	C
Q54RH6	T
Q54RI9	J
Q54RT9	O
Q54RV9	E
Q54RX9	U
Q54S30	L
Q54SF7	E
Q54SN5	I
Q54ST3	B
Q54ST8	T
Q54SV8	L
Q54T47	TZ
Q54T81	J
Q54T85	BDLT
Q54TC5	D
Q54TG6	A
Q54TH8	O
Q54TR1	O
Q54TU0	V
Q54TY4	J
Q54U07	K
Q54U61	U
Q54UB5	O
Q54UC0	L
Q54UF3	E
Q54UH8	E
Q54UJ0	O
Q54UQ2	G
Q54VA2	C
Q54VB5	TU
Q54VL5	F
Q54VM2	C
Q54W38	G
Q54W99	P
Q54WA7	J
Q54WD9	J
Q54WF0	UY
Q54WH2	TZ
Q54WR2	J
Q54WS5	T
Q54WU2	H
Q54WV6	B
Q54WY2	UY
Q54WY5	A
Q54WZ5	S
Q54X63	P
Q54X73	AJ
Q54X82	U
Q54X97	J
Q54XB2	V
Q54XC1	F
Q54XD8	J
Q54XF7	D
Q54XF8	A
Q54XI2	L
Q54XI5	J
Q54XI9	T
Q54XJ4	T
Q54XK9	G
Q54XP6	J
Q54XS0	BK
Q54Y20	J
Q54Y50	TU
Q54Y55	T
Q54YA0	C
Q54YD4	J
Q54YD8	U
Q54YD9	H
Q54YF1	L
Q54YG5	U
Q54YL2	F
Q54YP4	U
Q54Z08	A
Q54Z26	E
Q54Z28	T
Q54Z69	J
Q550A8	U
Q550D2	J
Q550H6	U
Q551A9	S
Q551R4	S
Q551V0	C
Q551Y5	J
Q551Y6	G
Q552Q7	D
Q552S7	E
Q553B6	I
Q553L4	L
Q553Q9	D
Q553R3	J
Q553T0	I
Q553T4	O
Q554I8	T
Q555H5	S
Q556G3	O
Q556Q0	O
Q556R9	G
Q556T3	S
Q556U6	O
Q556Y4	T
Q557G6	O
Q557Q0	O
Q559R0	U
Q55AB6	K
Q55AW9	I
Q55BC8	S
Q55BF2	J
Q55BJ6	T
Q55BJ9	P
Q55BN9	B
Q55BQ2	T
Q55BQ8	T
Q55BU8	T
Q55BW3	UY
Q55BX3	S
Q55C52	J
Q55C60	T
Q55C75	O
Q55C84	K
Q55CA0	U
Q55CI8	A
Q55CP1	A
Q55CQ7	U
Q55CR5	T
Q55CT1	C
Q55CT5	U
Q55CT6	I
Q55CX9	UY
Q55D50	G
Q55D58	S
Q55D67	P
Q55DC7	S
Q55DM1	TU
Q55DS5	S
Q55DV9	E
Q55DZ2	O
Q55E06	H
Q55E58	IU
Q55E58	T
Q55E83	S
Q55ED1	BD
Q55ED6	O
Q55EQ3	I
Q55F07	S
Q55F13	K
Q55F21	E
Q55F94	U
Q55FE0	J
Q55FF2	S
Q55FI4	A
Q55FJ5	K
Q55FM2	D
Q55FM4	S
Q55FM7	O
Q55FN5	B
Q55FR8	E
Q55FW0	S
Q55G93	O
Q55GC0	G
Q55GK8	O
Q55GQ9	B
Q55GQ9	EG
Q55GU9	L
Q55GV5	O
Q55GV6	S
Q6UK63	S
Q6XHA6	T
Q6XHB2	T
Q75JD5	C
Q75JH9	Z
Q75JI3	O
Q75JL7	E
Q75JM9	O
Q75JN1	J
Q75JN6	C
Q75JQ1	J
Q75JW6	S
Q7KWS3	D
Q7KWX2	I
Q7YSW8	T
Q7YZN9	J
Q7Z115	L
Q869E1	L
Q869K3	F
Q869N4	V
Q869Q3	P
Q869X1	B
Q869Y3	Q
Q86A67	G
Q86AH5	M
Q86AQ7	U
Q86AS6	J
Q86AX3	E
Q86B11	D
Q86C65	L
Q86HG0	M
Q86HU8	EI
Q86IV4	T
Q86IX4	Y
Q86IY4	I
Q86JC5	A
Q86K48	S
Q86K90	A
Q86K94	U
Q86KB1	K
Q86KD1	V
Q86KK3	S
Q86KR5	J
Q86KU7	I
Q86L05	J
Q86L18	Q
Q86L47	DL
Q8I7C4	L
Q8I7C4	M
Q8IS14	T
Q8MYF0	L
Q8T131	EI
Q8T137	Q
Q8T154	F
Q8T191	G
Q8T295	A
Q8T2H8	S
Q8T2K9	C
Q8T8P2	A
Q8TA03	G
Q8WQ86	Z
Q8WSV6	C
Q94464	U
Q94502	G
Q94504	O
Q95VZ3	N
Q95YL4	T
Q95YL5	T
Q95ZG4	Z
Q967Y0	S
Q9BMX0	J
Q9GPF1	U
Q9GPT6	K
Q9NCL7	IT
Q9NCL8	IT
Q9NGW9	T
Q9U9A3	DT
Q9Y1J5	J
