# Supplementary material for: Inorganic Polyphosphate Is Essential for Salmonella Typhimurium Virulence and Survival in Dictyostelium discoideum
Source: Front Cell Infect Microbiol. 2018 Jan 30;8:8. doi: 10.3389/fcimb.2018.00008 (PMC5797601; doi:10.3389/fcimb.2018.00008)
Supplement: Table S3 — Overrepresentation analysis for proteins found exclusively or enriched in amoebae infected with S. Typhimurium wild type or Δppk. [file DataSheet3.XLSX]

## Sheet: WT_PANTHER_BP
		Dictyostelium discoideum (REF)	Client Text Box Input ( Hierarchy NEW! )
	GO biological process complete	#	#					expected	Fold Enrichment	+/-	P value
	ketone body catabolic process	1	1					.05	20.47	+	4.77E-02
	small molecule catabolic process	105	12					5.13	2.34	+	6.37E-03
	catabolic process	534	46					26.08	1.76	+	1.89E-04
	metabolic process	3412	251					166.65	1.51	+	1.62E-13
	small molecule metabolic process	584	71					28.52	2.49	+	3.54E-12
	fatty acid derivative catabolic process	1	1					.05	20.47	+	4.77E-02
	organic substance metabolic process	2938	217					143.50	1.51	+	1.71E-11
	organic substance catabolic process	495	44					24.18	1.82	+	1.33E-04
	cellular ketone body metabolic process	1	1					.05	20.47	+	4.77E-02
	cellular metabolic process	2796	217					136.56	1.59	+	1.16E-13
	cellular process	4030	318					196.83	1.62	+	6.25E-24
	cellular catabolic process	472	37					23.05	1.60	+	3.82E-03
	drug metabolic process	141	20					6.89	2.90	+	3.11E-05
	ketone body metabolic process	1	1					.05	20.47	+	4.77E-02
	meiotic DNA integrity checkpoint	1	1					.05	20.47	+	4.77E-02
	meiotic cell cycle checkpoint	1	1					.05	20.47	+	4.77E-02
	negative regulation of cellular process	200	18					9.77	1.84	+	1.09E-02
	regulation of biological process	1497	109					73.12	1.49	+	1.57E-05
	biological regulation	1623	120					79.27	1.51	+	2.52E-06
	regulation of cellular process	1315	98					64.23	1.53	+	1.86E-05
	cell cycle	226	19					11.04	1.72	+	1.73E-02
	cell cycle process	167	17					8.16	2.08	+	4.22E-03
	ATP transport	1	1					.05	20.47	+	4.77E-02
	transport	960	74					46.89	1.58	+	7.99E-05
	establishment of localization	972	74					47.47	1.56	+	1.17E-04
	localization	1073	85					52.41	1.62	+	8.30E-06
	organic substance transport	441	36					21.54	1.67	+	2.27E-03
	nitrogen compound transport	384	33					18.76	1.76	+	1.54E-03
	response to drug	75	9					3.66	2.46	+	1.27E-02
	response to chemical	351	48					17.14	2.80	+	3.47E-10
	response to stimulus	1245	109					60.81	1.79	+	2.00E-09
	ADP transport	1	1					.05	20.47	+	4.77E-02
	actin filament reorganization	1	1					.05	20.47	+	4.77E-02
	actin cytoskeleton reorganization	2	2					.10	20.47	+	4.47E-03
	actin cytoskeleton organization	136	21					6.64	3.16	+	5.73E-06
	cytoskeleton organization	188	27					9.18	2.94	+	1.08E-06
	organelle organization	636	52					31.06	1.67	+	2.54E-04
	cellular component organization	955	71					46.64	1.52	+	3.18E-04
	cellular component organization or biogenesis	1117	86					54.56	1.58	+	2.07E-05
	actin filament-based process	139	21					6.79	3.09	+	7.93E-06
	actin filament organization	83	13					4.05	3.21	+	2.92E-04
	supramolecular fiber organization	99	13					4.84	2.69	+	1.44E-03
	protein sulfation	1	1					.05	20.47	+	4.77E-02
	sulfation	1	1					.05	20.47	+	4.77E-02
	sulfur compound metabolic process	70	9					3.42	2.63	+	8.39E-03
	protein metabolic process	1241	98					60.61	1.62	+	1.73E-06
	macromolecule metabolic process	2170	144					105.99	1.36	+	5.92E-05
	organonitrogen compound metabolic process	1630	138					79.61	1.73	+	7.32E-11
	nitrogen compound metabolic process	2523	183					123.23	1.49	+	6.82E-09
	primary metabolic process	2784	199					135.98	1.46	+	3.30E-09
	cellular protein metabolic process	1107	92					54.07	1.70	+	4.56E-07
	cellular macromolecule metabolic process	2017	136					98.51	1.38	+	4.88E-05
	positive regulation of protein localization to cell surface	1	1					.05	20.47	+	4.77E-02
	regulation of localization	110	12					5.37	2.23	+	8.98E-03
	positive regulation of biological process	252	25					12.31	2.03	+	8.51E-04
	ether lipid biosynthetic process	1	1					.05	20.47	+	4.77E-02
	glycerol ether biosynthetic process	1	1					.05	20.47	+	4.77E-02
	cellular biosynthetic process	1027	102					50.16	2.03	+	8.07E-12
	biosynthetic process	1081	106					52.80	2.01	+	6.14E-12
	glycerol ether metabolic process	7	2					.34	5.85	+	4.66E-02
	organic substance biosynthetic process	1034	103					50.50	2.04	+	5.26E-12
	ether lipid metabolic process	1	1					.05	20.47	+	4.77E-02
	N-acylethanolamine metabolic process	1	1					.05	20.47	+	4.77E-02
	organic hydroxy compound metabolic process	79	9					3.86	2.33	+	1.71E-02
	ethanolamine-containing compound metabolic process	1	1					.05	20.47	+	4.77E-02
	cellular biogenic amine metabolic process	11	3					.54	5.58	+	1.73E-02
	cellular amine metabolic process	11	3					.54	5.58	+	1.73E-02
	cellular nitrogen compound metabolic process	1504	122					73.46	1.66	+	1.52E-08
	amine metabolic process	14	3					.68	4.39	+	3.21E-02
	positive regulation of Notch signaling pathway	1	1					.05	20.47	+	4.77E-02
	regulation of response to stimulus	202	21					9.87	2.13	+	1.23E-03
	regulation of signal transduction	159	15					7.77	1.93	+	1.31E-02
	regulation of cell communication	181	20					8.84	2.26	+	7.75E-04
	regulation of signaling	165	15					8.06	1.86	+	1.76E-02
	positive regulation of cellular process	216	22					10.55	2.09	+	1.23E-03
	regulation of Notch signaling pathway	1	1					.05	20.47	+	4.77E-02
	trehalose catabolic process	1	1					.05	20.47	+	4.77E-02
	disaccharide catabolic process	1	1					.05	20.47	+	4.77E-02
	carbohydrate metabolic process	173	18					8.45	2.13	+	2.63E-03
	oligosaccharide metabolic process	7	2					.34	5.85	+	4.66E-02
	oligosaccharide catabolic process	1	1					.05	20.47	+	4.77E-02
	carbohydrate catabolic process	39	8					1.90	4.20	+	7.86E-04
	succinate transport	1	1					.05	20.47	+	4.77E-02
	fumarate transport	1	1					.05	20.47	+	4.77E-02
	protein poly-ADP-ribosylation	2	2					.10	20.47	+	4.47E-03
	protein ADP-ribosylation	6	3					.29	10.24	+	3.36E-03
	protein glycosylation	60	8					2.93	2.73	+	1.03E-02
	glycoprotein biosynthetic process	60	8					2.93	2.73	+	1.03E-02
	organonitrogen compound biosynthetic process	536	65					26.18	2.48	+	3.49E-11
	carbohydrate derivative biosynthetic process	164	18					8.01	2.25	+	1.49E-03
	carbohydrate derivative metabolic process	295	30					14.41	2.08	+	1.79E-04
	cellular macromolecule biosynthetic process	666	67					32.53	2.06	+	2.93E-08
	macromolecule biosynthetic process	669	67					32.68	2.05	+	3.46E-08
	glycoprotein metabolic process	77	8					3.76	2.13	+	3.77E-02
	macromolecule glycosylation	60	8					2.93	2.73	+	1.03E-02
	glycosylation	63	8					3.08	2.60	+	1.34E-02
	anaerobic respiration	1	1					.05	20.47	+	4.77E-02
	cellular respiration	58	15					2.83	5.30	+	2.96E-07
	energy derivation by oxidation of organic compounds	70	17					3.42	4.97	+	1.17E-07
	generation of precursor metabolites and energy	95	24					4.64	5.17	+	1.41E-10
	oxidation-reduction process	470	54					22.96	2.35	+	1.08E-08
	alternative respiration	1	1					.05	20.47	+	4.77E-02
	aerobic respiration	35	11					1.71	6.43	+	1.80E-06
	ubiquinone-6 biosynthetic process	1	1					.05	20.47	+	4.77E-02
	ubiquinone-6 metabolic process	1	1					.05	20.47	+	4.77E-02
	cofactor metabolic process	168	22					8.21	2.68	+	4.14E-05
	oxidoreduction coenzyme metabolic process	58	12					2.83	4.24	+	3.92E-05
	coenzyme metabolic process	111	18					5.42	3.32	+	1.39E-05
	coenzyme biosynthetic process	68	9					3.32	2.71	+	7.02E-03
	cofactor biosynthetic process	99	11					4.84	2.27	+	1.06E-02
	small molecule biosynthetic process	158	17					7.72	2.20	+	2.44E-03
	snoRNA guided rRNA pseudouridine synthesis	1	1					.05	20.47	+	4.77E-02
	ncRNA metabolic process	280	24					13.68	1.75	+	6.57E-03
	RNA metabolic process	760	55					37.12	1.48	+	2.68E-03
	nucleic acid metabolic process	1008	63					49.23	1.28	+	2.76E-02
	nucleobase-containing compound metabolic process	1215	89					59.34	1.50	+	8.71E-05
	organic cyclic compound metabolic process	1310	101					63.98	1.58	+	3.29E-06
	heterocycle metabolic process	1263	96					61.69	1.56	+	1.06E-05
	cellular aromatic compound metabolic process	1278	99					62.42	1.59	+	3.44E-06
	rRNA processing	143	15					6.98	2.15	+	5.33E-03
	ribosome biogenesis	211	25					10.31	2.43	+	6.29E-05
	ribonucleoprotein complex biogenesis	257	27					12.55	2.15	+	2.26E-04
	cellular component biogenesis	612	54					29.89	1.81	+	2.81E-05
	rRNA metabolic process	145	15					7.08	2.12	+	6.02E-03
	gene expression	956	76					46.69	1.63	+	2.34E-05
	positive regulation of protein exit from endoplasmic reticulum	1	1					.05	20.47	+	4.77E-02
	regulation of protein exit from endoplasmic reticulum	1	1					.05	20.47	+	4.77E-02
	regulation of transport	89	11					4.35	2.53	+	5.05E-03
	tryptophan catabolic process to acetyl-CoA	1	1					.05	20.47	+	4.77E-02
	cellular amino acid metabolic process	162	19					7.91	2.40	+	5.19E-04
	carboxylic acid metabolic process	319	43					15.58	2.76	+	4.49E-09
	oxoacid metabolic process	321	43					15.68	2.74	+	5.37E-09
	organic acid metabolic process	322	43					15.73	2.73	+	5.87E-09
	carboxylic acid catabolic process	82	9					4.01	2.25	+	2.11E-02
	organic acid catabolic process	82	9					4.01	2.25	+	2.11E-02
	organonitrogen compound catabolic process	319	24					15.58	1.54	+	2.68E-02
	alpha-amino acid metabolic process	103	10					5.03	1.99	+	3.24E-02
	phosphorus metabolic process	685	53					33.46	1.58	+	7.84E-04
	chromatin maintenance	1	1					.05	20.47	+	4.77E-02
	cellular component maintenance	1	1					.05	20.47	+	4.77E-02
	positive regulation of phospholipase C activity	1	1					.05	20.47	+	4.77E-02
	positive regulation of phospholipase activity	1	1					.05	20.47	+	4.77E-02
	positive regulation of lipase activity	1	1					.05	20.47	+	4.77E-02
	bradykinin catabolic process	1	1					.05	20.47	+	4.77E-02
	peptide metabolic process	302	38					14.75	2.58	+	2.00E-07
	cellular amide metabolic process	340	43					16.61	2.59	+	2.70E-08
	directional locomotion	1	1					.05	20.47	+	4.77E-02
	locomotion	215	27					10.50	2.57	+	1.20E-05
	positive regulation of DNA binding transcription factor activity	1	1					.05	20.47	+	4.77E-02
	regulation of cellular biosynthetic process	390	27					19.05	1.42	+	4.71E-02
	regulation of biosynthetic process	391	27					19.10	1.41	+	4.83E-02
	regulation of metabolic process	676	48					33.02	1.45	+	6.89E-03
	regulation of cellular metabolic process	511	38					24.96	1.52	+	7.76E-03
	regulation of macromolecule metabolic process	643	42					31.41	1.34	+	3.66E-02
	regulation of nucleobase-containing compound metabolic process	373	26					18.22	1.43	+	4.74E-02
	regulation of primary metabolic process	502	38					24.52	1.55	+	5.92E-03
	regulation of nitrogen compound metabolic process	498	36					24.32	1.48	+	1.40E-02
	negative regulation of megakaryocyte differentiation	1	1					.05	20.47	+	4.77E-02
	negative regulation of myeloid cell differentiation	1	1					.05	20.47	+	4.77E-02
	regulation of developmental process	87	11					4.25	2.59	+	4.28E-03
	regulation of myeloid cell differentiation	1	1					.05	20.47	+	4.77E-02
	regulation of hemopoiesis	1	1					.05	20.47	+	4.77E-02
	negative regulation of hemopoiesis	1	1					.05	20.47	+	4.77E-02
	negative regulation of immune system process	1	1					.05	20.47	+	4.77E-02
	regulation of megakaryocyte differentiation	1	1					.05	20.47	+	4.77E-02
	prenylcysteine catabolic process	1	1					.05	20.47	+	4.77E-02
	prenylcysteine metabolic process	1	1					.05	20.47	+	4.77E-02
	sulfur amino acid metabolic process	18	4					.88	4.55	+	1.24E-02
	prenylated protein catabolic process	1	1					.05	20.47	+	4.77E-02
	modification-dependent protein catabolic process	157	13					7.67	1.70	+	4.81E-02
	proteolysis involved in cellular protein catabolic process	201	18					9.82	1.83	+	1.15E-02
	proteolysis	352	25					17.19	1.45	+	4.29E-02
	cellular protein catabolic process	201	18					9.82	1.83	+	1.15E-02
	protein catabolic process	211	20					10.31	1.94	+	4.42E-03
	macromolecule catabolic process	306	23					14.95	1.54	+	3.00E-02
	cellular macromolecule catabolic process	265	21					12.94	1.62	+	2.28E-02
	modification-dependent macromolecule catabolic process	163	14					7.96	1.76	+	3.21E-02
	iron incorporation into metallo-sulfur cluster	1	1					.05	20.47	+	4.77E-02
	cellular component assembly	442	37					21.59	1.71	+	1.30E-03
	metal incorporation into metallo-sulfur cluster	1	1					.05	20.47	+	4.77E-02
	protein deneddylation	1	1					.05	20.47	+	4.77E-02
	peptidyl-pyroglutamic acid biosynthetic process, using glutaminyl-peptide cyclotransferase	1	1					.05	20.47	+	4.77E-02
	peptidyl-glutamine modification	1	1					.05	20.47	+	4.77E-02
	Wnt signaling pathway	1	1					.05	20.47	+	4.77E-02
	cell-cell signaling by wnt	1	1					.05	20.47	+	4.77E-02
	cell-cell signaling	1	1					.05	20.47	+	4.77E-02
	cell communication	674	50					32.92	1.52	+	2.57E-03
	signaling	562	42					27.45	1.53	+	4.87E-03
	cell surface receptor signaling pathway involved in cell-cell signaling	1	1					.05	20.47	+	4.77E-02
	signal transduction	562	42					27.45	1.53	+	4.87E-03
	cellular response to stimulus	930	64					45.42	1.41	+	3.91E-03
	protein localization to chromatin	1	1					.05	20.47	+	4.77E-02
	cellular protein localization	289	31					14.12	2.20	+	5.49E-05
	protein localization	402	38					19.63	1.94	+	1.15E-04
	macromolecule localization	446	42					21.78	1.93	+	5.52E-05
	cellular macromolecule localization	293	32					14.31	2.24	+	2.99E-05
	cellular localization	418	39					20.42	1.91	+	1.22E-04
	Rab protein signal transduction	1	1					.05	20.47	+	4.77E-02
	small GTPase mediated signal transduction	192	19					9.38	2.03	+	3.48E-03
	intracellular signal transduction	387	35					18.90	1.85	+	4.70E-04
	thermosensory behavior	1	1					.05	20.47	+	4.77E-02
	response to abiotic stimulus	140	12					6.84	1.75	+	4.54E-02
	negative regulation of mRNA polyadenylation	1	1					.05	20.47	+	4.77E-02
	regulation of mRNA polyadenylation	1	1					.05	20.47	+	4.77E-02
	regulation of mRNA 3'-end processing	1	1					.05	20.47	+	4.77E-02
	negative regulation of mRNA 3'-end processing	1	1					.05	20.47	+	4.77E-02
	negative regulation of cGMP biosynthetic process	1	1					.05	20.47	+	4.77E-02
	negative regulation of cGMP metabolic process	1	1					.05	20.47	+	4.77E-02
	regulation of phosphate metabolic process	90	9					4.40	2.05	+	3.51E-02
	regulation of phosphorus metabolic process	90	9					4.40	2.05	+	3.51E-02
	regulation of cGMP metabolic process	7	2					.34	5.85	+	4.66E-02
	regulation of cGMP biosynthetic process	7	2					.34	5.85	+	4.66E-02
	L-ascorbic acid biosynthetic process	1	1					.05	20.47	+	4.77E-02
	monosaccharide biosynthetic process	11	3					.54	5.58	+	1.73E-02
	monosaccharide metabolic process	39	5					1.90	2.62	+	4.42E-02
	carbohydrate biosynthetic process	24	6					1.17	5.12	+	1.31E-03
	L-ascorbic acid metabolic process	1	1					.05	20.47	+	4.77E-02
	regulation of glycolytic process	1	1					.05	20.47	+	4.77E-02
	regulation of ATP metabolic process	1	1					.05	20.47	+	4.77E-02
	regulation of generation of precursor metabolites and energy	1	1					.05	20.47	+	4.77E-02
	intein-mediated protein splicing	1	1					.05	20.47	+	4.77E-02
	protein splicing	1	1					.05	20.47	+	4.77E-02
	mRNA transcription from RNA polymerase II promoter	1	1					.05	20.47	+	4.77E-02
	nucleobase-containing compound biosynthetic process	361	32					17.63	1.81	+	1.12E-03
	organic cyclic compound biosynthetic process	438	40					21.39	1.87	+	1.56E-04
	heterocycle biosynthetic process	400	37					19.54	1.89	+	2.14E-04
	cellular nitrogen compound biosynthetic process	659	75					32.19	2.33	+	1.79E-11
	aromatic compound biosynthetic process	400	38					19.54	1.95	+	1.04E-04
	mitochondrial ATP synthesis coupled proton transport	2	2					.10	20.47	+	4.47E-03
	ATP synthesis coupled proton transport	12	4					.59	6.82	+	3.07E-03
	ATP biosynthetic process	14	4					.68	5.85	+	5.27E-03
	nucleotide biosynthetic process	69	8					3.37	2.37	+	2.17E-02
	nucleoside phosphate biosynthetic process	71	8					3.47	2.31	+	2.51E-02
	nucleoside phosphate metabolic process	150	21					7.33	2.87	+	2.40E-05
	organophosphate metabolic process	283	28					13.82	2.03	+	4.46E-04
	phosphate-containing compound metabolic process	666	49					32.53	1.51	+	3.31E-03
	nucleobase-containing small molecule metabolic process	204	28					9.96	2.81	+	1.62E-06
	nucleotide metabolic process	148	21					7.23	2.91	+	1.98E-05
	ribose phosphate metabolic process	110	15					5.37	2.79	+	4.41E-04
	ribonucleotide metabolic process	101	13					4.93	2.64	+	1.71E-03
	purine-containing compound biosynthetic process	49	6					2.39	2.51	+	3.50E-02
	purine-containing compound metabolic process	121	16					5.91	2.71	+	4.01E-04
	purine nucleotide metabolic process	102	14					4.98	2.81	+	6.34E-04
	purine ribonucleotide metabolic process	98	13					4.79	2.72	+	1.32E-03
	purine ribonucleoside triphosphate biosynthetic process	18	4					.88	4.55	+	1.24E-02
	purine ribonucleoside triphosphate metabolic process	64	13					3.13	4.16	+	2.28E-05
	ribonucleoside triphosphate metabolic process	65	13					3.17	4.09	+	2.67E-05
	nucleoside triphosphate metabolic process	73	14					3.57	3.93	+	2.09E-05
	purine nucleoside triphosphate metabolic process	65	13					3.17	4.09	+	2.67E-05
	purine nucleoside triphosphate biosynthetic process	18	4					.88	4.55	+	1.24E-02
	nucleoside triphosphate biosynthetic process	23	4					1.12	3.56	+	2.74E-02
	ribonucleoside triphosphate biosynthetic process	19	4					.93	4.31	+	1.48E-02
	ATP metabolic process	57	13					2.78	4.67	+	6.89E-06
	purine ribonucleoside monophosphate metabolic process	68	13					3.32	3.91	+	4.21E-05
	purine nucleoside monophosphate metabolic process	68	13					3.32	3.91	+	4.21E-05
	nucleoside monophosphate metabolic process	72	13					3.52	3.70	+	7.44E-05
	ribonucleoside monophosphate metabolic process	70	13					3.42	3.80	+	5.63E-05
	purine ribonucleoside monophosphate biosynthetic process	25	4					1.22	3.28	+	3.55E-02
	purine nucleoside monophosphate biosynthetic process	25	4					1.22	3.28	+	3.55E-02
	ribonucleoside monophosphate biosynthetic process	27	4					1.32	3.03	+	4.48E-02
	energy coupled proton transport, down electrochemical gradient	12	4					.59	6.82	+	3.07E-03
	hydrogen ion transmembrane transport	25	7					1.22	5.73	+	2.72E-04
	inorganic cation transmembrane transport	59	7					2.88	2.43	+	2.76E-02
	inorganic ion transmembrane transport	59	7					2.88	2.43	+	2.76E-02
	proton transport	30	8					1.47	5.46	+	1.41E-04
	hydrogen transport	31	8					1.51	5.28	+	1.75E-04
	monovalent inorganic cation transport	41	8					2.00	3.99	+	1.08E-03
	intracellular transport	323	28					15.78	1.77	+	3.01E-03
	establishment of localization in cell	327	28					15.97	1.75	+	3.56E-03
	regulation of sulfur metabolic process	1	1					.05	20.47	+	4.77E-02
	positive regulation of single strand break repair	1	1					.05	20.47	+	4.77E-02
	positive regulation of DNA repair	1	1					.05	20.47	+	4.77E-02
	regulation of DNA metabolic process	16	3					.78	3.84	+	4.47E-02
	regulation of cellular response to stress	29	6					1.42	4.24	+	3.34E-03
	regulation of response to stress	33	6					1.61	3.72	+	6.17E-03
	positive regulation of nucleobase-containing compound metabolic process	75	8					3.66	2.18	+	3.31E-02
	positive regulation of response to DNA damage stimulus	1	1					.05	20.47	+	4.77E-02
	regulation of single strand break repair	1	1					.05	20.47	+	4.77E-02
	inositol biosynthetic process	1	1					.05	20.47	+	4.77E-02
	cellular carbohydrate biosynthetic process	11	3					.54	5.58	+	1.73E-02
	polyol biosynthetic process	10	3					.49	6.14	+	1.35E-02
	alcohol biosynthetic process	27	4					1.32	3.03	+	4.48E-02
	organic hydroxy compound biosynthetic process	47	7					2.30	3.05	+	9.13E-03
	positive regulation of guanyl-nucleotide exchange factor activity	1	1					.05	20.47	+	4.77E-02
	positive regulation of GTP binding	1	1					.05	20.47	+	4.77E-02
	regulation of GTP binding	1	1					.05	20.47	+	4.77E-02
	regulation of guanyl-nucleotide exchange factor activity	1	1					.05	20.47	+	4.77E-02
	negative regulation of ribosome biogenesis	1	1					.05	20.47	+	4.77E-02
	regulation of ribosome biogenesis	1	1					.05	20.47	+	4.77E-02
	regulation of cellular component biogenesis	103	12					5.03	2.39	+	5.51E-03
	protein localization to cell cortex	1	1					.05	20.47	+	4.77E-02
	protein localization to cell periphery	6	2					.29	6.82	+	3.54E-02
	nuclear-transcribed mRNA catabolic process, 3'-5' exonucleolytic nonsense-mediated decay	1	1					.05	20.47	+	4.77E-02
	exonucleolytic nuclear-transcribed mRNA catabolic process involved in deadenylation-dependent decay	6	2					.29	6.82	+	3.54E-02
	regulation of mitotic recombination	1	1					.05	20.47	+	4.77E-02
	regulation of vacuole fusion, non-autophagic	1	1					.05	20.47	+	4.77E-02
	regulation of organelle organization	151	13					7.38	1.76	+	3.73E-02
	regulation of cellular component organization	209	19					10.21	1.86	+	8.26E-03
	tRNA re-export from nucleus	1	1					.05	20.47	+	4.77E-02
	ribonucleoprotein complex export from nucleus	39	5					1.90	2.62	+	4.42E-02
	protein export from nucleus	43	6					2.10	2.86	+	2.03E-02
	nuclear export	48	6					2.34	2.56	+	3.21E-02
	nucleocytoplasmic transport	73	9					3.57	2.52	+	1.08E-02
	nuclear transport	73	9					3.57	2.52	+	1.08E-02
	intracellular protein transport	232	20					11.33	1.77	+	1.17E-02
	protein transport	348	32					17.00	1.88	+	6.19E-04
	establishment of protein localization	358	33					17.49	1.89	+	4.91E-04
	peptide transport	351	32					17.14	1.87	+	7.11E-04
	amide transport	353	32					17.24	1.86	+	7.80E-04
	ribonucleoprotein complex localization	39	5					1.90	2.62	+	4.42E-02
	10-formyltetrahydrofolate biosynthetic process	1	1					.05	20.47	+	4.77E-02
	dicarboxylic acid metabolic process	39	5					1.90	2.62	+	4.42E-02
	10-formyltetrahydrofolate metabolic process	1	1					.05	20.47	+	4.77E-02
	tetrahydrofolate metabolic process	3	2					.15	13.65	+	9.73E-03
	pteridine-containing compound metabolic process	16	4					.78	5.12	+	8.34E-03
	tetrahydrofolate biosynthetic process	3	2					.15	13.65	+	9.73E-03
	pteridine-containing compound biosynthetic process	13	3					.63	4.72	+	2.66E-02
	amide biosynthetic process	283	39					13.82	2.82	+	1.34E-08
	lysosomal lumen acidification	1	1					.05	20.47	+	4.77E-02
	regulation of lysosomal lumen pH	1	1					.05	20.47	+	4.77E-02
	regulation of intracellular pH	23	4					1.12	3.56	+	2.74E-02
	regulation of cellular pH	23	4					1.12	3.56	+	2.74E-02
	regulation of pH	26	4					1.27	3.15	+	4.00E-02
	monovalent inorganic cation homeostasis	28	4					1.37	2.92	+	4.99E-02
	chemical homeostasis	94	9					4.59	1.96	+	4.40E-02
	regulation of biological quality	288	30					14.07	2.13	+	1.20E-04
	cellular monovalent inorganic cation homeostasis	25	4					1.22	3.28	+	3.55E-02
	vacuolar acidification	8	3					.39	7.68	+	7.41E-03
	intracellular pH reduction	14	3					.68	4.39	+	3.21E-02
	pH reduction	14	3					.68	4.39	+	3.21E-02
	aerobic electron transport chain	1	1					.05	20.47	+	4.77E-02
	respiratory electron transport chain	28	6					1.37	4.39	+	2.82E-03
	electron transport chain	34	7					1.66	4.22	+	1.61E-03
	glycogen biosynthetic process	3	2					.15	13.65	+	9.73E-03
	glucan biosynthetic process	6	2					.29	6.82	+	3.54E-02
	cellular polysaccharide biosynthetic process	6	2					.29	6.82	+	3.54E-02
	phenylpropanoid metabolic process	3	2					.15	13.65	+	9.73E-03
	phosphate ion transport	3	2					.15	13.65	+	9.73E-03
	UDP-N-acetylglucosamine biosynthetic process	5	3					.24	12.28	+	2.02E-03
	nucleotide-sugar biosynthetic process	12	4					.59	6.82	+	3.07E-03
	nucleotide-sugar metabolic process	16	4					.78	5.12	+	8.34E-03
	UDP-N-acetylglucosamine metabolic process	6	3					.29	10.24	+	3.36E-03
	amino sugar metabolic process	16	3					.78	3.84	+	4.47E-02
	amino sugar biosynthetic process	5	3					.24	12.28	+	2.02E-03
	secretion of lysosomal enzymes	5	3					.24	12.28	+	2.02E-03
	secretion by cell	76	9					3.71	2.42	+	1.37E-02
	secretion	77	9					3.76	2.39	+	1.48E-02
	protein localization to lysosome	4	2					.20	10.24	+	1.68E-02
	protein localization to vacuole	27	4					1.32	3.03	+	4.48E-02
	isocitrate metabolic process	4	2					.20	10.24	+	1.68E-02
	tricarboxylic acid metabolic process	23	7					1.12	6.23	+	1.65E-04
	protein localization to cell surface	4	2					.20	10.24	+	1.68E-02
	calcium-dependent cell-cell adhesion via plasma membrane cell adhesion molecules	6	3					.29	10.24	+	3.36E-03
	cell-cell adhesion via plasma-membrane adhesion molecules	11	3					.54	5.58	+	1.73E-02
	cell-cell adhesion	20	6					.98	6.14	+	5.18E-04
	cell adhesion	81	9					3.96	2.27	+	1.97E-02
	biological adhesion	81	9					3.96	2.27	+	1.97E-02
	negative regulation of phagocytosis	12	5					.59	8.53	+	3.51E-04
	negative regulation of endocytosis	14	5					.68	7.31	+	7.00E-04
	negative regulation of transport	17	5					.83	6.02	+	1.64E-03
	regulation of endocytosis	32	8					1.56	5.12	+	2.17E-04
	regulation of vesicle-mediated transport	69	9					3.37	2.67	+	7.68E-03
	regulation of phagocytosis	27	7					1.32	5.31	+	4.29E-04
	adenylate cyclase-activating G-protein coupled receptor signaling pathway	5	2					.24	8.19	+	2.54E-02
	adenylate cyclase-modulating G-protein coupled receptor signaling pathway	22	4					1.07	3.72	+	2.38E-02
	G-protein coupled receptor signaling pathway, coupled to cyclic nucleotide second messenger	22	4					1.07	3.72	+	2.38E-02
	vesicle transport along microtubule	5	2					.24	8.19	+	2.54E-02
	vesicle cytoskeletal trafficking	5	2					.24	8.19	+	2.54E-02
	establishment of vesicle localization	6	2					.29	6.82	+	3.54E-02
	vesicle localization	6	2					.29	6.82	+	3.54E-02
	establishment of organelle localization	21	5					1.03	4.87	+	4.03E-03
	organelle transport along microtubule	5	2					.24	8.19	+	2.54E-02
	transport along microtubule	5	2					.24	8.19	+	2.54E-02
	microtubule-based transport	5	2					.24	8.19	+	2.54E-02
	movement of cell or subcellular component	108	10					5.27	1.90	+	4.22E-02
	protein tetramerization	8	3					.39	7.68	+	7.41E-03
	protein complex assembly	145	14					7.08	1.98	+	1.35E-02
	protein complex subunit organization	171	17					8.35	2.04	+	5.29E-03
	macromolecular complex subunit organization	309	31					15.09	2.05	+	1.78E-04
	protein complex biogenesis	145	14					7.08	1.98	+	1.35E-02
	macromolecular complex assembly	273	27					13.33	2.02	+	5.63E-04
	protein N-linked glycosylation via asparagine	6	2					.29	6.82	+	3.54E-02
	protein N-linked glycosylation	28	4					1.37	2.92	+	4.99E-02
	peptidyl-asparagine modification	6	2					.29	6.82	+	3.54E-02
	lagging strand elongation	12	4					.59	6.82	+	3.07E-03
	DNA strand elongation involved in DNA replication	20	4					.98	4.09	+	1.75E-02
	DNA strand elongation	20	4					.98	4.09	+	1.75E-02
	response to calcium ion	6	2					.29	6.82	+	3.54E-02
	response to metal ion	66	11					3.22	3.41	+	5.05E-04
	response to inorganic substance	79	14					3.86	3.63	+	4.85E-05
	regulation of lipid metabolic process	6	2					.29	6.82	+	3.54E-02
	mitochondrial electron transport, ubiquinol to cytochrome c	9	3					.44	6.82	+	1.02E-02
	mitochondrial ATP synthesis coupled electron transport	19	5					.93	5.39	+	2.64E-03
	ATP synthesis coupled electron transport	23	5					1.12	4.45	+	5.87E-03
	oxidative phosphorylation	23	5					1.12	4.45	+	5.87E-03
	phosphorylation	407	32					19.88	1.61	+	6.59E-03
	malate metabolic process	6	2					.29	6.82	+	3.54E-02
	positive regulation of transcription elongation from RNA polymerase II promoter	6	2					.29	6.82	+	3.54E-02
	positive regulation of transcription from RNA polymerase II promoter	40	5					1.95	2.56	+	4.83E-02
	positive regulation of cellular biosynthetic process	76	8					3.71	2.16	+	3.53E-02
	positive regulation of biosynthetic process	76	8					3.71	2.16	+	3.53E-02
	glycolytic process	18	6					.88	6.82	+	2.98E-04
	ATP generation from ADP	18	6					.88	6.82	+	2.98E-04
	ADP metabolic process	19	6					.93	6.47	+	3.96E-04
	purine ribonucleoside diphosphate metabolic process	19	6					.93	6.47	+	3.96E-04
	purine nucleoside diphosphate metabolic process	20	6					.98	6.14	+	5.18E-04
	nucleoside diphosphate metabolic process	24	6					1.17	5.12	+	1.31E-03
	ribonucleoside diphosphate metabolic process	20	6					.98	6.14	+	5.18E-04
	nucleoside diphosphate phosphorylation	21	6					1.03	5.85	+	6.66E-04
	nucleotide phosphorylation	21	6					1.03	5.85	+	6.66E-04
	pyruvate metabolic process	20	7					.98	7.17	+	7.03E-05
	monocarboxylic acid metabolic process	132	16					6.45	2.48	+	9.95E-04
	nicotinamide nucleotide metabolic process	40	10					1.95	5.12	+	3.66E-05
	pyridine nucleotide metabolic process	40	10					1.95	5.12	+	3.66E-05
	pyridine-containing compound metabolic process	45	11					2.20	5.00	+	1.85E-05
	tricarboxylic acid cycle	23	7					1.12	6.23	+	1.65E-04
	citrate metabolic process	23	7					1.12	6.23	+	1.65E-04
	DNA ligation involved in DNA repair	10	3					.49	6.14	+	1.35E-02
	cellular response to stress	422	32					20.61	1.55	+	1.07E-02
	response to stress	564	53					27.55	1.92	+	6.20E-06
	DNA ligation	10	3					.49	6.14	+	1.35E-02
	sequestering of actin monomers	7	2					.34	5.85	+	4.66E-02
	regulation of cytoskeleton organization	84	11					4.10	2.68	+	3.31E-03
	regulation of supramolecular fiber organization	64	8					3.13	2.56	+	1.46E-02
	regulation of actin filament polymerization	54	7					2.64	2.65	+	1.82E-02
	regulation of protein polymerization	55	7					2.69	2.61	+	1.98E-02
	regulation of protein complex assembly	78	11					3.81	2.89	+	1.89E-03
	regulation of actin polymerization or depolymerization	62	8					3.03	2.64	+	1.23E-02
	regulation of actin filament organization	63	8					3.08	2.60	+	1.34E-02
	regulation of actin cytoskeleton organization	75	11					3.66	3.00	+	1.40E-03
	regulation of actin filament-based process	76	11					3.71	2.96	+	1.55E-03
	regulation of actin filament length	62	8					3.03	2.64	+	1.23E-02
	regulation of cellular component size	79	9					3.86	2.33	+	1.71E-02
	regulation of anatomical structure size	79	9					3.86	2.33	+	1.71E-02
	maintenance of protein location in cell	20	4					.98	4.09	+	1.75E-02
	maintenance of location in cell	25	4					1.22	3.28	+	3.55E-02
	maintenance of location	27	5					1.32	3.79	+	1.12E-02
	maintenance of protein location	20	4					.98	4.09	+	1.75E-02
	tetrahydrobiopterin biosynthetic process	7	2					.34	5.85	+	4.66E-02
	tetrahydrobiopterin metabolic process	7	2					.34	5.85	+	4.66E-02
	diol metabolic process	7	2					.34	5.85	+	4.66E-02
	diol biosynthetic process	7	2					.34	5.85	+	4.66E-02
	response to cisplatin	7	2					.34	5.85	+	4.66E-02
	response to toxic substance	26	5					1.27	3.94	+	9.63E-03
	response to antineoplastic agent	20	4					.98	4.09	+	1.75E-02
	pentose-phosphate shunt	7	2					.34	5.85	+	4.66E-02
	glucose 6-phosphate metabolic process	8	3					.39	7.68	+	7.41E-03
	glyceraldehyde-3-phosphate metabolic process	7	2					.34	5.85	+	4.66E-02
	cellular aldehyde metabolic process	27	5					1.32	3.79	+	1.12E-02
	negative regulation of aggregate size involved in sorocarp development	7	2					.34	5.85	+	4.66E-02
	regulation of aggregate size involved in sorocarp development	18	5					.88	5.69	+	2.10E-03
	regulation of aggregation involved in sorocarp development	27	5					1.32	3.79	+	1.12E-02
	regulation of response to nutrient levels	31	5					1.51	3.30	+	1.91E-02
	regulation of response to extracellular stimulus	31	5					1.51	3.30	+	1.91E-02
	regulation of response to external stimulus	57	7					2.78	2.51	+	2.35E-02
	mitotic G2/M transition checkpoint	7	2					.34	5.85	+	4.66E-02
	mitotic cell cycle process	137	16					6.69	2.39	+	1.45E-03
	mitotic cell cycle	146	16					7.13	2.24	+	2.70E-03
	negative regulation of G2/M transition of mitotic cell cycle	7	2					.34	5.85	+	4.66E-02
	negative regulation of cell cycle G2/M phase transition	7	2					.34	5.85	+	4.66E-02
	ribosomal subunit export from nucleus	11	3					.54	5.58	+	1.73E-02
	rRNA-containing ribonucleoprotein complex export from nucleus	12	3					.59	5.12	+	2.17E-02
	ribosome localization	11	3					.54	5.58	+	1.73E-02
	response to reactive oxygen species	26	7					1.27	5.51	+	3.44E-04
	response to oxygen-containing compound	113	17					5.52	3.08	+	5.95E-05
	response to oxidative stress	64	11					3.13	3.52	+	3.92E-04
	phosphatidylinositol phosphorylation	15	4					.73	5.46	+	6.69E-03
	lipid phosphorylation	15	4					.73	5.46	+	6.69E-03
	lipid modification	58	8					2.83	2.82	+	8.52E-03
	phosphatidylinositol-mediated signaling	17	4					.83	4.82	+	1.02E-02
	inositol lipid-mediated signaling	17	4					.83	4.82	+	1.02E-02
	regulation of myosin II filament assembly	13	3					.63	4.72	+	2.66E-02
	regulation of myosin II filament organization	14	3					.68	4.39	+	3.21E-02
	response to cAMP	13	3					.63	4.72	+	2.66E-02
	response to organic substance	142	13					6.94	1.87	+	2.46E-02
	response to organic cyclic compound	94	10					4.59	2.18	+	1.89E-02
	actin nucleation	18	4					.88	4.55	+	1.24E-02
	positive regulation of actin filament polymerization	30	6					1.47	4.09	+	3.93E-03
	positive regulation of protein polymerization	30	6					1.47	4.09	+	3.93E-03
	positive regulation of protein complex assembly	39	6					1.90	3.15	+	1.32E-02
	positive regulation of cellular component biogenesis	42	6					2.05	2.92	+	1.83E-02
	positive regulation of cellular component organization	68	9					3.32	2.71	+	7.02E-03
	positive regulation of supramolecular fiber organization	32	7					1.56	4.48	+	1.15E-03
	positive regulation of cytoskeleton organization	39	7					1.90	3.67	+	3.43E-03
	positive regulation of organelle organization	46	7					2.25	3.12	+	8.18E-03
	sulfur amino acid biosynthetic process	14	3					.68	4.39	+	3.21E-02
	sulfur compound biosynthetic process	26	4					1.27	3.15	+	4.00E-02
	cellular amino acid biosynthetic process	48	6					2.34	2.56	+	3.21E-02
	establishment of cell polarity	14	3					.68	4.39	+	3.21E-02
	asexual reproduction	33	7					1.61	4.34	+	1.36E-03
	glucose metabolic process	15	3					.73	4.09	+	3.81E-02
	ATP hydrolysis coupled proton transport	15	3					.73	4.09	+	3.81E-02
	ATP hydrolysis coupled transmembrane transport	15	3					.73	4.09	+	3.81E-02
	ATP hydrolysis coupled cation transmembrane transport	15	3					.73	4.09	+	3.81E-02
	ATP hydrolysis coupled ion transmembrane transport	15	3					.73	4.09	+	3.81E-02
	energy coupled proton transmembrane transport, against electrochemical gradient	15	3					.73	4.09	+	3.81E-02
	actin filament polymerization	30	6					1.47	4.09	+	3.93E-03
	protein polymerization	39	6					1.90	3.15	+	1.32E-02
	cellular protein complex assembly	115	11					5.62	1.96	+	2.81E-02
	cellular macromolecular complex assembly	243	24					11.87	2.02	+	1.13E-03
	actin polymerization or depolymerization	37	7					1.81	3.87	+	2.58E-03
	ribosomal large subunit assembly	20	4					.98	4.09	+	1.75E-02
	ribonucleoprotein complex assembly	88	10					4.30	2.33	+	1.26E-02
	ribonucleoprotein complex subunit organization	94	10					4.59	2.18	+	1.89E-02
	ribosomal large subunit biogenesis	58	10					2.83	3.53	+	6.94E-04
	ribosome assembly	41	8					2.00	3.99	+	1.08E-03
	organelle assembly	86	9					4.20	2.14	+	2.75E-02
	response to mercury ion	46	9					2.25	4.01	+	5.27E-04
	tRNA aminoacylation for protein translation	41	8					2.00	3.99	+	1.08E-03
	tRNA aminoacylation	42	8					2.05	3.90	+	1.25E-03
	amino acid activation	42	8					2.05	3.90	+	1.25E-03
	translation	255	36					12.45	2.89	+	2.71E-08
	peptide biosynthetic process	261	36					12.75	2.82	+	4.77E-08
	ribosomal small subunit assembly	16	3					.78	3.84	+	4.47E-02
	ribosomal small subunit biogenesis	57	8					2.78	2.87	+	7.72E-03
	cytoplasmic translation	27	5					1.32	3.79	+	1.12E-02
	'de novo' protein folding	22	4					1.07	3.72	+	2.38E-02
	maturation of 5.8S rRNA	22	4					1.07	3.72	+	2.38E-02
	maturation of LSU-rRNA	23	4					1.12	3.56	+	2.74E-02
	cell morphogenesis	23	4					1.12	3.56	+	2.74E-02
	developmental process	667	50					32.58	1.53	+	2.09E-03
	anatomical structure development	582	45					28.43	1.58	+	1.95E-03
	defense response to bacterium	23	4					1.12	3.56	+	2.74E-02
	response to bacterium	81	13					3.96	3.29	+	2.32E-04
	response to other organism	88	13					4.30	3.02	+	5.02E-04
	response to external biotic stimulus	88	13					4.30	3.02	+	5.02E-04
	response to external stimulus	351	41					17.14	2.39	+	4.45E-07
	response to biotic stimulus	88	13					4.30	3.02	+	5.02E-04
	multi-organism process	705	49					34.43	1.42	+	9.26E-03
	defense response to other organism	24	4					1.17	3.41	+	3.13E-02
	defense response	25	4					1.22	3.28	+	3.55E-02
	aspartate family amino acid biosynthetic process	25	4					1.22	3.28	+	3.55E-02
	alpha-amino acid biosynthetic process	46	6					2.25	2.67	+	2.69E-02
	mitotic cytokinesis	77	11					3.76	2.92	+	1.71E-03
	cytoskeleton-dependent cytokinesis	79	11					3.86	2.85	+	2.09E-03
	cytokinesis	80	11					3.91	2.82	+	2.30E-03
	cell division	130	13					6.35	2.05	+	1.31E-02
	response to ether	43	6					2.10	2.86	+	2.03E-02
	response to ketone	44	6					2.15	2.79	+	2.23E-02
	fatty acid catabolic process	38	5					1.86	2.69	+	4.03E-02
	monocarboxylic acid catabolic process	40	5					1.95	2.56	+	4.83E-02
	chemotaxis to cAMP	70	9					3.42	2.63	+	8.39E-03
	chemotaxis	131	17					6.40	2.66	+	3.31E-04
	taxis	153	19					7.47	2.54	+	2.61E-04
	protein localization to nucleus	39	5					1.90	2.62	+	4.42E-02
	regulation of Rho protein signal transduction	48	6					2.34	2.56	+	3.21E-02
	regulation of Ras protein signal transduction	78	10					3.81	2.62	+	5.74E-03
	regulation of small GTPase mediated signal transduction	89	10					4.35	2.30	+	1.35E-02
	regulation of intracellular signal transduction	136	12					6.64	1.81	+	3.80E-02
	exocytosis	65	8					3.17	2.52	+	1.59E-02
	vesicle-mediated transport	354	34					17.29	1.97	+	1.96E-04
	phagocytosis	84	10					4.10	2.44	+	9.34E-03
	endocytosis	146	20					7.13	2.80	+	5.00E-05
	import into cell	146	20					7.13	2.80	+	5.00E-05
	cell motility	85	9					4.15	2.17	+	2.58E-02
	localization of cell	85	9					4.15	2.17	+	2.58E-02
	response to osmotic stress	89	9					4.35	2.07	+	3.31E-02
	aggregation involved in sorocarp development	142	13					6.94	1.87	+	2.46E-02
	sorocarp development	486	36					23.74	1.52	+	9.94E-03
	non-reproductive fruiting body development	486	36					23.74	1.52	+	9.94E-03
	socially cooperative development	486	36					23.74	1.52	+	9.94E-03
	intraspecies interaction between organisms	512	37					25.01	1.48	+	1.29E-02
	cellular response to starvation	160	15					7.81	1.92	+	1.38E-02
	cellular response to nutrient levels	162	15					7.91	1.90	+	1.52E-02
	cellular response to extracellular stimulus	162	15					7.91	1.90	+	1.52E-02
	cellular response to external stimulus	162	15					7.91	1.90	+	1.52E-02
	response to extracellular stimulus	181	16					8.84	1.81	+	1.83E-02
	response to nutrient levels	181	16					8.84	1.81	+	1.83E-02
	response to starvation	162	16					7.91	2.02	+	7.10E-03
	aggregation of unicellular organisms	142	13					6.94	1.87	+	2.46E-02
	cell aggregation	142	13					6.94	1.87	+	2.46E-02
	multi-organism cellular process	145	13					7.08	1.84	+	2.84E-02
	Unclassified	5872	184					286.80	.64	-	2.63E-17

## Sheet: WT_PANTHER_CC
		Dictyostelium discoideum (REF)	Client Text Box Input ( Hierarchy NEW! )
	GO cellular component complete	#	#					expected	Fold Enrichment	+/-	P value
	proteasome core complex, beta-subunit complex	1	1					.05	20.47	+	4.77E-02
	protein complex	915	73					44.69	1.63	+	3.07E-05
	macromolecular complex	1514	127					73.95	1.72	+	9.36E-10
	intracellular part	3730	321					182.18	1.76	+	2.12E-31
	intracellular	3901	326					190.53	1.71	+	1.35E-29
	cell part	4218	340					206.01	1.65	+	2.33E-28
	cell	4218	340					206.01	1.65	+	2.33E-28
	proteasome core complex	16	5					.78	6.40	+	1.26E-03
	proteasome complex	43	7					2.10	3.33	+	5.77E-03
	endopeptidase complex	43	7					2.10	3.33	+	5.77E-03
	peptidase complex	57	7					2.78	2.51	+	2.35E-02
	catalytic complex	522	44					25.50	1.73	+	4.08E-04
	eukaryotic translation initiation factor 4F complex	1	1					.05	20.47	+	4.77E-02
	cytoplasmic part	1990	225					97.20	2.31	+	6.17E-36
	cytoplasm	2733	275					133.48	2.06	+	8.19E-37
	site of polarized growth	1	1					.05	20.47	+	4.77E-02
	Ski complex	1	1					.05	20.47	+	4.77E-02
	SMC loading complex	1	1					.05	20.47	+	4.77E-02
	nucleus	1260	80					61.54	1.30	+	9.75E-03
	intracellular membrane-bounded organelle	2360	176					115.27	1.53	+	1.96E-09
	intracellular organelle	2894	263					141.35	1.86	+	2.03E-27
	organelle	2901	264					141.69	1.86	+	1.19E-27
	membrane-bounded organelle	2655	230					129.67	1.77	+	2.14E-20
	intracellular organelle part	1598	138					78.05	1.77	+	1.87E-11
	organelle part	1598	138					78.05	1.77	+	1.87E-11
	NURF complex	1	1					.05	20.47	+	4.77E-02
	ISWI-type complex	1	1					.05	20.47	+	4.77E-02
	intracellular non-membrane-bounded organelle	688	73					33.60	2.17	+	7.22E-10
	non-membrane-bounded organelle	688	73					33.60	2.17	+	7.22E-10
	intracellular organelle lumen	539	38					26.33	1.44	+	1.68E-02
	organelle lumen	539	38					26.33	1.44	+	1.68E-02
	membrane-enclosed lumen	539	38					26.33	1.44	+	1.68E-02
	Isw1 complex	1	1					.05	20.47	+	4.77E-02
	actomyosin, actin portion	1	1					.05	20.47	+	4.77E-02
	actomyosin	7	2					.34	5.85	+	4.66E-02
	actin cytoskeleton	123	20					6.01	3.33	+	4.53E-06
	cytoskeleton	245	29					11.97	2.42	+	1.70E-05
	cytoskeletal part	175	15					8.55	1.75	+	2.77E-02
	eukaryotic translation initiation factor 3 complex, eIF3e	1	1					.05	20.47	+	4.77E-02
	site of double-strand break	2	2					.10	20.47	+	4.47E-03
	site of DNA damage	2	2					.10	20.47	+	4.47E-03
	nuclear SCF ubiquitin ligase complex	1	1					.05	20.47	+	4.77E-02
	Hrd1p ubiquitin ligase ERAD-L complex	1	1					.05	20.47	+	4.77E-02
	endomembrane system	616	49					30.09	1.63	+	6.90E-04
	membrane part	2593	102					126.65	.81	-	7.01E-03
	PAS complex	1	1					.05	20.47	+	4.77E-02
	vacuolar part	80	10					3.91	2.56	+	6.79E-03
	vacuole	190	23					9.28	2.48	+	8.95E-05
	vacuolar membrane	79	10					3.86	2.59	+	6.24E-03
	whole membrane	230	23					11.23	2.05	+	1.22E-03
	bounding membrane of organelle	294	25					14.36	1.74	+	6.18E-03
	organelle membrane	479	50					23.40	2.14	+	6.54E-07
	extrinsic component of membrane	51	10					2.49	4.01	+	2.59E-04
	Cul7-RING ubiquitin ligase complex	1	1					.05	20.47	+	4.77E-02
	Cul2-RING ubiquitin ligase complex	1	1					.05	20.47	+	4.77E-02
	vacuolar proton-transporting V-type ATPase, V1 domain	3	2					.15	13.65	+	9.73E-03
	vacuolar proton-transporting V-type ATPase complex	6	3					.29	10.24	+	3.36E-03
	proton-transporting V-type ATPase complex	13	4					.63	6.30	+	4.07E-03
	proton-transporting two-sector ATPase complex	22	5					1.07	4.65	+	4.89E-03
	membrane protein complex	224	28					10.94	2.56	+	9.06E-06
	proton-transporting V-type ATPase, V1 domain	7	3					.34	8.77	+	5.15E-03
	proton-transporting two-sector ATPase complex, catalytic domain	13	4					.63	6.30	+	4.07E-03
	protein complex involved in cell adhesion	6	3					.29	10.24	+	3.36E-03
	mitochondrial respiratory chain complex III	7	3					.34	8.77	+	5.15E-03
	mitochondrial respiratory chain	33	9					1.61	5.58	+	4.61E-05
	mitochondrial inner membrane	142	22					6.94	3.17	+	3.28E-06
	mitochondrial membrane	174	22					8.50	2.59	+	6.86E-05
	mitochondrial envelope	189	24					9.23	2.60	+	3.05E-05
	mitochondrial part	282	31					13.77	2.25	+	3.52E-05
	mitochondrion	495	48					24.18	1.99	+	7.76E-06
	organelle envelope	249	29					12.16	2.38	+	2.28E-05
	envelope	249	29					12.16	2.38	+	2.28E-05
	organelle inner membrane	146	22					7.13	3.09	+	5.06E-06
	mitochondrial membrane part	68	11					3.32	3.31	+	6.43E-04
	respiratory chain	47	10					2.30	4.36	+	1.36E-04
	respiratory chain complex III	8	3					.39	7.68	+	7.41E-03
	respiratory chain complex	35	9					1.71	5.26	+	7.19E-05
	cytochrome complex	13	4					.63	6.30	+	4.07E-03
	oxidoreductase complex	56	11					2.74	4.02	+	1.28E-04
	inner mitochondrial membrane protein complex	48	11					2.34	4.69	+	3.31E-05
	mitochondrial protein complex	67	12					3.27	3.67	+	1.50E-04
	nuclear matrix	5	2					.24	8.19	+	2.54E-02
	cytosolic small ribosomal subunit	34	13					1.66	7.83	+	2.29E-08
	small ribosomal subunit	46	15					2.25	6.68	+	1.56E-08
	ribosomal subunit	117	25					5.71	4.37	+	1.70E-09
	intracellular ribonucleoprotein complex	360	32					17.58	1.82	+	1.07E-03
	ribonucleoprotein complex	360	32					17.58	1.82	+	1.07E-03
	ribosome	146	25					7.13	3.51	+	1.17E-07
	cytosolic ribosome	85	23					4.15	5.54	+	9.21E-11
	cytosolic part	127	28					6.20	4.51	+	9.00E-11
	cytosol	435	66					21.25	3.11	+	1.17E-15
	oligosaccharyltransferase complex	8	3					.39	7.68	+	7.41E-03
	COP9 signalosome	8	3					.39	7.68	+	7.41E-03
	early phagosome	14	5					.68	7.31	+	7.00E-04
	phagocytic vesicle	310	66					15.14	4.36	+	5.63E-23
	endocytic vesicle	322	68					15.73	4.32	+	1.84E-23
	cytoplasmic vesicle	516	83					25.20	3.29	+	4.89E-21
	intracellular vesicle	517	83					25.25	3.29	+	5.50E-21
	vesicle	527	84					25.74	3.26	+	4.81E-21
	ruffle	6	2					.29	6.82	+	3.54E-02
	cell leading edge	64	9					3.13	2.88	+	4.81E-03
	cell pole	12	4					.59	6.82	+	3.07E-03
	AP-2 adaptor complex	6	2					.29	6.82	+	3.54E-02
	plasma membrane protein complex	42	6					2.05	2.92	+	1.83E-02
	plasma membrane	435	30					21.25	1.41	+	3.95E-02
	cell periphery	621	47					30.33	1.55	+	2.35E-03
	cytoplasmic vesicle part	165	18					8.06	2.23	+	1.59E-03
	membrane coat	36	6					1.76	3.41	+	9.22E-03
	coated membrane	36	6					1.76	3.41	+	9.22E-03
	clathrin coat of endocytic vesicle	6	2					.29	6.82	+	3.54E-02
	coated vesicle membrane	35	5					1.71	2.92	+	3.00E-02
	cytoplasmic vesicle membrane	89	11					4.35	2.53	+	5.05E-03
	vesicle membrane	91	11					4.44	2.47	+	5.92E-03
	vesicle coat	25	5					1.22	4.09	+	8.23E-03
	clathrin-coated endocytic vesicle membrane	6	2					.29	6.82	+	3.54E-02
	clathrin-coated endocytic vesicle	6	2					.29	6.82	+	3.54E-02
	endocytic vesicle membrane	39	6					1.90	3.15	+	1.32E-02
	proteasome core complex, alpha-subunit complex	7	2					.34	5.85	+	4.66E-02
	COPII vesicle coat	7	2					.34	5.85	+	4.66E-02
	proteasome regulatory particle, lid subcomplex	7	2					.34	5.85	+	4.66E-02
	chaperonin-containing T-complex	14	4					.68	5.85	+	5.27E-03
	chaperone complex	14	4					.68	5.85	+	5.27E-03
	cell-cell contact zone	11	3					.54	5.58	+	1.73E-02
	cell-cell junction	21	5					1.03	4.87	+	4.03E-03
	cell junction	23	5					1.12	4.45	+	5.87E-03
	heterotrimeric G-protein complex	15	4					.73	5.46	+	6.69E-03
	extrinsic component of cytoplasmic side of plasma membrane	15	4					.73	5.46	+	6.69E-03
	extrinsic component of plasma membrane	16	4					.78	5.12	+	8.34E-03
	cytoplasmic side of plasma membrane	25	4					1.22	3.28	+	3.55E-02
	cytoplasmic side of membrane	28	4					1.37	2.92	+	4.99E-02
	side of membrane	33	5					1.61	3.10	+	2.42E-02
	GTPase complex	15	4					.73	5.46	+	6.69E-03
	phagolysosome	20	5					.98	5.12	+	3.28E-03
	secondary lysosome	20	5					.98	5.12	+	3.28E-03
	lysosome	108	13					5.27	2.46	+	3.02E-03
	lytic vacuole	109	13					5.32	2.44	+	3.26E-03
	mitochondrial respiratory chain complex I	18	4					.88	4.55	+	1.24E-02
	respiratory chain complex I	18	4					.88	4.55	+	1.24E-02
	NADH dehydrogenase complex	19	4					.93	4.31	+	1.48E-02
	cortical actin cytoskeleton	33	7					1.61	4.34	+	1.36E-03
	cortical cytoskeleton	37	7					1.81	3.87	+	2.58E-03
	cell cortex part	51	8					2.49	3.21	+	4.07E-03
	cell cortex	134	20					6.54	3.06	+	1.54E-05
	cytoplasmic region	134	20					6.54	3.06	+	1.54E-05
	cytosolic large ribosomal subunit	49	10					2.39	4.18	+	1.89E-04
	large ribosomal subunit	71	10					3.47	2.88	+	3.01E-03
	preribosome, large subunit precursor	30	5					1.47	3.41	+	1.69E-02
	phagocytic cup	30	5					1.47	3.41	+	1.69E-02
	cell surface	40	6					1.95	3.07	+	1.48E-02
	endosomal part	66	7					3.22	2.17	+	4.56E-02
	endosome	123	13					6.01	2.16	+	8.59E-03
	extracellular space	366	32					17.88	1.79	+	1.38E-03
	extracellular region part	402	32					19.63	1.63	+	5.55E-03
	extracellular region	544	37					26.57	1.39	+	2.90E-02
	Unclassified	5322	176					259.94	.68	-	2.05E-12
	integral component of membrane	2313	61					112.97	.54	-	4.52E-09
	intrinsic component of membrane	2341	61					114.34	.53	-	2.06E-09
	intrinsic component of plasma membrane	112	1					5.47	.18	-	2.68E-02

## Sheet: WT_PANTHER_RP
		Dictyostelium discoideum (REF)	Client Text Box Input ( Hierarchy NEW! )
	Reactome pathways	#	#					expected	Fold Enrichment	+/-	P value
	G beta:gamma signalling through PI3Kgamma	1	1					.05	20.47	+	4.77E-02
	G-protein beta:gamma signalling	1	1					.05	20.47	+	4.77E-02
	GPCR downstream signaling	33	7					1.61	4.34	+	1.36E-03
	Signaling by GPCR	109	14					5.32	2.63	+	1.18E-03
	Signal Transduction	220	28					10.75	2.61	+	6.55E-06
	Endogenous sterols	1	1					.05	20.47	+	4.77E-02
	Metabolism	593	66					28.96	2.28	+	7.97E-10
	Interconversion of polyamines	1	1					.05	20.47	+	4.77E-02
	Metabolism of amino acids and derivatives	107	14					5.23	2.68	+	9.96E-04
	Insulin effects increased synthesis of Xylulose-5-Phosphate	2	2					.10	20.47	+	4.47E-03
	Integration of energy metabolism	61	12					2.98	4.03	+	6.30E-05
	Signalling to ERK5	1	1					.05	20.47	+	4.77E-02
	NGF signalling via TRKA from the plasma membrane	87	9					4.25	2.12	+	2.93E-02
	Signalling by NGF	108	15					5.27	2.84	+	3.65E-04
	Mitochondrial tRNA aminoacylation	1	1					.05	20.47	+	4.77E-02
	tRNA Aminoacylation	1	1					.05	20.47	+	4.77E-02
	Gene Expression	369	41					18.02	2.27	+	1.53E-06
	Cytosolic tRNA aminoacylation	1	1					.05	20.47	+	4.77E-02
	Pyrophosphate hydrolysis	1	1					.05	20.47	+	4.77E-02
	mTORC1-mediated signalling	4	2					.20	10.24	+	1.68E-02
	mTOR signalling	10	3					.49	6.14	+	1.35E-02
	PKB-mediated events	10	3					.49	6.14	+	1.35E-02
	PI3K Cascade	12	3					.59	5.12	+	2.17E-02
	IRS-mediated signalling	84	11					4.10	2.68	+	3.31E-03
	IRS-related events triggered by IGF1R	84	11					4.10	2.68	+	3.31E-03
	IGF1R signaling cascade	84	11					4.10	2.68	+	3.31E-03
	Signaling by Type 1 Insulin-like Growth Factor 1 Receptor (IGF1R)	84	11					4.10	2.68	+	3.31E-03
	Insulin receptor signalling cascade	84	11					4.10	2.68	+	3.31E-03
	Signaling by Insulin receptor	93	14					4.54	3.08	+	2.58E-04
	Antigen Presentation: Folding, assembly and peptide loading of class I MHC	4	2					.20	10.24	+	1.68E-02
	Class I MHC mediated antigen processing & presentation	74	10					3.61	2.77	+	4.01E-03
	Adaptive Immune System	105	13					5.13	2.53	+	2.39E-03
	Immune System	198	29					9.67	3.00	+	2.94E-07
	VxPx cargo-targeting to cilium	5	2					.24	8.19	+	2.54E-02
	Cargo trafficking to the periciliary membrane	5	2					.24	8.19	+	2.54E-02
	Assembly of the primary cilium	5	2					.24	8.19	+	2.54E-02
	Organelle biogenesis and maintenance	5	2					.24	8.19	+	2.54E-02
	Interleukin-7 signaling	5	2					.24	8.19	+	2.54E-02
	Signaling by Interleukins	77	10					3.76	2.66	+	5.26E-03
	Cytokine Signaling in Immune system	77	10					3.76	2.66	+	5.26E-03
	Propionyl-CoA catabolism	5	2					.24	8.19	+	2.54E-02
	Mitochondrial Fatty Acid Beta-Oxidation	7	2					.34	5.85	+	4.66E-02
	Fatty acid, triacylglycerol, and ketone body metabolism	91	16					4.44	3.60	+	1.58E-05
	Metabolism of lipids and lipoproteins	249	26					12.16	2.14	+	3.21E-04
	Chromatin modifying enzymes	5	2					.24	8.19	+	2.54E-02
	Chromatin organization	5	2					.24	8.19	+	2.54E-02
	Association of TriC/CCT with target proteins during biosynthesis	10	4					.49	8.19	+	1.60E-03
	Chaperonin-mediated protein folding	14	4					.68	5.85	+	5.27E-03
	Protein folding	14	4					.68	5.85	+	5.27E-03
	Metabolism of proteins	384	52					18.76	2.77	+	8.68E-11
	RHO GTPases activate IQGAPs	11	4					.54	7.45	+	2.25E-03
	RHO GTPase Effectors	34	7					1.66	4.22	+	1.61E-03
	Signaling by Rho GTPases	74	12					3.61	3.32	+	3.64E-04
	Beta-oxidation of pristanoyl-CoA	6	2					.29	6.82	+	3.54E-02
	Peroxisomal lipid metabolism	15	3					.73	4.09	+	3.81E-02
	Cargo concentration in the ER	9	3					.44	6.82	+	1.02E-02
	ER to Golgi Anterograde Transport	58	7					2.83	2.47	+	2.55E-02
	Transport to the Golgi and subsequent modification	77	8					3.76	2.13	+	3.77E-02
	Post-translational protein modification	235	20					11.48	1.74	+	1.33E-02
	Citric acid cycle (TCA cycle)	12	4					.59	6.82	+	3.07E-03
	Pyruvate metabolism and Citric Acid (TCA) cycle	21	6					1.03	5.85	+	6.66E-04
	The citric acid (TCA) cycle and respiratory electron transport	30	7					1.47	4.78	+	7.93E-04
	Cooperation of PDCL (PhLP1) and TRiC/CCT in G-protein beta folding	12	4					.59	6.82	+	3.07E-03
	Insulin receptor recycling	9	3					.44	6.82	+	1.02E-02
	NRAGE signals death through JNK	22	7					1.07	6.51	+	1.26E-04
	Cell death signalling via NRAGE, NRIF and NADE	22	7					1.07	6.51	+	1.26E-04
	p75 NTR receptor-mediated signalling	22	7					1.07	6.51	+	1.26E-04
	RHO GTPases Activate WASPs and WAVEs	16	5					.78	6.40	+	1.26E-03
	Regulation of HSF1-mediated heat shock response	13	4					.63	6.30	+	4.07E-03
	Cellular response to heat stress	19	4					.93	4.31	+	1.48E-02
	Cellular responses to stress	53	6					2.59	2.32	+	4.78E-02
	ROS, RNS production in response to bacteria	10	3					.49	6.14	+	1.35E-02
	Transferrin endocytosis and recycling	10	3					.49	6.14	+	1.35E-02
	Iron uptake and transport	12	3					.59	5.12	+	2.17E-02
	Ribosomal scanning and start codon recognition	51	15					2.49	6.02	+	5.87E-08
	Cap-dependent Translation Initiation	101	24					4.93	4.87	+	4.68E-10
	Eukaryotic Translation Initiation	102	24					4.98	4.82	+	5.67E-10
	Translation	119	25					5.81	4.30	+	2.38E-09
	Formation of the ternary complex, and subsequently, the 43S complex	49	14					2.39	5.85	+	2.27E-07
	Pyruvate metabolism	7	2					.34	5.85	+	4.66E-02
	Pentose phosphate pathway (hexose monophosphate shunt)	7	2					.34	5.85	+	4.66E-02
	Metabolism of carbohydrates	67	8					3.27	2.44	+	1.86E-02
	G alpha (12/13) signalling events	21	6					1.03	5.85	+	6.66E-04
	GTP hydrolysis and joining of the 60S ribosomal subunit	77	22					3.76	5.85	+	8.64E-11
	Gluconeogenesis	18	5					.88	5.69	+	2.10E-03
	Glucose metabolism	27	6					1.32	4.55	+	2.36E-03
	Nonsense Mediated Decay (NMD) independent of the Exon Junction Complex (EJC)	83	23					4.05	5.67	+	5.83E-11
	Nonsense-Mediated Decay (NMD)	91	23					4.44	5.17	+	3.38E-10
	Glycolysis	11	3					.54	5.58	+	1.73E-02
	Regulation of actin dynamics for phagocytic cup formation	22	6					1.07	5.58	+	8.45E-04
	Fcgamma receptor (FCGR) dependent phagocytosis	29	6					1.42	4.24	+	3.34E-03
	Innate Immune System	135	17					6.59	2.58	+	4.63E-04
	SRP-dependent cotranslational protein targeting to membrane	81	22					3.96	5.56	+	2.20E-10
	Platelet degranulation	27	7					1.32	5.31	+	4.29E-04
	Response to elevated platelet cytosolic Ca2+	27	7					1.32	5.31	+	4.29E-04
	Platelet activation, signaling and aggregation	39	8					1.90	4.20	+	7.86E-04
	Hemostasis	76	12					3.71	3.23	+	4.59E-04
	Formation of a pool of free 40S subunits	90	23					4.40	5.23	+	2.74E-10
	Nonsense Mediated Decay (NMD) enhanced by the Exon Junction Complex (EJC)	91	23					4.44	5.17	+	3.38E-10
	L13a-mediated translational silencing of Ceruloplasmin expression	95	24					4.64	5.17	+	1.41E-10
	Cytosolic sensors of pathogen-associated DNA	14	3					.68	4.39	+	3.21E-02
	ChREBP activates metabolic gene expression	38	8					1.86	4.31	+	6.65E-04
	Fatty Acyl-CoA Biosynthesis	64	13					3.13	4.16	+	2.28E-05
	Triglyceride Biosynthesis	73	13					3.57	3.65	+	8.52E-05
	Vitamin B5 (pantothenate) metabolism	41	8					2.00	3.99	+	1.08E-03
	Metabolism of water-soluble vitamins and cofactors	107	15					5.23	2.87	+	3.32E-04
	Metabolism of vitamins and cofactors	109	15					5.32	2.82	+	4.01E-04
	Rho GTPase cycle	48	9					2.34	3.84	+	7.10E-04
	Sulfur amino acid metabolism	16	3					.78	3.84	+	4.47E-02
	Hedgehog 'on' state	44	7					2.15	3.26	+	6.50E-03
	Signaling by Hedgehog	54	7					2.64	2.65	+	1.82E-02
	Cross-presentation of soluble exogenous antigens (endosomes)	33	5					1.61	3.10	+	2.42E-02
	Antigen processing-Cross presentation	33	5					1.61	3.10	+	2.42E-02
	COPII (Coat Protein 2) Mediated Vesicle Transport	27	4					1.32	3.03	+	4.48E-02
	Histidine, lysine, phenylalanine, tyrosine, proline and tryptophan catabolism	34	5					1.66	3.01	+	2.70E-02
	AUF1 (hnRNP D0) binds and destabilizes mRNA	48	7					2.34	2.99	+	1.02E-02
	Regulation of mRNA stability by proteins that bind AU-rich elements	63	8					3.08	2.60	+	1.34E-02
	Major pathway of rRNA processing in the nucleolus and cytosol	110	16					5.37	2.98	+	1.42E-04
	rRNA processing in the nucleus and cytosol	110	16					5.37	2.98	+	1.42E-04
	rRNA processing	110	16					5.37	2.98	+	1.42E-04
	Ub-specific processing proteases	56	7					2.74	2.56	+	2.16E-02
	Deubiquitination	67	7					3.27	2.14	+	4.87E-02
	Antigen processing: Ubiquitination & Proteasome degradation	70	8					3.42	2.34	+	2.34E-02
	RAF/MAP kinase cascade	72	8					3.52	2.27	+	2.70E-02
	MAPK1/MAPK3 signaling	73	8					3.57	2.24	+	2.89E-02
	MAPK family signaling cascades	73	8					3.57	2.24	+	2.89E-02
	Signaling by SCF-KIT	78	8					3.81	2.10	+	4.01E-02
	SOS-mediated signalling	72	8					3.52	2.27	+	2.70E-02
	Interleukin-2 signaling	72	8					3.52	2.27	+	2.70E-02
	RET signaling	72	8					3.52	2.27	+	2.70E-02
	Axon guidance	76	8					3.71	2.16	+	3.53E-02
	Developmental Biology	76	8					3.71	2.16	+	3.53E-02
	FCERI mediated MAPK activation	72	8					3.52	2.27	+	2.70E-02
	Fc epsilon receptor (FCERI) signaling	81	8					3.96	2.02	+	4.80E-02
	SHC1 events in ERBB4 signaling	72	8					3.52	2.27	+	2.70E-02
	Signaling by ERBB4	78	8					3.81	2.10	+	4.01E-02
	FRS-mediated FGFR1 signaling	72	8					3.52	2.27	+	2.70E-02
	FRS-mediated FGFR3 signaling	72	8					3.52	2.27	+	2.70E-02
	VEGFR2 mediated cell proliferation	74	8					3.61	2.21	+	3.10E-02
	VEGFA-VEGFR2 Pathway	80	9					3.91	2.30	+	1.84E-02
	Signaling by VEGF	80	9					3.91	2.30	+	1.84E-02
	SHC1 events in EGFR signaling	72	8					3.52	2.27	+	2.70E-02
	Signalling to RAS	72	8					3.52	2.27	+	2.70E-02
	Signalling to ERKs	72	8					3.52	2.27	+	2.70E-02
	Signaling by Leptin	72	8					3.52	2.27	+	2.70E-02
	FRS-mediated FGFR4 signaling	72	8					3.52	2.27	+	2.70E-02
	Signalling to p38 via RIT and RIN	72	8					3.52	2.27	+	2.70E-02
	Interleukin receptor SHC signaling	72	8					3.52	2.27	+	2.70E-02
	Interleukin-3, 5 and GM-CSF signaling	72	8					3.52	2.27	+	2.70E-02
	Gastrin-CREB signalling pathway via PKC and MAPK	81	8					3.96	2.02	+	4.80E-02
	NCAM signaling for neurite out-growth	74	8					3.61	2.21	+	3.10E-02
	Frs2-mediated activation	72	8					3.52	2.27	+	2.70E-02
	Prolonged ERK activation events	72	8					3.52	2.27	+	2.70E-02
	GRB2 events in EGFR signaling	72	8					3.52	2.27	+	2.70E-02
	ARMS-mediated activation	72	8					3.52	2.27	+	2.70E-02
	FRS-mediated FGFR2 signaling	72	8					3.52	2.27	+	2.70E-02
	S Phase	80	8					3.91	2.05	+	4.53E-02
	Unclassified	11058	443					540.09	.82	-	1.26E-24

## Sheet: PPK_PANTHER_BP
		Dictyostelium discoideum (REF)	Client Text Box Input ( Hierarchy NEW! )
	GO biological process complete	#	#					expected	Fold Enrichment	+/-	P value
	phenylpropanoid metabolic process	3	3					.19	16.14	+	9.28E-04
	organic cyclic compound metabolic process	1310	143					81.16	1.76	+	2.23E-11
	organic substance metabolic process	2938	351					182.02	1.93	+	4.21E-40
	metabolic process	3412	386					211.39	1.83	+	5.28E-40
	secondary metabolic process	17	4					1.05	3.80	+	2.23E-02
	cellular aromatic compound metabolic process	1278	137					79.18	1.73	+	2.15E-10
	cellular metabolic process	2796	335					173.23	1.93	+	6.38E-38
	cellular process	4030	462					249.68	1.85	+	1.64E-54
	cellular response to X-ray	2	2					.12	16.14	+	7.06E-03
	response to X-ray	2	2					.12	16.14	+	7.06E-03
	response to radiation	40	9					2.48	3.63	+	1.05E-03
	response to abiotic stimulus	140	26					8.67	3.00	+	1.27E-06
	response to stimulus	1245	164					77.13	2.13	+	2.34E-20
	cellular response to ionizing radiation	4	2					.25	8.07	+	2.61E-02
	cellular response to radiation	5	2					.31	6.46	+	3.91E-02
	cellular response to stimulus	930	103					57.62	1.79	+	1.09E-08
	cellular response to gamma radiation	2	2					.12	16.14	+	7.06E-03
	response to gamma radiation	2	2					.12	16.14	+	7.06E-03
	positive regulation of ATPase activity	2	2					.12	16.14	+	7.06E-03
	regulation of ATPase activity	4	2					.25	8.07	+	2.61E-02
	regulation of hydrolase activity	107	12					6.63	1.81	+	3.77E-02
	regulation of catalytic activity	182	25					11.28	2.22	+	2.53E-04
	regulation of molecular function	192	26					11.90	2.19	+	2.38E-04
	biological regulation	1623	182					100.55	1.81	+	1.28E-15
	positive regulation of catalytic activity	94	18					5.82	3.09	+	3.58E-05
	positive regulation of molecular function	101	19					6.26	3.04	+	2.79E-05
	tyrosyl-tRNA aminoacylation	2	2					.12	16.14	+	7.06E-03
	tRNA aminoacylation for protein translation	41	12					2.54	4.72	+	1.40E-05
	tRNA aminoacylation	42	12					2.60	4.61	+	1.76E-05
	amino acid activation	42	12					2.60	4.61	+	1.76E-05
	cellular amino acid metabolic process	162	33					10.04	3.29	+	5.76E-09
	primary metabolic process	2784	330					172.48	1.91	+	3.17E-36
	organonitrogen compound metabolic process	1630	232					100.99	2.30	+	9.48E-35
	nitrogen compound metabolic process	2523	291					156.31	1.86	+	8.64E-29
	carboxylic acid metabolic process	319	66					19.76	3.34	+	5.64E-17
	oxoacid metabolic process	321	67					19.89	3.37	+	2.11E-17
	organic acid metabolic process	322	67					19.95	3.36	+	2.45E-17
	small molecule metabolic process	584	116					36.18	3.21	+	6.44E-28
	tRNA metabolic process	136	18					8.43	2.14	+	2.59E-03
	ncRNA metabolic process	280	35					17.35	2.02	+	1.03E-04
	RNA metabolic process	760	71					47.09	1.51	+	4.64E-04
	cellular macromolecule metabolic process	2017	216					124.96	1.73	+	1.43E-16
	macromolecule metabolic process	2170	230					134.44	1.71	+	2.94E-17
	nucleic acid metabolic process	1008	80					62.45	1.28	+	1.46E-02
	nucleobase-containing compound metabolic process	1215	123					75.28	1.63	+	5.45E-08
	cellular nitrogen compound metabolic process	1504	180					93.18	1.93	+	3.68E-18
	heterocycle metabolic process	1263	133					78.25	1.70	+	1.28E-09
	translation	255	60					15.80	3.80	+	5.18E-18
	cellular protein metabolic process	1107	155					68.58	2.26	+	1.15E-21
	protein metabolic process	1241	167					76.89	2.17	+	1.13E-21
	cellular macromolecule biosynthetic process	666	86					41.26	2.08	+	2.08E-10
	macromolecule biosynthetic process	669	86					41.45	2.07	+	2.58E-10
	organic substance biosynthetic process	1034	151					64.06	2.36	+	8.41E-23
	biosynthetic process	1081	154					66.97	2.30	+	3.10E-22
	cellular biosynthetic process	1027	143					63.63	2.25	+	1.01E-19
	peptide biosynthetic process	261	62					16.17	3.83	+	9.01E-19
	peptide metabolic process	302	67					18.71	3.58	+	1.04E-18
	cellular amide metabolic process	340	72					21.06	3.42	+	5.84E-19
	organonitrogen compound biosynthetic process	536	99					33.21	2.98	+	1.30E-21
	amide biosynthetic process	283	65					17.53	3.71	+	6.53E-19
	cellular nitrogen compound biosynthetic process	659	111					40.83	2.72	+	3.71E-21
	gene expression	956	112					59.23	1.89	+	9.44E-11
	glutaminyl-tRNA aminoacylation	2	2					.12	16.14	+	7.06E-03
	box C/D snoRNA 3'-end processing	2	2					.12	16.14	+	7.06E-03
	box C/D snoRNA processing	2	2					.12	16.14	+	7.06E-03
	box C/D snoRNA metabolic process	2	2					.12	16.14	+	7.06E-03
	dGTP metabolic process	2	2					.12	16.14	+	7.06E-03
	purine deoxyribonucleotide metabolic process	2	2					.12	16.14	+	7.06E-03
	nucleotide metabolic process	148	30					9.17	3.27	+	3.13E-08
	nucleoside phosphate metabolic process	150	30					9.29	3.23	+	4.18E-08
	organophosphate metabolic process	283	42					17.53	2.40	+	3.43E-07
	phosphorus metabolic process	685	92					42.44	2.17	+	5.80E-12
	phosphate-containing compound metabolic process	666	89					41.26	2.16	+	1.72E-11
	nucleobase-containing small molecule metabolic process	204	42					12.64	3.32	+	3.51E-11
	carbohydrate derivative metabolic process	295	45					18.28	2.46	+	6.11E-08
	purine nucleotide metabolic process	102	22					6.32	3.48	+	7.78E-07
	purine-containing compound metabolic process	121	27					7.50	3.60	+	2.29E-08
	purine deoxyribonucleoside triphosphate metabolic process	2	2					.12	16.14	+	7.06E-03
	purine nucleoside triphosphate metabolic process	65	18					4.03	4.47	+	2.43E-07
	nucleoside triphosphate metabolic process	73	19					4.52	4.20	+	2.87E-07
	Golgi vesicle docking	2	2					.12	16.14	+	7.06E-03
	vesicle docking	42	6					2.60	2.31	+	4.89E-02
	vesicle-mediated transport	354	53					21.93	2.42	+	7.42E-09
	transport	960	94					59.48	1.58	+	9.40E-06
	establishment of localization	972	97					60.22	1.61	+	3.08E-06
	localization	1073	110					66.48	1.65	+	1.69E-07
	organelle localization	80	10					4.96	2.02	+	2.98E-02
	cellular localization	418	49					25.90	1.89	+	2.36E-05
	Golgi vesicle transport	97	16					6.01	2.66	+	4.87E-04
	positive regulation of sporulation	2	2					.12	16.14	+	7.06E-03
	positive regulation of biological process	252	44					15.61	2.82	+	1.84E-09
	regulation of biological process	1497	165					92.75	1.78	+	1.79E-13
	regulation of developmental process	87	10					5.39	1.86	+	4.77E-02
	regulation of sporulation	5	2					.31	6.46	+	3.91E-02
	glutathione biosynthetic process	2	2					.12	16.14	+	7.06E-03
	cellular modified amino acid biosynthetic process	13	4					.81	4.97	+	9.25E-03
	cofactor biosynthetic process	99	17					6.13	2.77	+	2.09E-04
	cofactor metabolic process	168	31					10.41	2.98	+	1.43E-07
	sulfur compound metabolic process	70	12					4.34	2.77	+	1.73E-03
	cellular modified amino acid metabolic process	38	7					2.35	2.97	+	1.04E-02
	nonribosomal peptide biosynthetic process	5	2					.31	6.46	+	3.91E-02
	sulfur compound biosynthetic process	26	6					1.61	3.72	+	6.17E-03
	histone glutamine methylation	2	2					.12	16.14	+	7.06E-03
	peptidyl-glutamine methylation	3	2					.19	10.76	+	1.53E-02
	macromolecule modification	840	80					52.04	1.54	+	1.11E-04
	cellular protein modification process	713	72					44.17	1.63	+	4.37E-05
	protein modification process	713	72					44.17	1.63	+	4.37E-05
	cellular component organization	955	105					59.17	1.77	+	1.12E-08
	cellular component organization or biogenesis	1117	120					69.20	1.73	+	3.15E-09
	organelle organization	636	78					39.40	1.98	+	1.39E-08
	protein localization to cell leading edge	2	2					.12	16.14	+	7.06E-03
	cellular protein localization	289	35					17.91	1.95	+	1.86E-04
	protein localization	402	50					24.91	2.01	+	4.17E-06
	macromolecule localization	446	53					27.63	1.92	+	7.62E-06
	cellular macromolecule localization	293	36					18.15	1.98	+	1.15E-04
	cleavage furrow formation	2	2					.12	16.14	+	7.06E-03
	cytoskeleton-dependent cytokinesis	79	21					4.89	4.29	+	4.88E-08
	cytokinesis	80	21					4.96	4.24	+	6.01E-08
	cell division	130	27					8.05	3.35	+	9.45E-08
	cell cycle process	167	25					10.35	2.42	+	6.94E-05
	cell cycle	226	33					14.00	2.36	+	8.50E-06
	plasma membrane invagination	11	3					.68	4.40	+	3.19E-02
	membrane invagination	12	3					.74	4.04	+	3.96E-02
	gluconeogenesis	10	7					.62	11.30	+	3.96E-06
	glucose metabolic process	15	7					.93	7.53	+	5.19E-05
	hexose metabolic process	31	10					1.92	5.21	+	3.21E-05
	monosaccharide metabolic process	39	10					2.42	4.14	+	2.06E-04
	carbohydrate metabolic process	173	33					10.72	3.08	+	2.67E-08
	hexose biosynthetic process	10	7					.62	11.30	+	3.96E-06
	monosaccharide biosynthetic process	11	7					.68	10.27	+	7.32E-06
	carbohydrate biosynthetic process	24	8					1.49	5.38	+	1.56E-04
	small molecule biosynthetic process	158	31					9.79	3.17	+	3.80E-08
	aspartate biosynthetic process	3	2					.19	10.76	+	1.53E-02
	alpha-amino acid metabolic process	103	18					6.38	2.82	+	1.12E-04
	alpha-amino acid biosynthetic process	46	7					2.85	2.46	+	2.63E-02
	cellular amino acid biosynthetic process	48	8					2.97	2.69	+	1.12E-02
	carboxylic acid biosynthetic process	98	14					6.07	2.31	+	3.87E-03
	organic acid biosynthetic process	98	14					6.07	2.31	+	3.87E-03
	dicarboxylic acid biosynthetic process	9	3					.56	5.38	+	1.91E-02
	dicarboxylic acid metabolic process	39	9					2.42	3.72	+	8.81E-04
	aspartate metabolic process	4	2					.25	8.07	+	2.61E-02
	pyrimidine nucleoside catabolic process	3	2					.19	10.76	+	1.53E-02
	pyrimidine-containing compound catabolic process	5	2					.31	6.46	+	3.91E-02
	organic substance catabolic process	495	72					30.67	2.35	+	4.73E-11
	catabolic process	534	76					33.08	2.30	+	3.57E-11
	cellular catabolic process	472	67					29.24	2.29	+	6.18E-10
	organonitrogen compound catabolic process	319	48					19.76	2.43	+	3.31E-08
	pyrimidine-containing compound metabolic process	26	8					1.61	4.97	+	2.66E-04
	carbohydrate derivative catabolic process	42	6					2.60	2.31	+	4.89E-02
	glycosyl compound metabolic process	53	12					3.28	3.65	+	1.56E-04
	nucleoside metabolic process	51	12					3.16	3.80	+	1.10E-04
	pyrimidine nucleoside metabolic process	15	7					.93	7.53	+	5.19E-05
	cell separation after cytokinesis	6	4					.37	10.76	+	5.88E-04
	acetate metabolic process	3	2					.19	10.76	+	1.53E-02
	monocarboxylic acid metabolic process	132	25					8.18	3.06	+	1.44E-06
	fructose 6-phosphate metabolic process	3	2					.19	10.76	+	1.53E-02
	L-cysteine metabolic process	3	2					.19	10.76	+	1.53E-02
	serine family amino acid metabolic process	29	7					1.80	3.90	+	2.51E-03
	protein neddylation	8	5					.50	10.09	+	1.64E-04
	ribosomal large subunit export from nucleus	5	3					.31	9.68	+	3.92E-03
	ribosomal subunit export from nucleus	11	3					.68	4.40	+	3.19E-02
	ribosome biogenesis	211	28					13.07	2.14	+	1.94E-04
	ribonucleoprotein complex biogenesis	257	32					15.92	2.01	+	2.16E-04
	cellular component biogenesis	612	70					37.92	1.85	+	9.89E-07
	establishment of organelle localization	21	4					1.30	3.07	+	4.31E-02
	rRNA-containing ribonucleoprotein complex export from nucleus	12	3					.74	4.04	+	3.96E-02
	ribonucleoprotein complex export from nucleus	39	7					2.42	2.90	+	1.19E-02
	protein export from nucleus	43	7					2.66	2.63	+	1.91E-02
	nuclear export	48	8					2.97	2.69	+	1.12E-02
	nucleocytoplasmic transport	73	12					4.52	2.65	+	2.42E-03
	nuclear transport	73	12					4.52	2.65	+	2.42E-03
	intracellular transport	323	36					20.01	1.80	+	6.87E-04
	establishment of localization in cell	327	36					20.26	1.78	+	8.50E-04
	intracellular protein transport	232	26					14.37	1.81	+	3.35E-03
	protein transport	348	43					21.56	1.99	+	2.27E-05
	establishment of protein localization	358	46					22.18	2.07	+	4.48E-06
	peptide transport	351	44					21.75	2.02	+	1.30E-05
	amide transport	353	44					21.87	2.01	+	1.49E-05
	nitrogen compound transport	384	44					23.79	1.85	+	1.01E-04
	organic substance transport	441	47					27.32	1.72	+	3.01E-04
	RNA export from nucleus	45	8					2.79	2.87	+	7.82E-03
	RNA transport	52	9					3.22	2.79	+	5.85E-03
	establishment of RNA localization	52	9					3.22	2.79	+	5.85E-03
	RNA localization	56	10					3.47	2.88	+	3.04E-03
	nucleic acid transport	52	9					3.22	2.79	+	5.85E-03
	nucleobase-containing compound transport	59	9					3.66	2.46	+	1.26E-02
	ribonucleoprotein complex localization	39	7					2.42	2.90	+	1.19E-02
	ribosome localization	11	3					.68	4.40	+	3.19E-02
	pyrimidine nucleoside salvage	5	3					.31	9.68	+	3.92E-03
	pyrimidine-containing compound salvage	9	4					.56	7.17	+	2.58E-03
	cellular metabolic compound salvage	24	7					1.49	4.71	+	8.66E-04
	pyrimidine-containing compound biosynthetic process	22	7					1.36	5.14	+	5.23E-04
	organic cyclic compound biosynthetic process	438	56					27.14	2.06	+	4.77E-07
	heterocycle biosynthetic process	400	50					24.78	2.02	+	3.65E-06
	nucleobase-containing compound biosynthetic process	361	43					22.37	1.92	+	5.20E-05
	aromatic compound biosynthetic process	400	51					24.78	2.06	+	1.68E-06
	nucleoside salvage	10	4					.62	6.46	+	3.74E-03
	nucleoside biosynthetic process	27	7					1.67	4.18	+	1.69E-03
	glycosyl compound biosynthetic process	27	7					1.67	4.18	+	1.69E-03
	carbohydrate derivative biosynthetic process	164	21					10.16	2.07	+	1.78E-03
	pyrimidine nucleoside biosynthetic process	11	5					.68	7.34	+	6.91E-04
	tetrahydrobiopterin biosynthetic process	7	4					.43	9.22	+	1.04E-03
	tetrahydrobiopterin metabolic process	7	4					.43	9.22	+	1.04E-03
	diol metabolic process	7	4					.43	9.22	+	1.04E-03
	polyol metabolic process	27	5					1.67	2.99	+	2.78E-02
	alcohol metabolic process	49	11					3.04	3.62	+	3.11E-04
	organic hydroxy compound metabolic process	79	14					4.89	2.86	+	5.42E-04
	drug metabolic process	141	34					8.74	3.89	+	4.89E-11
	pteridine-containing compound metabolic process	16	5					.99	5.04	+	3.50E-03
	coenzyme metabolic process	111	22					6.88	3.20	+	2.99E-06
	diol biosynthetic process	7	4					.43	9.22	+	1.04E-03
	polyol biosynthetic process	10	5					.62	8.07	+	4.51E-04
	alcohol biosynthetic process	27	9					1.67	5.38	+	6.16E-05
	organic hydroxy compound biosynthetic process	47	12					2.91	4.12	+	5.15E-05
	pteridine-containing compound biosynthetic process	13	4					.81	4.97	+	9.25E-03
	coenzyme biosynthetic process	68	11					4.21	2.61	+	4.05E-03
	dicarboxylic acid catabolic process	6	3					.37	8.07	+	6.48E-03
	carboxylic acid catabolic process	82	19					5.08	3.74	+	1.56E-06
	organic acid catabolic process	82	19					5.08	3.74	+	1.56E-06
	small molecule catabolic process	105	21					6.51	3.23	+	4.35E-06
	negative regulation of phagocytosis	12	6					.74	8.07	+	1.23E-04
	negative regulation of endocytosis	14	6					.87	6.92	+	2.79E-04
	negative regulation of transport	17	6					1.05	5.70	+	7.66E-04
	regulation of transport	89	13					5.51	2.36	+	4.39E-03
	regulation of localization	110	17					6.82	2.49	+	6.76E-04
	negative regulation of biological process	285	40					17.66	2.27	+	2.49E-06
	negative regulation of cellular component organization	61	18					3.78	4.76	+	9.72E-08
	negative regulation of cellular process	200	33					12.39	2.66	+	6.74E-07
	regulation of cellular process	1315	151					81.47	1.85	+	1.09E-13
	regulation of cellular component organization	209	40					12.95	3.09	+	8.20E-10
	regulation of endocytosis	32	10					1.98	5.04	+	4.17E-05
	regulation of vesicle-mediated transport	69	12					4.27	2.81	+	1.53E-03
	regulation of phagocytosis	27	10					1.67	5.98	+	1.00E-05
	calcium-dependent cell-cell adhesion via plasma membrane cell adhesion molecules	6	3					.37	8.07	+	6.48E-03
	cell-cell adhesion via plasma-membrane adhesion molecules	11	3					.68	4.40	+	3.19E-02
	cell-cell adhesion	20	4					1.24	3.23	+	3.71E-02
	cell adhesion	81	11					5.02	2.19	+	1.37E-02
	biological adhesion	81	11					5.02	2.19	+	1.37E-02
	ribosome disassembly	4	2					.25	8.07	+	2.61E-02
	ribonucleoprotein complex subunit organization	94	17					5.82	2.92	+	1.15E-04
	macromolecular complex subunit organization	309	48					19.14	2.51	+	1.28E-08
	macromolecular complex disassembly	30	7					1.86	3.77	+	3.02E-03
	cellular component disassembly	41	9					2.54	3.54	+	1.24E-03
	organelle disassembly	15	4					.93	4.30	+	1.49E-02
	actin filament capping	4	2					.25	8.07	+	2.61E-02
	negative regulation of actin filament polymerization	19	7					1.18	5.95	+	2.20E-04
	negative regulation of cytoskeleton organization	26	10					1.61	6.21	+	7.27E-06
	negative regulation of organelle organization	38	11					2.35	4.67	+	3.48E-05
	regulation of organelle organization	151	26					9.36	2.78	+	4.84E-06
	regulation of cytoskeleton organization	84	22					5.20	4.23	+	3.05E-08
	negative regulation of supramolecular fiber organization	26	10					1.61	6.21	+	7.27E-06
	regulation of supramolecular fiber organization	64	15					3.97	3.78	+	1.68E-05
	regulation of actin filament polymerization	54	13					3.35	3.89	+	4.60E-05
	regulation of protein polymerization	55	13					3.41	3.82	+	5.53E-05
	regulation of protein complex assembly	78	19					4.83	3.93	+	7.59E-07
	regulation of cellular component biogenesis	103	25					6.38	3.92	+	1.54E-08
	regulation of actin polymerization or depolymerization	62	15					3.84	3.91	+	1.17E-05
	regulation of actin filament organization	63	15					3.90	3.84	+	1.40E-05
	regulation of actin cytoskeleton organization	75	21					4.65	4.52	+	2.06E-08
	regulation of actin filament-based process	76	21					4.71	4.46	+	2.57E-08
	regulation of actin filament length	62	15					3.84	3.91	+	1.17E-05
	regulation of cellular component size	79	15					4.89	3.06	+	1.70E-04
	regulation of anatomical structure size	79	15					4.89	3.06	+	1.70E-04
	regulation of biological quality	288	48					17.84	2.69	+	1.47E-09
	negative regulation of protein polymerization	20	7					1.24	5.65	+	2.99E-04
	negative regulation of protein complex assembly	20	7					1.24	5.65	+	2.99E-04
	negative regulation of actin filament depolymerization	8	4					.50	8.07	+	1.69E-03
	regulation of actin filament depolymerization	10	4					.62	6.46	+	3.74E-03
	regulation of protein depolymerization	10	4					.62	6.46	+	3.74E-03
	regulation of protein complex disassembly	13	4					.81	4.97	+	9.25E-03
	negative regulation of protein depolymerization	8	4					.50	8.07	+	1.69E-03
	negative regulation of protein complex disassembly	8	4					.50	8.07	+	1.69E-03
	ether biosynthetic process	4	2					.25	8.07	+	2.61E-02
	ether metabolic process	11	4					.68	5.87	+	5.22E-03
	CTP biosynthetic process	4	2					.25	8.07	+	2.61E-02
	ribonucleoside biosynthetic process	21	4					1.30	3.07	+	4.31E-02
	ribonucleoside metabolic process	31	6					1.92	3.12	+	1.37E-02
	pyrimidine ribonucleoside metabolic process	8	3					.50	6.05	+	1.40E-02
	pyrimidine ribonucleoside triphosphate biosynthetic process	4	2					.25	8.07	+	2.61E-02
	nucleoside triphosphate biosynthetic process	23	5					1.42	3.51	+	1.52E-02
	nucleoside phosphate biosynthetic process	71	13					4.40	2.96	+	6.28E-04
	organophosphate biosynthetic process	149	21					9.23	2.27	+	5.54E-04
	ribonucleoside triphosphate biosynthetic process	19	5					1.18	4.25	+	7.11E-03
	ribonucleoside triphosphate metabolic process	65	18					4.03	4.47	+	2.43E-07
	pyrimidine ribonucleoside triphosphate metabolic process	4	2					.25	8.07	+	2.61E-02
	ribonucleotide biosynthetic process	42	9					2.60	3.46	+	1.46E-03
	nucleotide biosynthetic process	69	13					4.27	3.04	+	4.84E-04
	ribose phosphate biosynthetic process	45	10					2.79	3.59	+	6.20E-04
	ribose phosphate metabolic process	110	24					6.82	3.52	+	2.03E-07
	ribonucleotide metabolic process	101	22					6.26	3.52	+	6.63E-07
	pyrimidine nucleotide biosynthetic process	13	3					.81	3.72	+	4.81E-02
	CTP metabolic process	4	2					.25	8.07	+	2.61E-02
	positive regulation of asexual reproduction	4	2					.25	8.07	+	2.61E-02
	regulation of asexual reproduction	18	5					1.12	4.48	+	5.71E-03
	positive regulation of positive chemotaxis	4	2					.25	8.07	+	2.61E-02
	regulation of positive chemotaxis	9	3					.56	5.38	+	1.91E-02
	regulation of chemotaxis	27	12					1.67	7.17	+	2.03E-07
	regulation of response to external stimulus	57	16					3.53	4.53	+	9.37E-07
	regulation of response to stimulus	202	37					12.51	2.96	+	1.09E-08
	regulation of locomotion	32	12					1.98	6.05	+	1.18E-06
	positive regulation of chemotaxis	10	4					.62	6.46	+	3.74E-03
	positive regulation of locomotion	12	4					.74	5.38	+	7.04E-03
	positive regulation of response to external stimulus	12	4					.74	5.38	+	7.04E-03
	positive regulation of response to stimulus	42	14					2.60	5.38	+	6.20E-07
	epithelial cell morphogenesis	4	2					.25	8.07	+	2.61E-02
	epithelial cell development	4	2					.25	8.07	+	2.61E-02
	cell development	4	2					.25	8.07	+	2.61E-02
	developmental process	667	65					41.32	1.57	+	2.72E-04
	anatomical structure development	582	61					36.06	1.69	+	6.25E-05
	epithelial cell differentiation	4	2					.25	8.07	+	2.61E-02
	epithelium development	4	2					.25	8.07	+	2.61E-02
	tissue development	4	2					.25	8.07	+	2.61E-02
	cell morphogenesis involved in differentiation	4	2					.25	8.07	+	2.61E-02
	cell morphogenesis	23	8					1.42	5.61	+	1.17E-04
	phosphatidylethanolamine biosynthetic process	4	2					.25	8.07	+	2.61E-02
	cellular lipid metabolic process	252	23					15.61	1.47	+	4.54E-02
	lipid metabolic process	317	30					19.64	1.53	+	1.64E-02
	lipid biosynthetic process	152	16					9.42	1.70	+	3.05E-02
	SRP-dependent cotranslational protein targeting to membrane, translocation	4	2					.25	8.07	+	2.61E-02
	establishment of protein localization to organelle	106	14					6.57	2.13	+	7.47E-03
	protein localization to organelle	127	15					7.87	1.91	+	1.47E-02
	L-serine biosynthetic process	4	2					.25	8.07	+	2.61E-02
	serine family amino acid biosynthetic process	11	3					.68	4.40	+	3.19E-02
	L-serine metabolic process	10	3					.62	4.84	+	2.50E-02
	activation of protein kinase B activity	7	3					.43	6.92	+	9.83E-03
	activation of protein kinase activity	17	6					1.05	5.70	+	7.66E-04
	positive regulation of protein kinase activity	36	11					2.23	4.93	+	2.14E-05
	regulation of protein kinase activity	60	12					3.72	3.23	+	4.70E-04
	regulation of kinase activity	64	13					3.97	3.28	+	2.40E-04
	regulation of phosphorylation	68	14					4.21	3.32	+	1.23E-04
	regulation of phosphate metabolic process	90	16					5.58	2.87	+	2.18E-04
	regulation of phosphorus metabolic process	90	16					5.58	2.87	+	2.18E-04
	regulation of cellular metabolic process	511	51					31.66	1.61	+	7.36E-04
	regulation of metabolic process	676	61					41.88	1.46	+	2.53E-03
	regulation of transferase activity	74	16					4.58	3.49	+	2.34E-05
	regulation of protein phosphorylation	63	13					3.90	3.33	+	2.07E-04
	regulation of protein modification process	82	17					5.08	3.35	+	2.22E-05
	regulation of cellular protein metabolic process	149	28					9.23	3.03	+	4.00E-07
	regulation of protein metabolic process	156	31					9.67	3.21	+	2.87E-08
	regulation of primary metabolic process	502	54					31.10	1.74	+	8.67E-05
	regulation of nitrogen compound metabolic process	498	54					30.85	1.75	+	7.09E-05
	regulation of macromolecule metabolic process	643	60					39.84	1.51	+	1.30E-03
	positive regulation of kinase activity	38	11					2.35	4.67	+	3.48E-05
	positive regulation of phosphorylation	40	12					2.48	4.84	+	1.10E-05
	positive regulation of phosphate metabolic process	49	12					3.04	3.95	+	7.60E-05
	positive regulation of phosphorus metabolic process	49	12					3.04	3.95	+	7.60E-05
	positive regulation of cellular metabolic process	136	24					8.43	2.85	+	7.44E-06
	positive regulation of cellular process	216	38					13.38	2.84	+	1.95E-08
	positive regulation of metabolic process	164	25					10.16	2.46	+	5.24E-05
	positive regulation of transferase activity	43	13					2.66	4.88	+	4.40E-06
	positive regulation of protein phosphorylation	38	12					2.35	5.10	+	6.63E-06
	positive regulation of protein modification process	48	15					2.97	5.04	+	5.52E-07
	positive regulation of cellular protein metabolic process	73	19					4.52	4.20	+	2.87E-07
	positive regulation of protein metabolic process	73	19					4.52	4.20	+	2.87E-07
	positive regulation of nitrogen compound metabolic process	131	24					8.12	2.96	+	4.03E-06
	positive regulation of macromolecule metabolic process	152	25					9.42	2.65	+	1.56E-05
	Arp2/3 complex-mediated actin nucleation	7	3					.43	6.92	+	9.83E-03
	actin nucleation	18	6					1.12	5.38	+	1.02E-03
	actin filament organization	83	13					5.14	2.53	+	2.47E-03
	supramolecular fiber organization	99	13					6.13	2.12	+	1.01E-02
	actin cytoskeleton organization	136	27					8.43	3.20	+	2.26E-07
	cytoskeleton organization	188	31					11.65	2.66	+	1.48E-06
	actin filament-based process	139	27					8.61	3.14	+	3.43E-07
	positive regulation of actin filament polymerization	30	6					1.86	3.23	+	1.19E-02
	positive regulation of protein polymerization	30	6					1.86	3.23	+	1.19E-02
	positive regulation of protein complex assembly	39	8					2.42	3.31	+	3.42E-03
	positive regulation of cellular component biogenesis	42	8					2.60	3.07	+	5.27E-03
	positive regulation of cellular component organization	68	13					4.21	3.09	+	4.23E-04
	positive regulation of supramolecular fiber organization	32	6					1.98	3.03	+	1.58E-02
	positive regulation of cytoskeleton organization	39	8					2.42	3.31	+	3.42E-03
	positive regulation of organelle organization	46	9					2.85	3.16	+	2.67E-03
	negative regulation of pseudopodium assembly	7	3					.43	6.92	+	9.83E-03
	regulation of pseudopodium assembly	11	4					.68	5.87	+	5.22E-03
	regulation of plasma membrane bounded cell projection assembly	20	6					1.24	4.84	+	1.74E-03
	regulation of plasma membrane bounded cell projection organization	20	6					1.24	4.84	+	1.74E-03
	regulation of cell projection organization	20	6					1.24	4.84	+	1.74E-03
	regulation of cell projection assembly	20	6					1.24	4.84	+	1.74E-03
	negative regulation of plasma membrane bounded cell projection assembly	11	4					.68	5.87	+	5.22E-03
	negative regulation of cell projection organization	11	4					.68	5.87	+	5.22E-03
	glyoxylate cycle	7	3					.43	6.92	+	9.83E-03
	glyoxylate metabolic process	8	3					.50	6.05	+	1.40E-02
	cellular aldehyde metabolic process	27	5					1.67	2.99	+	2.78E-02
	cellular carbohydrate metabolic process	54	8					3.35	2.39	+	2.10E-02
	glycerol ether metabolic process	7	3					.43	6.92	+	9.83E-03
	glutamate metabolic process	12	5					.74	6.73	+	1.02E-03
	glutamine family amino acid metabolic process	34	9					2.11	4.27	+	3.36E-04
	pyrimidine nucleobase metabolic process	12	5					.74	6.73	+	1.02E-03
	nucleobase metabolic process	30	9					1.86	4.84	+	1.35E-04
	positive regulation of cellular component movement	5	2					.31	6.46	+	3.91E-02
	negative regulation of response to external stimulus	5	2					.31	6.46	+	3.91E-02
	negative regulation of response to stimulus	41	9					2.54	3.54	+	1.24E-03
	positive regulation of protein kinase B signaling	5	2					.31	6.46	+	3.91E-02
	positive regulation of intracellular signal transduction	30	9					1.86	4.84	+	1.35E-04
	regulation of intracellular signal transduction	136	20					8.43	2.37	+	4.43E-04
	regulation of signal transduction	159	26					9.85	2.64	+	1.17E-05
	regulation of cell communication	181	28					11.21	2.50	+	1.48E-05
	regulation of signaling	165	27					10.22	2.64	+	7.90E-06
	positive regulation of signal transduction	31	10					1.92	5.21	+	3.21E-05
	positive regulation of cell communication	31	10					1.92	5.21	+	3.21E-05
	positive regulation of signaling	31	10					1.92	5.21	+	3.21E-05
	phosphatidylinositol 3-kinase signaling	5	2					.31	6.46	+	3.91E-02
	intracellular signal transduction	387	47					23.98	1.96	+	1.47E-05
	signal transduction	562	65					34.82	1.87	+	1.71E-06
	signaling	562	65					34.82	1.87	+	1.71E-06
	cell communication	674	74					41.76	1.77	+	2.08E-06
	protein geranylgeranylation	5	2					.31	6.46	+	3.91E-02
	positive regulation of MAP kinase activity	10	4					.62	6.46	+	3.74E-03
	positive regulation of protein serine/threonine kinase activity	23	6					1.42	4.21	+	3.45E-03
	regulation of protein serine/threonine kinase activity	44	8					2.73	2.93	+	6.88E-03
	regulation of MAP kinase activity	16	5					.99	5.04	+	3.50E-03
	regulation of MAPK cascade	17	5					1.05	4.75	+	4.51E-03
	positive regulation of MAPK cascade	10	4					.62	6.46	+	3.74E-03
	fatty acid derivative metabolic process	5	2					.31	6.46	+	3.91E-02
	regulation of exocytosis	5	2					.31	6.46	+	3.91E-02
	cGMP-mediated signaling	5	2					.31	6.46	+	3.91E-02
	positive regulation of Ras protein signal transduction	5	2					.31	6.46	+	3.91E-02
	regulation of Ras protein signal transduction	78	12					4.83	2.48	+	4.08E-03
	regulation of small GTPase mediated signal transduction	89	14					5.51	2.54	+	1.65E-03
	positive regulation of small GTPase mediated signal transduction	5	2					.31	6.46	+	3.91E-02
	positive regulation of ubiquitin-protein transferase activity	5	2					.31	6.46	+	3.91E-02
	regulation of protein ubiquitination	8	3					.50	6.05	+	1.40E-02
	regulation of protein modification by small protein conjugation or removal	9	3					.56	5.38	+	1.91E-02
	regulation of ubiquitin-protein transferase activity	6	3					.37	8.07	+	6.48E-03
	ribosomal large subunit assembly	20	8					1.24	6.46	+	4.50E-05
	ribonucleoprotein complex assembly	88	15					5.45	2.75	+	5.19E-04
	cellular macromolecular complex assembly	243	36					15.06	2.39	+	2.44E-06
	macromolecular complex assembly	273	43					16.91	2.54	+	5.06E-08
	cellular component assembly	442	53					27.38	1.94	+	5.96E-06
	ribosomal large subunit biogenesis	58	10					3.59	2.78	+	3.88E-03
	ribosome assembly	41	11					2.54	4.33	+	6.80E-05
	organelle assembly	86	16					5.33	3.00	+	1.32E-04
	secretion of lysosomal enzymes	5	2					.31	6.46	+	3.91E-02
	secretion by cell	76	12					4.71	2.55	+	3.33E-03
	secretion	77	12					4.77	2.52	+	3.69E-03
	tricarboxylic acid cycle	23	9					1.42	6.32	+	1.81E-05
	citrate metabolic process	23	9					1.42	6.32	+	1.81E-05
	tricarboxylic acid metabolic process	23	9					1.42	6.32	+	1.81E-05
	aerobic respiration	35	10					2.17	4.61	+	8.67E-05
	cellular respiration	58	15					3.59	4.17	+	5.37E-06
	energy derivation by oxidation of organic compounds	70	17					4.34	3.92	+	2.97E-06
	generation of precursor metabolites and energy	95	24					5.89	4.08	+	1.42E-08
	oxidation-reduction process	470	56					29.12	1.92	+	3.90E-06
	protein tetramerization	8	3					.50	6.05	+	1.40E-02
	protein oligomerization	27	6					1.67	3.59	+	7.35E-03
	protein complex assembly	145	24					8.98	2.67	+	2.07E-05
	protein complex subunit organization	171	27					10.59	2.55	+	1.47E-05
	protein complex biogenesis	145	24					8.98	2.67	+	2.07E-05
	regulation of lateral pseudopodium assembly	8	3					.50	6.05	+	1.40E-02
	ergosterol biosynthetic process	8	3					.50	6.05	+	1.40E-02
	ergosterol metabolic process	8	3					.50	6.05	+	1.40E-02
	sterol metabolic process	30	5					1.86	2.69	+	4.06E-02
	cellular alcohol metabolic process	8	3					.50	6.05	+	1.40E-02
	secondary alcohol metabolic process	16	4					.99	4.04	+	1.84E-02
	phytosteroid metabolic process	8	3					.50	6.05	+	1.40E-02
	phytosteroid biosynthetic process	8	3					.50	6.05	+	1.40E-02
	secondary alcohol biosynthetic process	16	4					.99	4.04	+	1.84E-02
	cellular lipid biosynthetic process	9	4					.56	7.17	+	2.58E-03
	cellular alcohol biosynthetic process	8	3					.50	6.05	+	1.40E-02
	sterol biosynthetic process	29	5					1.80	2.78	+	3.60E-02
	vacuolar acidification	8	3					.50	6.05	+	1.40E-02
	homeostatic process	152	22					9.42	2.34	+	2.91E-04
	cellular homeostasis	108	15					6.69	2.24	+	3.68E-03
	glycine catabolic process	8	3					.50	6.05	+	1.40E-02
	drug catabolic process	39	8					2.42	3.31	+	3.42E-03
	serine family amino acid catabolic process	10	4					.62	6.46	+	3.74E-03
	alpha-amino acid catabolic process	35	10					2.17	4.61	+	8.67E-05
	cellular amino acid catabolic process	48	11					2.97	3.70	+	2.62E-04
	neurotransmitter catabolic process	11	4					.68	5.87	+	5.22E-03
	neurotransmitter metabolic process	15	4					.93	4.30	+	1.49E-02
	regulation of neurotransmitter levels	15	4					.93	4.30	+	1.49E-02
	glycine metabolic process	12	3					.74	4.04	+	3.96E-02
	acetyl-CoA metabolic process	11	4					.68	5.87	+	5.22E-03
	acyl-CoA metabolic process	16	4					.99	4.04	+	1.84E-02
	thioester metabolic process	16	4					.99	4.04	+	1.84E-02
	translational elongation	21	7					1.30	5.38	+	3.98E-04
	glycolytic process	18	6					1.12	5.38	+	1.02E-03
	ATP generation from ADP	18	6					1.12	5.38	+	1.02E-03
	ADP metabolic process	19	6					1.18	5.10	+	1.35E-03
	purine ribonucleoside monophosphate metabolic process	68	18					4.21	4.27	+	4.61E-07
	purine nucleoside monophosphate metabolic process	68	18					4.21	4.27	+	4.61E-07
	nucleoside monophosphate metabolic process	72	18					4.46	4.04	+	1.03E-06
	ribonucleoside monophosphate metabolic process	70	18					4.34	4.15	+	6.93E-07
	purine ribonucleoside diphosphate metabolic process	19	6					1.18	5.10	+	1.35E-03
	purine nucleoside diphosphate metabolic process	20	7					1.24	5.65	+	2.99E-04
	nucleoside diphosphate metabolic process	24	7					1.49	4.71	+	8.66E-04
	ribonucleoside diphosphate metabolic process	20	6					1.24	4.84	+	1.74E-03
	purine ribonucleotide metabolic process	98	21					6.07	3.46	+	1.52E-06
	nucleoside diphosphate phosphorylation	21	7					1.30	5.38	+	3.98E-04
	nucleotide phosphorylation	21	7					1.30	5.38	+	3.98E-04
	phosphorylation	407	57					25.22	2.26	+	1.96E-08
	ATP metabolic process	57	16					3.53	4.53	+	9.37E-07
	purine ribonucleoside triphosphate metabolic process	64	17					3.97	4.29	+	9.10E-07
	carbohydrate catabolic process	39	9					2.42	3.72	+	8.81E-04
	pyruvate metabolic process	20	7					1.24	5.65	+	2.99E-04
	nicotinamide nucleotide metabolic process	40	10					2.48	4.04	+	2.51E-04
	pyridine nucleotide metabolic process	40	10					2.48	4.04	+	2.51E-04
	pyridine-containing compound metabolic process	45	11					2.79	3.95	+	1.52E-04
	oxidoreduction coenzyme metabolic process	58	11					3.59	3.06	+	1.21E-03
	ATP hydrolysis coupled proton transport	15	5					.93	5.38	+	2.66E-03
	ATP hydrolysis coupled transmembrane transport	15	5					.93	5.38	+	2.66E-03
	ATP hydrolysis coupled cation transmembrane transport	15	5					.93	5.38	+	2.66E-03
	ATP hydrolysis coupled ion transmembrane transport	15	5					.93	5.38	+	2.66E-03
	energy coupled proton transmembrane transport, against electrochemical gradient	15	5					.93	5.38	+	2.66E-03
	hydrogen ion transmembrane transport	25	7					1.55	4.52	+	1.09E-03
	proton transport	30	8					1.86	4.30	+	6.75E-04
	hydrogen transport	31	8					1.92	4.17	+	8.32E-04
	monovalent inorganic cation transport	41	8					2.54	3.15	+	4.58E-03
	adenylate cyclase-modulating G-protein coupled receptor signaling pathway	22	7					1.36	5.14	+	5.23E-04
	G-protein coupled receptor signaling pathway, coupled to cyclic nucleotide second messenger	22	7					1.36	5.14	+	5.23E-04
	G-protein coupled receptor signaling pathway	69	11					4.27	2.57	+	4.51E-03
	glutamine metabolic process	13	4					.81	4.97	+	9.25E-03
	regulation of myosin II filament assembly	13	4					.81	4.97	+	9.25E-03
	regulation of myosin II filament organization	14	4					.87	4.61	+	1.19E-02
	response to cAMP	13	4					.81	4.97	+	9.25E-03
	response to organophosphorus	18	4					1.12	3.59	+	2.68E-02
	response to organic substance	142	20					8.80	2.27	+	7.47E-04
	response to chemical	351	57					21.75	2.62	+	1.07E-10
	response to organonitrogen compound	82	13					5.08	2.56	+	2.23E-03
	response to nitrogen compound	88	13					5.45	2.38	+	4.01E-03
	response to organic cyclic compound	94	14					5.82	2.40	+	2.69E-03
	response to oxygen-containing compound	113	18					7.00	2.57	+	3.36E-04
	late endosome to vacuole transport	13	4					.81	4.97	+	9.25E-03
	vacuolar transport	47	7					2.91	2.40	+	2.90E-02
	endosomal transport	49	7					3.04	2.31	+	3.50E-02
	protein retention in Golgi apparatus	10	3					.62	4.84	+	2.50E-02
	maintenance of protein location in cell	20	5					1.24	4.04	+	8.75E-03
	maintenance of location in cell	25	5					1.55	3.23	+	2.08E-02
	maintenance of location	27	5					1.67	2.99	+	2.78E-02
	maintenance of protein location	20	5					1.24	4.04	+	8.75E-03
	protein localization to Golgi apparatus	13	3					.81	3.72	+	4.81E-02
	DNA duplex unwinding	10	3					.62	4.84	+	2.50E-02
	DNA geometric change	11	3					.68	4.40	+	3.19E-02
	DNA conformation change	44	7					2.73	2.57	+	2.13E-02
	protein autophosphorylation	17	5					1.05	4.75	+	4.51E-03
	protein phosphorylation	270	34					16.73	2.03	+	1.13E-04
	establishment or maintenance of cell polarity	36	10					2.23	4.48	+	1.09E-04
	double-strand break repair via nonhomologous end joining	11	3					.68	4.40	+	3.19E-02
	non-recombinational repair	12	3					.74	4.04	+	3.96E-02
	cellular response to stress	422	43					26.15	1.64	+	1.27E-03
	response to stress	564	73					34.94	2.09	+	4.90E-09
	mitotic cytokinesis	77	21					4.77	4.40	+	3.20E-08
	mitotic cell cycle process	137	24					8.49	2.83	+	8.38E-06
	mitotic cell cycle	146	28					9.05	3.10	+	2.69E-07
	folic acid-containing compound metabolic process	11	3					.68	4.40	+	3.19E-02
	response to cation stress	11	3					.68	4.40	+	3.19E-02
	response to salt stress	11	3					.68	4.40	+	3.19E-02
	response to osmotic stress	89	14					5.51	2.54	+	1.65E-03
	phototaxis	26	7					1.61	4.35	+	1.37E-03
	energy taxis	26	7					1.61	4.35	+	1.37E-03
	taxis	153	34					9.48	3.59	+	3.93E-10
	response to external stimulus	351	60					21.75	2.76	+	4.49E-12
	locomotion	215	47					13.32	3.53	+	3.01E-13
	response to light stimulus	30	7					1.86	3.77	+	3.02E-03
	chemotaxis to cAMP	70	18					4.34	4.15	+	6.93E-07
	chemotaxis	131	29					8.12	3.57	+	8.25E-09
	negative regulation of asexual reproduction	12	3					.74	4.04	+	3.96E-02
	establishment of protein localization to vacuole	20	5					1.24	4.04	+	8.75E-03
	protein localization to vacuole	27	5					1.67	2.99	+	2.78E-02
	fatty acid beta-oxidation using acyl-CoA dehydrogenase	16	4					.99	4.04	+	1.84E-02
	fatty acid beta-oxidation	30	6					1.86	3.23	+	1.19E-02
	fatty acid catabolic process	38	6					2.35	2.55	+	3.28E-02
	fatty acid metabolic process	81	10					5.02	1.99	+	3.20E-02
	monocarboxylic acid catabolic process	40	7					2.48	2.82	+	1.34E-02
	cellular lipid catabolic process	52	7					3.22	2.17	+	4.56E-02
	lipid catabolic process	62	9					3.84	2.34	+	1.67E-02
	fatty acid oxidation	30	6					1.86	3.23	+	1.19E-02
	lipid oxidation	30	6					1.86	3.23	+	1.19E-02
	lipid homeostasis	16	4					.99	4.04	+	1.84E-02
	response to bacterium	81	20					5.02	3.99	+	3.18E-07
	response to other organism	88	22					5.45	4.04	+	6.74E-08
	response to external biotic stimulus	88	22					5.45	4.04	+	6.74E-08
	response to biotic stimulus	88	22					5.45	4.04	+	6.74E-08
	multi-organism process	705	76					43.68	1.74	+	2.89E-06
	cell-substrate adhesion	29	7					1.80	3.90	+	2.51E-03
	actin filament polymerization	30	7					1.86	3.77	+	3.02E-03
	protein polymerization	39	7					2.42	2.90	+	1.19E-02
	cellular protein complex assembly	115	17					7.12	2.39	+	1.09E-03
	actin polymerization or depolymerization	37	8					2.29	3.49	+	2.49E-03
	pyridine-containing compound biosynthetic process	13	3					.81	3.72	+	4.81E-02
	regulation of translational initiation	13	3					.81	3.72	+	4.81E-02
	regulation of translation	42	8					2.60	3.07	+	5.27E-03
	posttranscriptional regulation of gene expression	53	10					3.28	3.05	+	2.06E-03
	regulation of cellular amide metabolic process	43	9					2.66	3.38	+	1.71E-03
	regulation of cellular biosynthetic process	390	34					24.16	1.41	+	3.17E-02
	regulation of biosynthetic process	391	34					24.22	1.40	+	3.27E-02
	negative regulation of Ras protein signal transduction	13	3					.81	3.72	+	4.81E-02
	negative regulation of small GTPase mediated signal transduction	13	3					.81	3.72	+	4.81E-02
	negative regulation of signal transduction	36	7					2.23	3.14	+	7.91E-03
	negative regulation of cell communication	36	7					2.23	3.14	+	7.91E-03
	negative regulation of signaling	36	7					2.23	3.14	+	7.91E-03
	phagocytosis	84	19					5.20	3.65	+	2.21E-06
	endocytosis	146	25					9.05	2.76	+	8.02E-06
	import into cell	146	25					9.05	2.76	+	8.02E-06
	cell motility	85	19					5.27	3.61	+	2.61E-06
	movement of cell or subcellular component	108	21					6.69	3.14	+	6.62E-06
	localization of cell	85	19					5.27	3.61	+	2.61E-06
	cytoplasmic translation	27	6					1.67	3.59	+	7.35E-03
	purine nucleobase metabolic process	18	4					1.12	3.59	+	2.68E-02
	purine ribonucleoside triphosphate biosynthetic process	18	4					1.12	3.59	+	2.68E-02
	purine nucleoside triphosphate biosynthetic process	18	4					1.12	3.59	+	2.68E-02
	cellular protein complex disassembly	23	5					1.42	3.51	+	1.52E-02
	protein complex disassembly	23	5					1.42	3.51	+	1.52E-02
	translational initiation	52	11					3.22	3.41	+	5.07E-04
	mitochondrial ATP synthesis coupled electron transport	19	4					1.18	3.40	+	3.17E-02
	ATP synthesis coupled electron transport	23	6					1.42	4.21	+	3.45E-03
	oxidative phosphorylation	23	6					1.42	4.21	+	3.45E-03
	respiratory electron transport chain	28	7					1.73	4.04	+	2.07E-03
	electron transport chain	34	8					2.11	3.80	+	1.49E-03
	regulation of protein catabolic process	24	5					1.49	3.36	+	1.79E-02
	regulation of catabolic process	44	7					2.73	2.57	+	2.13E-02
	purine ribonucleotide biosynthetic process	39	8					2.42	3.31	+	3.42E-03
	purine nucleotide biosynthetic process	41	8					2.54	3.15	+	4.58E-03
	purine-containing compound biosynthetic process	49	10					3.04	3.29	+	1.17E-03
	response to oxidative stress	64	13					3.97	3.28	+	2.40E-04
	purine ribonucleoside monophosphate biosynthetic process	25	5					1.55	3.23	+	2.08E-02
	purine nucleoside monophosphate biosynthetic process	25	5					1.55	3.23	+	2.08E-02
	nucleoside monophosphate biosynthetic process	29	5					1.80	2.78	+	3.60E-02
	ribonucleoside monophosphate biosynthetic process	27	5					1.67	2.99	+	2.78E-02
	pigment biosynthetic process	20	4					1.24	3.23	+	3.71E-02
	pigment metabolic process	20	4					1.24	3.23	+	3.71E-02
	chemotaxis to folate	20	4					1.24	3.23	+	3.71E-02
	response to folic acid	21	4					1.30	3.07	+	4.31E-02
	response to acid chemical	28	5					1.73	2.88	+	3.17E-02
	response to vitamin	21	4					1.30	3.07	+	4.31E-02
	cell redox homeostasis	45	9					2.79	3.23	+	2.31E-03
	response to mercury ion	46	9					2.85	3.16	+	2.67E-03
	response to metal ion	66	12					4.09	2.93	+	1.06E-03
	response to inorganic substance	79	12					4.89	2.45	+	4.50E-03
	regulation of adenylate cyclase activity	21	4					1.30	3.07	+	4.31E-02
	regulation of nucleotide metabolic process	28	5					1.73	2.88	+	3.17E-02
	regulation of cyclase activity	22	4					1.36	2.93	+	4.95E-02
	regulation of lyase activity	22	4					1.36	2.93	+	4.95E-02
	chromatin remodeling	21	4					1.30	3.07	+	4.31E-02
	post-Golgi vesicle-mediated transport	21	4					1.30	3.07	+	4.31E-02
	plasma membrane bounded cell projection assembly	21	4					1.30	3.07	+	4.31E-02
	cell projection assembly	21	4					1.30	3.07	+	4.31E-02
	'de novo' protein folding	22	4					1.36	2.93	+	4.95E-02
	protein folding	90	15					5.58	2.69	+	6.50E-04
	ubiquitin-dependent ERAD pathway	22	4					1.36	2.93	+	4.95E-02
	proteasomal protein catabolic process	78	11					4.83	2.28	+	1.07E-02
	proteolysis involved in cellular protein catabolic process	201	29					12.45	2.33	+	3.63E-05
	proteolysis	352	40					21.81	1.83	+	2.43E-04
	cellular protein catabolic process	201	29					12.45	2.33	+	3.63E-05
	protein catabolic process	211	30					13.07	2.29	+	3.49E-05
	macromolecule catabolic process	306	38					18.96	2.00	+	6.07E-05
	cellular macromolecule catabolic process	265	33					16.42	2.01	+	1.73E-04
	response to endoplasmic reticulum stress	35	7					2.17	3.23	+	6.84E-03
	proteasome-mediated ubiquitin-dependent protein catabolic process	74	10					4.58	2.18	+	1.88E-02
	ubiquitin-dependent protein catabolic process	154	21					9.54	2.20	+	8.35E-04
	modification-dependent protein catabolic process	157	22					9.73	2.26	+	4.47E-04
	modification-dependent macromolecule catabolic process	163	22					10.10	2.18	+	7.25E-04
	nucleosome assembly	22	4					1.36	2.93	+	4.95E-02
	chromatin assembly	22	4					1.36	2.93	+	4.95E-02
	ER to Golgi vesicle-mediated transport	50	9					3.10	2.91	+	4.57E-03
	chaperone-mediated protein folding	29	5					1.80	2.78	+	3.60E-02
	exocytosis	65	11					4.03	2.73	+	2.90E-03
	maturation of SSU-rRNA from tricistronic rRNA transcript (SSU-rRNA, 5.8S rRNA, LSU-rRNA)	30	5					1.86	2.69	+	4.06E-02
	maturation of SSU-rRNA	40	7					2.48	2.82	+	1.34E-02
	ribosomal small subunit biogenesis	57	9					3.53	2.55	+	1.02E-02
	rRNA processing	143	16					8.86	1.81	+	1.88E-02
	rRNA metabolic process	145	18					8.98	2.00	+	4.97E-03
	hyperosmotic response	42	7					2.60	2.69	+	1.71E-02
	protein import into nucleus	36	6					2.23	2.69	+	2.62E-02
	protein localization to nucleus	39	6					2.42	2.48	+	3.64E-02
	nuclear import	36	6					2.23	2.69	+	2.62E-02
	response to differentiation-inducing factor 1	31	5					1.92	2.60	+	4.56E-02
	response to ketone	44	7					2.73	2.57	+	2.13E-02
	negative regulation of cellular macromolecule biosynthetic process	50	7					3.10	2.26	+	3.84E-02
	negative regulation of cellular biosynthetic process	57	8					3.53	2.27	+	2.77E-02
	negative regulation of cellular metabolic process	90	11					5.58	1.97	+	2.70E-02
	negative regulation of metabolic process	159	16					9.85	1.62	+	4.27E-02
	negative regulation of biosynthetic process	57	8					3.53	2.27	+	2.77E-02
	negative regulation of macromolecule biosynthetic process	50	7					3.10	2.26	+	3.84E-02
	pinocytosis	51	7					3.16	2.22	+	4.19E-02
	negative regulation of nitrogen compound metabolic process	87	11					5.39	2.04	+	2.18E-02
	vesicle organization	87	10					5.39	1.86	+	4.77E-02
	multicellular organism development	87	10					5.39	1.86	+	4.77E-02
	small GTPase mediated signal transduction	192	22					11.90	1.85	+	5.16E-03
	aggregation involved in sorocarp development	142	16					8.80	1.82	+	1.78E-02
	sorocarp development	486	45					30.11	1.49	+	5.72E-03
	non-reproductive fruiting body development	486	45					30.11	1.49	+	5.72E-03
	socially cooperative development	486	45					30.11	1.49	+	5.72E-03
	intraspecies interaction between organisms	512	47					31.72	1.48	+	5.60E-03
	cellular response to starvation	160	16					9.91	1.61	+	4.47E-02
	cellular response to nutrient levels	162	16					10.04	1.59	+	4.89E-02
	cellular response to extracellular stimulus	162	16					10.04	1.59	+	4.89E-02
	cellular response to external stimulus	162	16					10.04	1.59	+	4.89E-02
	response to starvation	162	16					10.04	1.59	+	4.89E-02
	aggregation of unicellular organisms	142	16					8.80	1.82	+	1.78E-02
	cell aggregation	142	16					8.80	1.82	+	1.78E-02
	multi-organism cellular process	145	17					8.98	1.89	+	1.05E-02
	Unclassified	5872	179					363.80	.49	-	1.72E-42
	spore wall assembly	92	1					5.70	.18	-	2.21E-02
	spore wall biogenesis	92	1					5.70	.18	-	2.21E-02
	cell wall biogenesis	93	1					5.76	.17	-	2.10E-02
	cell wall organization or biogenesis	106	2					6.57	.30	-	4.04E-02
	cellular component assembly involved in morphogenesis	92	1					5.70	.18	-	2.21E-02
	cell wall assembly	92	1					5.70	.18	-	2.21E-02
	cell wall organization	92	1					5.70	.18	-	2.21E-02
	external encapsulating structure organization	92	1					5.70	.18	-	2.21E-02

## Sheet: PPK_PANTHER_CC
		Dictyostelium discoideum (REF)	Client Text Box Input ( Hierarchy NEW! )
	GO cellular component complete	#	#					expected	Fold Enrichment	+/-	P value
	mitochondrial pyruvate dehydrogenase complex	2	2					.12	16.14	+	7.06E-03
	pyruvate dehydrogenase complex	5	2					.31	6.46	+	3.91E-02
	oxidoreductase complex	56	11					3.47	3.17	+	9.20E-04
	cell part	4218	495					261.33	1.89	+	9.47E-65
	cell	4218	495					261.33	1.89	+	9.47E-65
	catalytic complex	522	69					32.34	2.13	+	5.88E-09
	macromolecular complex	1514	187					93.80	1.99	+	2.33E-20
	cytoplasmic part	1990	300					123.29	2.43	+	1.90E-52
	intracellular part	3730	472					231.09	2.04	+	1.08E-70
	intracellular	3901	484					241.69	2.00	+	1.22E-70
	cytoplasm	2733	394					169.32	2.33	+	2.14E-69
	mitochondrial matrix	101	13					6.26	2.08	+	1.18E-02
	intracellular organelle lumen	539	63					33.39	1.89	+	1.78E-06
	organelle lumen	539	63					33.39	1.89	+	1.78E-06
	membrane-enclosed lumen	539	63					33.39	1.89	+	1.78E-06
	organelle part	1598	178					99.00	1.80	+	5.45E-15
	organelle	2901	356					179.73	1.98	+	1.59E-43
	intracellular organelle	2894	355					179.30	1.98	+	2.55E-43
	mitochondrial part	282	28					17.47	1.60	+	1.14E-02
	mitochondrion	495	55					30.67	1.79	+	3.22E-05
	intracellular membrane-bounded organelle	2360	238					146.21	1.63	+	2.10E-15
	membrane-bounded organelle	2655	312					164.49	1.90	+	5.80E-33
	intracellular organelle part	1598	178					99.00	1.80	+	5.45E-15
	proteasome storage granule	2	2					.12	16.14	+	7.06E-03
	cytosolic proteasome complex	10	5					.62	8.07	+	4.51E-04
	cytosolic part	127	34					7.87	4.32	+	3.13E-12
	cytosol	435	96					26.95	3.56	+	2.43E-26
	proteasome complex	43	14					2.66	5.26	+	8.14E-07
	protein complex	915	109					56.69	1.92	+	6.79E-11
	endopeptidase complex	43	14					2.66	5.26	+	8.14E-07
	peptidase complex	57	14					3.53	3.96	+	1.92E-05
	lateral part of motile cell	2	2					.12	16.14	+	7.06E-03
	lateral part of cell	2	2					.12	16.14	+	7.06E-03
	Ku70:Ku80 complex	2	2					.12	16.14	+	7.06E-03
	nuclear part	589	57					36.49	1.56	+	7.54E-04
	nucleus	1260	123					78.06	1.58	+	3.71E-07
	Cajal body	3	2					.19	10.76	+	1.53E-02
	nuclear body	12	3					.74	4.04	+	3.96E-02
	nuclear lumen	410	43					25.40	1.69	+	7.34E-04
	CIA complex	3	2					.19	10.76	+	1.53E-02
	post-lysosomal vacuole	3	2					.19	10.76	+	1.53E-02
	vacuole	190	21					11.77	1.78	+	9.04E-03
	endocytic vesicle	322	81					19.95	4.06	+	8.30E-26
	cytoplasmic vesicle	516	104					31.97	3.25	+	1.69E-25
	intracellular vesicle	517	105					32.03	3.28	+	5.37E-26
	vesicle	527	107					32.65	3.28	+	1.76E-26
	nuclear nucleosome	3	2					.19	10.76	+	1.53E-02
	nuclear chromosome part	73	9					4.52	1.99	+	4.08E-02
	intracellular non-membrane-bounded organelle	688	103					42.63	2.42	+	3.10E-16
	non-membrane-bounded organelle	688	103					42.63	2.42	+	3.10E-16
	nuclear chromosome	82	10					5.08	1.97	+	3.43E-02
	chromatin	51	7					3.16	2.22	+	4.19E-02
	nuclear chromatin	36	6					2.23	2.69	+	2.62E-02
	box C/D snoRNP complex	5	3					.31	9.68	+	3.92E-03
	intracellular ribonucleoprotein complex	360	53					22.30	2.38	+	1.28E-08
	ribonucleoprotein complex	360	53					22.30	2.38	+	1.28E-08
	nucleolar part	45	9					2.79	3.23	+	2.31E-03
	nucleolus	148	17					9.17	1.85	+	1.26E-02
	endoplasmic reticulum lumen	9	5					.56	8.97	+	2.80E-04
	endoplasmic reticulum	282	26					17.47	1.49	+	3.18E-02
	endomembrane system	616	64					38.16	1.68	+	5.30E-05
	alpha DNA polymerase:primase complex	4	2					.25	8.07	+	2.61E-02
	nuclear DNA-directed RNA polymerase complex	81	11					5.02	2.19	+	1.37E-02
	DNA-directed RNA polymerase complex	82	11					5.08	2.17	+	1.49E-02
	RNA polymerase complex	82	11					5.08	2.17	+	1.49E-02
	transferase complex, transferring phosphorus-containing groups	107	15					6.63	2.26	+	3.39E-03
	transferase complex	271	32					16.79	1.91	+	5.27E-04
	AP-3 adaptor complex	4	2					.25	8.07	+	2.61E-02
	membrane protein complex	224	30					13.88	2.16	+	9.93E-05
	membrane part	2593	108					160.65	.67	-	7.11E-07
	membrane	2904	160					179.92	.89	-	4.83E-02
	basal cortex	4	2					.25	8.07	+	2.61E-02
	basal part of cell	4	2					.25	8.07	+	2.61E-02
	cell cortex	134	31					8.30	3.73	+	9.18E-10
	cytoplasmic region	134	31					8.30	3.73	+	9.18E-10
	cell periphery	621	65					38.47	1.69	+	3.73E-05
	cell cortex part	51	14					3.16	4.43	+	5.66E-06
	oxoglutarate dehydrogenase complex	4	2					.25	8.07	+	2.61E-02
	dihydrolipoyl dehydrogenase complex	5	2					.31	6.46	+	3.91E-02
	tricarboxylic acid cycle enzyme complex	6	3					.37	8.07	+	6.48E-03
	proton-transporting V-type ATPase, V1 domain	7	3					.43	6.92	+	9.83E-03
	proton-transporting two-sector ATPase complex, catalytic domain	13	5					.81	6.21	+	1.44E-03
	proton-transporting two-sector ATPase complex	22	6					1.36	4.40	+	2.78E-03
	proton-transporting V-type ATPase complex	13	4					.81	4.97	+	9.25E-03
	TRAPP complex	7	3					.43	6.92	+	9.83E-03
	phagocytic cup lip	5	2					.31	6.46	+	3.91E-02
	phagocytic cup	30	8					1.86	4.30	+	6.75E-04
	plasma membrane	435	46					26.95	1.71	+	4.10E-04
	Arp2/3 protein complex	10	4					.62	6.46	+	3.74E-03
	actin cytoskeleton	123	30					7.62	3.94	+	5.14E-10
	cytoskeleton	245	42					15.18	2.77	+	7.22E-09
	cytoskeletal part	175	28					10.84	2.58	+	8.10E-06
	eukaryotic translation initiation factor 3 complex	15	6					.93	6.46	+	4.01E-04
	rough endoplasmic reticulum membrane	5	2					.31	6.46	+	3.91E-02
	bounding membrane of organelle	294	30					18.21	1.65	+	6.34E-03
	organelle membrane	479	45					29.68	1.52	+	4.46E-03
	rough endoplasmic reticulum	5	2					.31	6.46	+	3.91E-02
	Ino80 complex	8	3					.50	6.05	+	1.40E-02
	INO80-type complex	9	3					.56	5.38	+	1.91E-02
	SWI/SNF superfamily-type complex	11	3					.68	4.40	+	3.19E-02
	DNA helicase complex	8	3					.50	6.05	+	1.40E-02
	COP9 signalosome	8	3					.50	6.05	+	1.40E-02
	cell-cell contact zone	11	4					.68	5.87	+	5.22E-03
	cell-cell junction	21	4					1.30	3.07	+	4.31E-02
	cell junction	23	5					1.42	3.51	+	1.52E-02
	proteasome regulatory particle, base subcomplex	11	4					.68	5.87	+	5.22E-03
	proteasome regulatory particle	19	7					1.18	5.95	+	2.20E-04
	proteasome accessory complex	20	8					1.24	6.46	+	4.50E-05
	cortical actin cytoskeleton	33	12					2.04	5.87	+	1.61E-06
	cortical cytoskeleton	37	12					2.29	5.23	+	5.09E-06
	early phagosome	14	5					.87	5.76	+	1.98E-03
	phagocytic vesicle	310	80					19.21	4.17	+	3.45E-26
	macropinosome	9	3					.56	5.38	+	1.91E-02
	pinosome	9	3					.56	5.38	+	1.91E-02
	endosome	123	18					7.62	2.36	+	8.82E-04
	heterotrimeric G-protein complex	15	5					.93	5.38	+	2.66E-03
	extrinsic component of cytoplasmic side of plasma membrane	15	5					.93	5.38	+	2.66E-03
	extrinsic component of plasma membrane	16	5					.99	5.04	+	3.50E-03
	extrinsic component of membrane	51	13					3.16	4.11	+	2.59E-05
	cytoplasmic side of plasma membrane	25	5					1.55	3.23	+	2.08E-02
	cytoplasmic side of membrane	28	5					1.73	2.88	+	3.17E-02
	side of membrane	33	6					2.04	2.93	+	1.81E-02
	GTPase complex	15	5					.93	5.38	+	2.66E-03
	core mediator complex	10	3					.62	4.84	+	2.50E-02
	cytosolic small ribosomal subunit	34	10					2.11	4.75	+	6.85E-05
	small ribosomal subunit	46	10					2.85	3.51	+	7.32E-04
	ribosomal subunit	117	26					7.25	3.59	+	4.49E-08
	ribosome	146	31					9.05	3.43	+	6.56E-09
	cytosolic ribosome	85	23					5.27	4.37	+	8.26E-09
	cell leading edge	64	18					3.97	4.54	+	1.94E-07
	90S preribosome	26	7					1.61	4.35	+	1.37E-03
	preribosome	72	12					4.46	2.69	+	2.17E-03
	cytosolic large ribosomal subunit	49	13					3.04	4.28	+	1.72E-05
	large ribosomal subunit	71	16					4.40	3.64	+	1.43E-05
	phosphatidylinositol 3-kinase complex	12	3					.74	4.04	+	3.96E-02
	filopodium	24	6					1.49	4.04	+	4.23E-03
	actin-based cell projection	24	6					1.49	4.04	+	4.23E-03
	plasma membrane bounded cell projection	61	12					3.78	3.18	+	5.43E-04
	cell projection	64	13					3.97	3.28	+	2.40E-04
	cell pole	12	3					.74	4.04	+	3.96E-02
	cleavage furrow	20	5					1.24	4.04	+	8.75E-03
	cell division site part	29	6					1.80	3.34	+	1.02E-02
	cell division site	29	6					1.80	3.34	+	1.02E-02
	cell surface furrow	20	5					1.24	4.04	+	8.75E-03
	cell surface	40	8					2.48	3.23	+	3.97E-03
	pseudopodium	40	10					2.48	4.04	+	2.51E-04
	small-subunit processome	32	8					1.98	4.04	+	1.02E-03
	proteasome core complex	16	4					.99	4.04	+	1.84E-02
	clathrin-coated pit	17	4					1.05	3.80	+	2.23E-02
	membrane region	20	4					1.24	3.23	+	3.71E-02
	whole membrane	230	28					14.25	1.96	+	7.30E-04
	cell trailing edge	13	3					.81	3.72	+	4.81E-02
	cytochrome complex	13	3					.81	3.72	+	4.81E-02
	myosin complex	18	4					1.12	3.59	+	2.68E-02
	nuclear pore	30	6					1.86	3.23	+	1.19E-02
	nuclear envelope	60	8					3.72	2.15	+	3.57E-02
	organelle envelope	249	25					15.43	1.62	+	1.43E-02
	envelope	249	25					15.43	1.62	+	1.43E-02
	Golgi-associated vesicle membrane	31	6					1.92	3.12	+	1.37E-02
	Golgi-associated vesicle	41	6					2.54	2.36	+	4.45E-02
	Golgi apparatus	193	19					11.96	1.59	+	3.52E-02
	cytoplasmic vesicle part	165	23					10.22	2.25	+	3.60E-04
	mitochondrial respiratory chain	33	6					2.04	2.93	+	1.81E-02
	mitochondrial membrane part	68	9					4.21	2.14	+	2.80E-02
	respiratory chain	47	9					2.91	3.09	+	3.07E-03
	phagocytic vesicle membrane	29	5					1.80	2.78	+	3.60E-02
	cytoplasmic vesicle membrane	89	13					5.51	2.36	+	4.39E-03
	vesicle membrane	91	13					5.64	2.31	+	5.26E-03
	respiratory chain complex	35	6					2.17	2.77	+	2.33E-02
	peroxisome	54	8					3.35	2.39	+	2.10E-02
	microbody	54	8					3.35	2.39	+	2.10E-02
	endosome membrane	61	9					3.78	2.38	+	1.53E-02
	endosomal part	66	10					4.09	2.45	+	9.19E-03
	mitochondrial protein complex	67	9					4.15	2.17	+	2.59E-02
	extracellular space	366	47					22.68	2.07	+	3.58E-06
	extracellular region part	402	47					24.91	1.89	+	3.68E-05
	extracellular region	544	52					33.70	1.54	+	1.64E-03
	lysosome	108	12					6.69	1.79	+	3.99E-02
	lytic vacuole	109	12					6.75	1.78	+	4.23E-02
	Unclassified	5322	179					329.73	.54	-	1.14E-29
	integral component of membrane	2313	54					143.30	.38	-	2.89E-20
	intrinsic component of membrane	2341	54					145.04	.37	-	7.60E-21
	intrinsic component of plasma membrane	112	2					6.94	.29	-	3.05E-02
	glycoprotein complex	86	1					5.33	.19	-	3.03E-02

## Sheet: PPK_PANTHER_RP
		Dictyostelium discoideum (REF)	Client Text Box Input ( Hierarchy NEW! )
	Reactome pathways	#	#					expected	Fold Enrichment	+/-	P value
	Utilization of Ketone Bodies	2	2					.12	16.14	+	7.06E-03
	Fatty acid, triacylglycerol, and ketone body metabolism	91	14					5.64	2.48	+	2.02E-03
	Metabolism of lipids and lipoproteins	249	31					15.43	2.01	+	2.69E-04
	Metabolism	593	93					36.74	2.53	+	6.63E-16
	Ethanol oxidation	2	2					.12	16.14	+	7.06E-03
	Phase 1 - Functionalization of compounds	22	7					1.36	5.14	+	5.23E-04
	Biological oxidations	49	10					3.04	3.29	+	1.17E-03
	Peptide chain elongation	2	2					.12	16.14	+	7.06E-03
	Translation	119	37					7.37	5.02	+	4.11E-15
	Metabolism of proteins	384	76					23.79	3.19	+	2.38E-18
	Gene Expression	369	76					22.86	3.32	+	2.69E-19
	Glycine degradation	4	3					.25	12.11	+	2.10E-03
	Glyoxylate metabolism and glycine degradation	19	7					1.18	5.95	+	2.20E-04
	Metabolism of amino acids and derivatives	107	22					6.63	3.32	+	1.68E-06
	Tetrahydrobiopterin (BH4) synthesis, recycling, salvage and regulation	4	3					.25	12.11	+	2.10E-03
	eNOS activation and regulation	4	3					.25	12.11	+	2.10E-03
	Metabolism of nitric oxide	4	3					.25	12.11	+	2.10E-03
	Neurotransmitter Clearance In The Synaptic Cleft	8	5					.50	10.09	+	1.64E-04
	Transmission across Chemical Synapses	22	8					1.36	5.87	+	8.67E-05
	Neuronal System	22	8					1.36	5.87	+	8.67E-05
	Citric acid cycle (TCA cycle)	12	7					.74	9.42	+	1.28E-05
	Pyruvate metabolism and Citric Acid (TCA) cycle	21	8					1.30	6.15	+	6.30E-05
	The citric acid (TCA) cycle and respiratory electron transport	30	9					1.86	4.84	+	1.35E-04
	Insulin receptor recycling	9	5					.56	8.97	+	2.80E-04
	Signaling by Insulin receptor	93	25					5.76	4.34	+	2.13E-09
	Signal Transduction	220	42					13.63	3.08	+	3.33E-10
	ROS, RNS production in response to bacteria	10	5					.62	8.07	+	4.51E-04
	Immune System	198	36					12.27	2.93	+	2.06E-08
	Transferrin endocytosis and recycling	10	5					.62	8.07	+	4.51E-04
	Iron uptake and transport	12	5					.74	6.73	+	1.02E-03
	Gluconeogenesis	18	9					1.12	8.07	+	2.62E-06
	Glucose metabolism	27	11					1.67	6.58	+	1.49E-06
	Metabolism of carbohydrates	67	18					4.15	4.34	+	3.74E-07
	CS/DS degradation	4	2					.25	8.07	+	2.61E-02
	Chondroitin sulfate/dermatan sulfate metabolism	4	2					.25	8.07	+	2.61E-02
	Hyaluronan uptake and degradation	4	2					.25	8.07	+	2.61E-02
	Nonhomologous End-Joining (NHEJ)	4	2					.25	8.07	+	2.61E-02
	DNA Repair	107	14					6.63	2.11	+	8.06E-03
	Neurotransmitter Release Cycle	4	2					.25	8.07	+	2.61E-02
	Amino acid synthesis and interconversion (transamination)	13	6					.81	7.45	+	1.88E-04
	Lysine catabolism	10	4					.62	6.46	+	3.74E-03
	Histidine, lysine, phenylalanine, tyrosine, proline and tryptophan catabolism	34	8					2.11	3.80	+	1.49E-03
	Displacement of DNA glycosylase by APEX1	5	2					.31	6.46	+	3.91E-02
	Resolution of Abasic Sites (AP sites)	13	3					.81	3.72	+	4.81E-02
	Base Excision Repair	13	3					.81	3.72	+	4.81E-02
	Import of palmitoyl-CoA into the mitochondrial matrix	5	2					.31	6.46	+	3.91E-02
	Keratan sulfate degradation	5	2					.31	6.46	+	3.91E-02
	Association of TriC/CCT with target proteins during biosynthesis	10	4					.62	6.46	+	3.74E-03
	Chaperonin-mediated protein folding	14	4					.87	4.61	+	1.19E-02
	Protein folding	14	4					.87	4.61	+	1.19E-02
	Cross-presentation of soluble exogenous antigens (endosomes)	33	13					2.04	6.36	+	2.47E-07
	Antigen processing-Cross presentation	33	13					2.04	6.36	+	2.47E-07
	Class I MHC mediated antigen processing & presentation	74	13					4.58	2.84	+	9.11E-04
	Adaptive Immune System	105	18					6.51	2.77	+	1.41E-04
	Regulation of RAS by GAPs	41	15					2.54	5.91	+	7.71E-08
	RAF/MAP kinase cascade	72	18					4.46	4.04	+	1.03E-06
	MAPK1/MAPK3 signaling	73	18					4.52	3.98	+	1.24E-06
	MAPK family signaling cascades	73	18					4.52	3.98	+	1.24E-06
	Signaling by SCF-KIT	78	19					4.83	3.93	+	7.59E-07
	Downstream signal transduction	82	19					5.08	3.74	+	1.56E-06
	Signaling by PDGF	82	19					5.08	3.74	+	1.56E-06
	SOS-mediated signalling	72	18					4.46	4.04	+	1.03E-06
	IRS-mediated signalling	84	20					5.20	3.84	+	5.55E-07
	IRS-related events triggered by IGF1R	84	20					5.20	3.84	+	5.55E-07
	IGF1R signaling cascade	84	20					5.20	3.84	+	5.55E-07
	Signaling by Type 1 Insulin-like Growth Factor 1 Receptor (IGF1R)	84	20					5.20	3.84	+	5.55E-07
	Insulin receptor signalling cascade	84	20					5.20	3.84	+	5.55E-07
	Interleukin-2 signaling	72	18					4.46	4.04	+	1.03E-06
	Signaling by Interleukins	77	18					4.77	3.77	+	2.59E-06
	Cytokine Signaling in Immune system	77	18					4.77	3.77	+	2.59E-06
	RET signaling	72	18					4.46	4.04	+	1.03E-06
	Axon guidance	76	19					4.71	4.04	+	5.20E-07
	Developmental Biology	76	19					4.71	4.04	+	5.20E-07
	FCERI mediated MAPK activation	72	18					4.46	4.04	+	1.03E-06
	Fc epsilon receptor (FCERI) signaling	81	20					5.02	3.99	+	3.18E-07
	Innate Immune System	135	28					8.36	3.35	+	5.65E-08
	SHC1 events in ERBB4 signaling	72	18					4.46	4.04	+	1.03E-06
	Signaling by ERBB4	78	19					4.83	3.93	+	7.59E-07
	FRS-mediated FGFR1 signaling	72	18					4.46	4.04	+	1.03E-06
	Downstream signaling of activated FGFR1	82	19					5.08	3.74	+	1.56E-06
	Signaling by FGFR1	82	19					5.08	3.74	+	1.56E-06
	Signaling by FGFR	82	19					5.08	3.74	+	1.56E-06
	FRS-mediated FGFR3 signaling	72	18					4.46	4.04	+	1.03E-06
	Downstream signaling of activated FGFR3	82	19					5.08	3.74	+	1.56E-06
	Signaling by FGFR3	82	19					5.08	3.74	+	1.56E-06
	VEGFR2 mediated cell proliferation	74	19					4.58	4.14	+	3.51E-07
	VEGFA-VEGFR2 Pathway	80	20					4.96	4.04	+	2.63E-07
	Signaling by VEGF	80	20					4.96	4.04	+	2.63E-07
	SHC1 events in EGFR signaling	72	18					4.46	4.04	+	1.03E-06
	Signaling by EGFR	82	19					5.08	3.74	+	1.56E-06
	Signalling to RAS	72	18					4.46	4.04	+	1.03E-06
	Signalling to ERKs	72	18					4.46	4.04	+	1.03E-06
	NGF signalling via TRKA from the plasma membrane	87	19					5.39	3.52	+	3.62E-06
	Signalling by NGF	108	20					6.69	2.99	+	2.15E-05
	Signaling by Leptin	72	18					4.46	4.04	+	1.03E-06
	FRS-mediated FGFR4 signaling	72	18					4.46	4.04	+	1.03E-06
	Downstream signaling of activated FGFR4	82	19					5.08	3.74	+	1.56E-06
	Signaling by FGFR4	82	19					5.08	3.74	+	1.56E-06
	Signalling to p38 via RIT and RIN	72	18					4.46	4.04	+	1.03E-06
	Interleukin receptor SHC signaling	72	18					4.46	4.04	+	1.03E-06
	Interleukin-3, 5 and GM-CSF signaling	72	18					4.46	4.04	+	1.03E-06
	Gastrin-CREB signalling pathway via PKC and MAPK	81	18					5.02	3.59	+	5.13E-06
	Signaling by GPCR	109	19					6.75	2.81	+	7.53E-05
	DAP12 signaling	82	19					5.08	3.74	+	1.56E-06
	DAP12 interactions	82	19					5.08	3.74	+	1.56E-06
	NCAM signaling for neurite out-growth	74	18					4.58	3.93	+	1.50E-06
	Frs2-mediated activation	72	18					4.46	4.04	+	1.03E-06
	Prolonged ERK activation events	72	18					4.46	4.04	+	1.03E-06
	GRB2 events in EGFR signaling	72	18					4.46	4.04	+	1.03E-06
	ARMS-mediated activation	72	18					4.46	4.04	+	1.03E-06
	FRS-mediated FGFR2 signaling	72	18					4.46	4.04	+	1.03E-06
	Downstream signaling of activated FGFR2	82	19					5.08	3.74	+	1.56E-06
	Signaling by FGFR2	82	19					5.08	3.74	+	1.56E-06
	Glycolysis	11	4					.68	5.87	+	5.22E-03
	RHO GTPases activate IQGAPs	11	4					.68	5.87	+	5.22E-03
	RHO GTPase Effectors	34	11					2.11	5.22	+	1.28E-05
	Signaling by Rho GTPases	74	14					4.58	3.05	+	2.87E-04
	Formation of the ternary complex, and subsequently, the 43S complex	49	17					3.04	5.60	+	2.28E-08
	Cap-dependent Translation Initiation	101	32					6.26	5.11	+	1.81E-13
	Eukaryotic Translation Initiation	102	32					6.32	5.06	+	2.34E-13
	GTP hydrolysis and joining of the 60S ribosomal subunit	77	26					4.77	5.45	+	8.47E-12
	Formation of a pool of free 40S subunits	90	30					5.58	5.38	+	2.94E-13
	p38MAPK events	9	3					.56	5.38	+	1.91E-02
	Ribosomal scanning and start codon recognition	51	17					3.16	5.38	+	4.01E-08
	C-type lectin receptors (CLRs)	9	3					.56	5.38	+	1.91E-02
	SRP-dependent cotranslational protein targeting to membrane	81	27					5.02	5.38	+	4.50E-12
	L13a-mediated translational silencing of Ceruloplasmin expression	95	31					5.89	5.27	+	2.04E-13
	Nonsense Mediated Decay (NMD) independent of the Exon Junction Complex (EJC)	83	26					5.14	5.06	+	4.22E-11
	Nonsense-Mediated Decay (NMD)	91	26					5.64	4.61	+	2.91E-10
	RHO GTPases Activate WASPs and WAVEs	16	5					.99	5.04	+	3.50E-03
	Synthesis of PC	13	4					.81	4.97	+	9.25E-03
	Glycerophospholipid biosynthesis	46	7					2.85	2.46	+	2.63E-02
	Phospholipid metabolism	74	9					4.58	1.96	+	4.38E-02
	Autodegradation of the E3 ubiquitin ligase COP1	43	13					2.66	4.88	+	4.40E-06
	Stabilization of p53	43	13					2.66	4.88	+	4.40E-06
	p53-Dependent G1 DNA Damage Response	43	13					2.66	4.88	+	4.40E-06
	p53-Dependent G1/S DNA damage checkpoint	43	13					2.66	4.88	+	4.40E-06
	G1/S DNA Damage Checkpoints	49	13					3.04	4.28	+	1.72E-05
	Cell Cycle Checkpoints	76	14					4.71	2.97	+	3.73E-04
	Cell Cycle	161	18					9.97	1.80	+	1.34E-02
	Orc1 removal from chromatin	43	13					2.66	4.88	+	4.40E-06
	Switching of origins to a post-replicative state	51	13					3.16	4.11	+	2.59E-05
	Synthesis of DNA	73	15					4.52	3.32	+	7.28E-05
	DNA Replication	80	15					4.96	3.03	+	1.94E-04
	S Phase	80	16					4.96	3.23	+	5.80E-05
	Cell Cycle, Mitotic	146	18					9.05	1.99	+	5.32E-03
	Removal of licensing factors from origins	51	13					3.16	4.11	+	2.59E-05
	Regulation of DNA replication	55	13					3.41	3.82	+	5.53E-05
	COPII (Coat Protein 2) Mediated Vesicle Transport	27	8					1.67	4.78	+	3.41E-04
	ER to Golgi Anterograde Transport	58	11					3.59	3.06	+	1.21E-03
	Transport to the Golgi and subsequent modification	77	12					4.77	2.52	+	3.69E-03
	Asparagine N-linked glycosylation	135	19					8.36	2.27	+	1.01E-03
	Post-translational protein modification	235	36					14.56	2.47	+	1.16E-06
	Membrane Trafficking	119	16					7.37	2.17	+	3.76E-03
	Vesicle-mediated transport	119	16					7.37	2.17	+	3.76E-03
	CDK-mediated phosphorylation and removal of Cdc6	44	13					2.73	4.77	+	5.61E-06
	Nonsense Mediated Decay (NMD) enhanced by the Exon Junction Complex (EJC)	91	26					5.64	4.61	+	2.91E-10
	UCH proteinases	50	14					3.10	4.52	+	4.54E-06
	Deubiquitination	67	15					4.15	3.61	+	2.82E-05
	Hedgehog 'on' state	44	12					2.73	4.40	+	2.76E-05
	Signaling by Hedgehog	54	12					3.35	3.59	+	1.85E-04
	Regulation of actin dynamics for phagocytic cup formation	22	6					1.36	4.40	+	2.78E-03
	Fcgamma receptor (FCGR) dependent phagocytosis	29	7					1.80	3.90	+	2.51E-03
	Ubiquitin Mediated Degradation of Phosphorylated Cdc25A	48	13					2.97	4.37	+	1.39E-05
	p53-Independent DNA Damage Response	48	13					2.97	4.37	+	1.39E-05
	p53-Independent G1/S DNA damage checkpoint	48	13					2.97	4.37	+	1.39E-05
	AUF1 (hnRNP D0) binds and destabilizes mRNA	48	13					2.97	4.37	+	1.39E-05
	Regulation of mRNA stability by proteins that bind AU-rich elements	63	13					3.90	3.33	+	2.07E-04
	SCF-beta-TrCP mediated degradation of Emi1	49	13					3.04	4.28	+	1.72E-05
	Regulation of APC/C activators between G1/S and early anaphase	64	14					3.97	3.53	+	6.57E-05
	APC/C-mediated degradation of cell cycle proteins	68	14					4.21	3.32	+	1.23E-04
	Regulation of mitotic cell cycle	68	14					4.21	3.32	+	1.23E-04
	Cooperation of PDCL (PhLP1) and TRiC/CCT in G-protein beta folding	12	3					.74	4.04	+	3.96E-02
	MHC class II antigen presentation	12	3					.74	4.04	+	3.96E-02
	Ub-specific processing proteases	56	14					3.47	4.04	+	1.58E-05
	APC/C:Cdh1 mediated degradation of Cdc20 and other APC/C:Cdh1 targeted proteins in late mitosis/early G1	58	14					3.59	3.90	+	2.32E-05
	Autodegradation of Cdh1 by Cdh1:APC/C	54	13					3.35	3.89	+	4.60E-05
	Cdc20:Phospho-APC/C mediated degradation of Cyclin A	59	14					3.66	3.83	+	2.78E-05
	APC:Cdc20 mediated degradation of cell cycle proteins prior to satisfation of the cell cycle checkpoint	60	14					3.72	3.77	+	3.33E-05
	APC/C:Cdc20 mediated degradation of mitotic proteins	60	14					3.72	3.77	+	3.33E-05
	Activation of APC/C and APC/C:Cdc20 mediated degradation of mitotic proteins	61	14					3.78	3.70	+	3.97E-05
	Major pathway of rRNA processing in the nucleolus and cytosol	110	26					6.82	3.82	+	1.35E-08
	rRNA processing in the nucleus and cytosol	110	26					6.82	3.82	+	1.35E-08
	rRNA processing	110	26					6.82	3.82	+	1.35E-08
	Synthesis of substrates in N-glycan biosythesis	17	4					1.05	3.80	+	2.23E-02
	Biosynthesis of the N-glycan precursor (dolichol lipid-linked oligosaccharide, LLO) and transfer to a nascent protein	27	5					1.67	2.99	+	2.78E-02
	Purine metabolism	18	4					1.12	3.59	+	2.68E-02
	Metabolism of nucleotides	42	7					2.60	2.69	+	1.71E-02
	Factors involved in megakaryocyte development and platelet production	33	7					2.04	3.42	+	5.03E-03
	Hemostasis	76	13					4.71	2.76	+	1.15E-03
	Antigen processing: Ubiquitination & Proteasome degradation	70	13					4.34	3.00	+	5.52E-04
	Fatty Acyl-CoA Biosynthesis	64	10					3.97	2.52	+	7.52E-03
	Triglyceride Biosynthesis	73	11					4.52	2.43	+	6.74E-03
	mRNA Splicing - Minor Pathway	40	6					2.48	2.42	+	4.03E-02
	mRNA Splicing	40	6					2.48	2.42	+	4.03E-02
	Processing of Capped Intron-Containing Pre-mRNA	40	6					2.48	2.42	+	4.03E-02
	Integration of energy metabolism	61	8					3.78	2.12	+	3.87E-02
	Unclassified	11058	531					685.10	.78	-	3.09E-45
